# Supplementary material for: Genetic studies of human–chimpanzee divergence using stem cell fusions
Source: Proc Natl Acad Sci U S A. 2021 Dec 17;118(51):e2117557118. doi: 10.1073/pnas.2117557118 (PMC8713981; doi:10.1073/pnas.2117557118)
Supplement: Supplementary File [file pnas.2117557118.sd01.xlsx]

## Sheet: iPSC_lines_used_and_generated
Dataset S1: iPSC lines used and generated in the current study
Designation	Cell Line	Description	Karyotype
H1	H23555	Human diploid	46,XY,del(18)(q21.2)[10]/46,XY,i(20)(q10)[7]/46,XY,der(22)t(1;22)(q21;p11.2)[2]/46,XY[1]
H2	H20961	Human diploid	46,XY
H1H1a	H23555 fusion F8	Human auto-tetraploid	92,XXYY,del(18)(q21.2)x2[12]/91,XXYY,-6,del(18)(q21.2)x2[5]
H1H1b	H23555 fusion F9	Human auto-tetraploid	92,XXYY,del(18)(q21.2)x2[18]
C1	C3649	Chimpanzee diploid	48,XY,inv(2)(p21p25)[19]
C2	C8861	Chimpanzee diploid	48,XY
C1C1a	C3649 fusion 2-3	Chimpanzee auto-tetraploid	96,XXYY,inv(2)(p21p25)x2[2]/95~96,XXYY,dup(1)(q32q32),inv(2)(p21p25)x2[cp4]/ 96~97,XXYY,inv(2)(p21p25)x2,+20[cp3]/92~97,XXYY,dup(1)(q32q32),inv(2)(p21p25)x2,+20,+mar[cp5]
C1C1b	C3649 fusion 2-4	Chimpanzee auto-tetraploid	96,XXYY,dup(1)(q32q32),inv(2)(p21p25)x2[9]
C1C1c	C3649 fusion 18-1	Chimpanzee auto-tetraploid	86~97,XXYY,inv(2)(p21p25)x2,+20[cp8]/94~98,XXYY,inv(2)(p21p25)x2,+10,+20[cp7]/92~98,XXYY,inv(2)(p21p25)x2,+20,+1~2mar[cp5][20]
C1C1d	C3649 fusion 18-2	Chimpanzee auto-tetraploid	96,XXYY,inv(2)(p21p25)x2[5]/92~95,XXYY,i(1)(q10),inv(2)(p21p25)x2[cp4]
C1C1e	C3649 fusion 18-3	Chimpanzee auto-tetraploid	96,XXYY,inv(2)(p21p25)x2[7]/96,XXYY,inv(2)(p21p25)x2,del(13)(q33)[2]
H1C1a	C3649-H23555 fusion C7	Allo-tetraploid	Human: 46,XY,del(18)(q21.2)[8]/46,XY,del(18)(q21.2),i(20)(q10)[2] Chimpanzee: 48,XY,inv(2)(p21p25)[10]
H1C1b	C3649-H23555 fusion D6	Allo-tetraploid	Human: 47,XY,del(18)(q21.2),+mar[10] Chimpanzee: 48,XY,inv(2)(p21p25),del(17)(q25),i(20)(q10)[8]/ 49,XY,inv(2)(p21p25),+16,del(17)(q25),i(20)(q10)[2]
H1C1c	C3649-H23555 fusion A7	Allo-tetraploid	Human: 46,XY,del(18)(q21.2)[8] Chimpanzee: 49,XY,+Y,inv(2)(p21p25),i(20)(q10)[8]
H1C1d	C3649-H23555 fusion B4	Allo-tetraploid	Human: 46,XY,del(18)(q21.2)[10] Chimpanzee: 48,XY,inv(2)(p21p25),-13,+20[10]
H1C1e	C3649-H23555 fusion E7	Allo-tetraploid	Human: 46,XY,del(18)(q21.2)[2]/46~49,XY,del(18)(q21.2),+mar1[cp4] Chimpanzee: 48,XY,inv(2)(p21p25)[6]
H1C1f	C3649-H23555 fusion F1	Allo-tetraploid	Human: 47,XY,del(18)(q21.2),+mar[10]/ Chimpanzee: 48,XY,inv(2)(p21p25),del(17)(q25),i(20)(q10)[10]
H1C1g	C3649-H23555 fusion B6	Allo-tetraploid	Human: 46,XY,del(18)(q21.2)[9] Chimpanzee: 47,X,-Y,inv(2)(p21p25)[9]
H1C1h	C3649-H23555 fusion D1	Allo-tetraploid	Human: 46,XY Chimpanzee: 48,XY
H1C1i	C3649-H23555 fusion D2	Allo-tetraploid	Human: 46,XY,del(18)(q21.2)[9] Chimpanzee: 48,XY,inv(2)(p21p25),-13,+20[9]
H1C1j	C3649-H23555 fusion D3	Allo-tetraploid	Human: 46,XY,del(18)(q21.2)[8] Chimpanzee: 48,XY,inv(2)(p21p25)[8]
H1C1k	C3649-H23555 fusion F3	Allo-tetraploid	Human: 46,XY,del(18)(q21.2)[7] Chimpanzee: 48,XY,inv(2)(p21p25)[7]
H1C1l	C3649-H23555 fusion F5	Allo-tetraploid	Human: 46,XY,del(18)(q21.2)[10] Chimpanzee: 47,X,-Y,inv(2)(p21p25)[10]
H2C2a	C8861-H20961 fusion A9	Allo-tetraploid	Human: 46,XY Chimpanzee: 48,XY
H2C2b	C8861-H20961 fusion G5	Allo-tetraploid	Human: 46,XY[8]/ Chimpanzee: 47,XY,-6[3]/49,XY,+20[2]/46,XY[3]
H2C2c	C8861-H20961 fusion 2-C8	Allo-tetraploid	Human: 46,XY Chimpanzee: 48,XY
H2C2d	C8861-H20961 fusion 2-D5	Allo-tetraploid	Human: 46,XY Chimpazee: 48,XY
H2C2e	C8861-H20961 fusion 2-D6	Allo-tetraploid	Human: 46,XY[8] Chimpanzee: 49,XY,+14[6]/50,XY,+11,+14[2]
H2C2f	C8861-H20961 fusion A6	Allo-tetraploid	Human: 46,XY,i(20)(q10)[10] Chimpanzee: 48,XY[10]
H2C2g	C8861-H20961 fusion C5	Allo-tetraploid	Human: 46,XY Chimpanzee: 48,XY
H2C2h	C8861-H20961 fusion D3	Allo-tetraploid	Human: 46,XY,del(18)(q21.2)[8] Chimpanzee: 48,XY,inv(2)(p21p25)[8]
H2C2i	C8861-H20961 fusion F11	Allo-tetraploid	Human: 46,XY,-7,+12[cp4]/46,XY[7] Chimpanzee: 49,XY,+2a[2]/48,XY[9]
H2C2j	C8861-H20961 fusion F12	Allo-tetraploid	Human: 46,XY[10] Chimpanzee: 48,XY,der(20)ins(20;?)(q13.1;?)[4]/48,XY[6]
H1C1a-X1	C3649-H23555-C7-47-F2 (original)	chrX-marked allo-tetraploid	Human: 40,X,-Y,-3,-4,-16,-17,del(18)(q21.2),-19[10] Chimpanzee: 36,XY,-1,inv(2)(p21p25),-3,-5,-8,-9,-11,-12,-14,-15,-18,-21,-22[10]
H1C1a-X1-S	C3649-H23555-C7-47-F2 (sorted)	chrX-marked allo-tetraploid sorted for double-labeled cells (GFP+, mCherry+)
H1C1a-X1-hX1	C3649-H23555-C7-47-F2-WB9	chrX-marked allo-tetraploid, CRISPR-treated, no deletion
H1C1a-X1-hX2	C3649-H23555-C7-47-F2-WB6	chrX-marked allo-tetraploid, CRISPR-treated, no deletion
H1C1a-X1-hX3	C3649-H23555-C7-47-F2-WB19	chrX-marked allo-tetraploid, CRISPR-treated, no deletion
H1C1a-X1-hX4	C3649-H23555-C7-47-F2-WB13	chrX-marked allo-tetraploid, CRISPR-treated, no deletion
H1C1a-X1-hX5	C3649-H23555-C7-47-F2-WB4	chrX-marked allo-tetraploid, CRISPR-treated, no deletion
H1C1a-X1-hX6	C3649-H23555-C7-47-F2-WB17	chrX-marked allo-tetraploid, CRISPR-treated, no deletion
H1C1a-X1-cX1	C3649-H23555-C7-47-F2-B11	chrX-marked allo-tetraploid, CRISPR-treated, no deletion
H1C1a-X1-hXdel1	C3649-H23555-C7-47-F2-WB18	chrX-marked allo-tetraploid, CRISPR-treated, partial human chrX-deletion
H1C1a-X1-hXdel2	C3649-H23555-C7-47-F2-WB3	chrX-marked allo-tetraploid, CRISPR-treated, partial human chrX-deletion
H1C1a-X1-hXdel3	C3649-H23555-C7-47-F2-WB15	chrX-marked allo-tetraploid, CRISPR-treated, partial human chrX-deletion
H1C1a-X1-hXdel4	C3649-H23555-C7-47-F2-WB5	chrX-marked allo-tetraploid, CRISPR-treated, partial human chrX-deletion
H1C1a-X1-hXdel5	C3649-H23555-C7-47-F2-WB14	chrX-marked allo-tetraploid, CRISPR-treated, partial human chrX-deletion
H1C1a-X1-hXdel6	C3649-H23555-C7-47-F2-WB1	chrX-marked allo-tetraploid, CRISPR-treated, partial human chrX-deletion
H1C1a-X1-hXdel7	C3649-H23555-C7-47-F2-WB25	chrX-marked allo-tetraploid, CRISPR-treated, partial human chrX-deletion
H1C1a-X1-hXdel8	C3649-H23555-C7-47-F2-WB2	chrX-marked allo-tetraploid, CRISPR-treated, partial human chrX-deletion
H1C1a-X1-cXdel1	C3649-H23555-C7-47-F2-A7	chrX-marked allo-tetraploid, CRISPR-treated, chimpanzee chrX-deletion
H1C1a-X1-cXdel2	C3649-H23555-C7-47-F2-D8	chrX-marked allo-tetraploid, CRISPR-treated, partial chimpanzee chrX-deletion
H1C1a-X1-cXdel3	C3649-H23555-C7-47-F2-B7	chrX-marked allo-tetraploid, CRISPR-treated, partial chimpanzee chrX-deletion
H1C1a-X1-cXdel4	C3649-H23555-C7-47-F2-A2	chrX-marked allo-tetraploid, CRISPR-treated, partial chimpanzee chrX-deletion
H1C1a-X1-cXdel5	C3649-H23555-C7-47-F2-C4	chrX-marked allo-tetraploid, CRISPR-treated, partial chimpanzee chrX-deletion
H1C1a-X1-cXdel6	C3649-H23555-C7-47-F2-D6	chrX-marked allo-tetraploid, CRISPR-treated, partial chimpanzee chrX-deletion
H1C1a-X1-cXdel7	C3649-H23555-C7-47-F2-B12	chrX-marked allo-tetraploid, CRISPR-treated, partial chimpanzee chrX-deletion
H1C1a-X1-Xrec1	C3649-H23555-C7-47-F2-F1	chrX-marked allo-tetraploid, CRISPR-treated, human-chimpanzee recombination
H1C1a-X2	C3649-H23555-C7-47-A10	chrX-marked allo-tetraploid	Human: 46,XY,del(18)(q21.2)[4]/45,XY,-3,del(18)(q21.2)[6] Chimpanzee: 48,XY,inv(2)(p21p25),del(17)(q25)[10]
H1C1a-X3	C3649-H23555-C7-47-C1	chrX-marked allo-tetraploid	Human: 40,X,-Y,-3,-4,-16,-17,del(18)(q21.2),-19[8] Chimpanzee: 35,XY,-1,inv(2)(p21p25),-2b,-3,-5,-8,-9,-11,-12,-14,-15,del(17)(p25),-18,-21,-22[8]
H1C1a-X4	C3649-H23555-C7-47-D1	chrX-marked allo-tetraploid	Human: 45,XY,-3,del(18)(q21.2)[9] Chimpanzee: 48,XY,inv(2)(p21p25),del(17)(q25)[9]
H1C1a-X5	C3649-H23555-C7-47-F5	chrX-marked allo-tetraploid	Human: 40,X,-Y,-3,-4,-16,-17,del(18)(q21.2),-19[8] Chimpanzee: 36,XY,-1,inv(2)(p21p25),-3,-5,-8,-9,-11,-12,-14,-15,del(17)(q25),-18,-21,-22[8]
H1C1a-X6	C3649-H23555-C7-47-F9	chrX-marked allo-tetraploid	Human: 40,X,-Y,-3,-4,-16,-17,del(18)(q21.2),-19[3]/38~40,X,-Y,-3,-4,-13,-16,-17,del(18)(q21.2),-19[cp7] Chimpanzee: 36,XY,-1,inv(2)(p21p25),-3,-5,-8,-9,-11,-12,-14,-15,del(17)(q25),-18,-21,-22[cp3]/36,XY,-1,inv(2)(p21p25),-3,-5,-8,-9,-11,-12,-14,-15,der(17)add(17)(p13.2)del(17)(q25),-18,-21,-22[cp7]
H2C2b-X1	C8861-H20961-G5-A11-A9-B6	chrX-marked allo-tetraploid	Human: 47,XY,inv(6)(p25q21),+8[9] Chimpanzee: 49,XY,+14[9]
