# Supplementary material for: Genetic studies of human–chimpanzee divergence using stem cell fusions
Source: Proc Natl Acad Sci U S A. 2021 Dec 17;118(51):e2117557118. doi: 10.1073/pnas.2117557118 (PMC8713981; doi:10.1073/pnas.2117557118)
Supplement: Supplementary File [file pnas.2117557118.sd03.xlsx]

## Sheet: Trilineage_differentiation
Dataset S3: Trilineage differentiation results
cell line	cell line type	marker gene	tissue type in which marker gene is expected to be expressed	tissue type comparison for p-value calculation	mean marker gene expression (relative to H2 iPSC) in differentiated tissue type used for p-value comparison	mean marker gene expression (relative to H2 iPSC) in iPSC	standard deviation of marker gene expression in differentiated tissue type used for p-value comparison	standard deviation of marker gene expression in iPSC	corrected p-value significant? (p<0.05)	corrected p-value (two-tailed Student's t-test, 5% FDR)
H1	Human diploid	NANOG	iPSC	ecto v. iPSC	0.00394987	0.558916	0.000804777	0.0820063	TRUE	0.000548626
H1	Human diploid	NANOG	iPSC	meso v. iPSC	0.00981151	0.558916	0.00077355	0.0820063	TRUE	0.000559977
H1	Human diploid	NANOG	iPSC	endo v. iPSC	0.250314	0.558916	0.0350977	0.0820063	TRUE	0.00490775
H1	Human diploid	DNMT3B	iPSC	ecto v. iPSC	0.0564411	0.738221	0.00607789	0.0778616	TRUE	0.000271825
H1	Human diploid	DNMT3B	iPSC	meso v. iPSC	0.0198563	0.738221	0.00282841	0.0778616	TRUE	0.000233708
H1	Human diploid	DNMT3B	iPSC	endo v. iPSC	0.228059	0.738221	0.024487	0.0778616	TRUE	0.000664261
H1	Human diploid	PAX6	ecto	ecto v. iPSC	4255.04	0.315237	703.725	0.265747	TRUE	0.000724188
H1	Human diploid	RAX	ecto	ecto v. iPSC	673.844	0.523122	61.5401	0.506803	TRUE	0.000150316
H1	Human diploid	TBXT	meso	meso v. iPSC	504.284	0.148232	59.7634	0.250584	TRUE	0.000301727
H1	Human diploid	HAND1	meso	meso v. iPSC	23.9787	0.569446	10.2491	0.811465	TRUE	0.0188393
H1	Human diploid	FOXA2	endo	endo v. iPSC	7.91835	0.499594	1.94584	0.373497	TRUE	0.00369635
H1	Human diploid	SOX17	endo	endo v. iPSC	154.075	1.85876	34.1034	0.541113	TRUE	0.00206407
H2	Human diploid	NANOG	iPSC	ecto v. iPSC	0.00122547	1	0.000339946	0.0315579	TRUE	7.42615e-06
H2	Human diploid	NANOG	iPSC	meso v. iPSC	0.00250855	1	0.000185657	0.0315579	TRUE	7.42615e-06
H2	Human diploid	NANOG	iPSC	endo v. iPSC	0.0871435	1	0.010926	0.0315579	TRUE	1.23825e-05
H2	Human diploid	DNMT3B	iPSC	ecto v. iPSC	0.192825	1	0.0223697	0.423691	TRUE	0.0322281
H2	Human diploid	DNMT3B	iPSC	meso v. iPSC	0.00232009	1	0.00226098	0.423691	TRUE	0.0169664
H2	Human diploid	DNMT3B	iPSC	endo v. iPSC	0.117842	1	0.00158073	0.423691	TRUE	0.0250398
H2	Human diploid	PAX6	ecto	ecto v. iPSC	2251.94	1	236.43	1.7092	TRUE	0.000216762
H2	Human diploid	RAX	ecto	ecto v. iPSC	1086.36	1	64.3629	1.21071	TRUE	7.51196e-05
H2	Human diploid	TBXT	meso	meso v. iPSC	433.635	1	66.8231	0.577513	TRUE	0.000591444
H2	Human diploid	HAND1	meso	meso v. iPSC	1227.01	1	228.677	1.45021	TRUE	0.00108072
H2	Human diploid	FOXA2	endo	endo v. iPSC	238.789	1	69.9225	0.605285	TRUE	0.00514353
H2	Human diploid	SOX17	endo	endo v. iPSC	7751.61	1	1952.43	1.65047	TRUE	0.00309899
H1H1a	Human auto-tetraploid	NANOG	iPSC	ecto v. iPSC	0.0107603	0.615425	0.0016079	0.01141	TRUE	2.28401e-06
H1H1a	Human auto-tetraploid	NANOG	iPSC	meso v. iPSC	0.00462203	0.615425	0.00072756	0.01141	TRUE	2.28401e-06
H1H1a	Human auto-tetraploid	NANOG	iPSC	endo v. iPSC	0.371227	0.615425	0.0286598	0.01141	TRUE	0.000355116
H1H1a	Human auto-tetraploid	DNMT3B	iPSC	ecto v. iPSC	0.0181075	0.878126	0.00503393	0.0204607	TRUE	3.7424e-06
H1H1a	Human auto-tetraploid	DNMT3B	iPSC	meso v. iPSC	0.0110799	0.878126	0.00142553	0.0204607	TRUE	3.61384e-06
H1H1a	Human auto-tetraploid	DNMT3B	iPSC	endo v. iPSC	0.125428	0.878126	0.0120464	0.0204607	TRUE	7.42615e-06
H1H1a	Human auto-tetraploid	PAX6	ecto	ecto v. iPSC	4077.69	0.394313	263.488	0.168683	TRUE	8.85724e-05
H1H1a	Human auto-tetraploid	RAX	ecto	ecto v. iPSC	1270.13	0.29733	139.339	0.344752	TRUE	0.000236819
H1H1a	Human auto-tetraploid	TBXT	meso	meso v. iPSC	367.522	0.032672	33.9955	0.0505951	TRUE	0.000151528
H1H1a	Human auto-tetraploid	HAND1	meso	meso v. iPSC	52.6514	0.0551866	6.13361	0.00347622	TRUE	0.00028718
H1H1a	Human auto-tetraploid	FOXA2	endo	endo v. iPSC	43.8691	0.591278	4.70492	0.388182	TRUE	0.000235151
H1H1a	Human auto-tetraploid	SOX17	endo	endo v. iPSC	4465.12	3.12554	401.678	1.26029	TRUE	0.000150316
H1H1b	Human auto-tetraploid	NANOG	iPSC	ecto v. iPSC	0.027157	0.747794	0.0120286	0.0619556	TRUE	0.000146442
H1H1b	Human auto-tetraploid	NANOG	iPSC	meso v. iPSC	0.0167783	0.747794	0.0094383	0.0619556	TRUE	0.000146442
H1H1b	Human auto-tetraploid	NANOG	iPSC	endo v. iPSC	0.69138	0.747794	0.0319421	0.0619556	FALSE	0.235111
H1H1b	Human auto-tetraploid	DNMT3B	iPSC	ecto v. iPSC	0.0138379	0.308253	0.00267441	0.0447631	TRUE	0.000574341
H1H1b	Human auto-tetraploid	DNMT3B	iPSC	meso v. iPSC	0.014625	0.308253	0.00074315	0.0447631	TRUE	0.000574341
H1H1b	Human auto-tetraploid	DNMT3B	iPSC	endo v. iPSC	0.230716	0.308253	0.0260109	0.0447631	FALSE	0.0631775
H1H1b	Human auto-tetraploid	PAX6	ecto	ecto v. iPSC	3413.43	0.0588422	429.118	0.0138452	TRUE	0.00035431
H1H1b	Human auto-tetraploid	RAX	ecto	ecto v. iPSC	2887.78	1.54918	246.158	1.56335	TRUE	0.000146442
H1H1b	Human auto-tetraploid	TBXT	meso	meso v. iPSC	827.014	0.0118218	118.052	0.0105306	TRUE	0.000503579
H1H1b	Human auto-tetraploid	HAND1	meso	meso v. iPSC	74.7497	0.305722	15.5075	0.365073	TRUE	0.00160791
H1H1b	Human auto-tetraploid	FOXA2	endo	endo v. iPSC	57.4686	0.0438135	8.63148	0.0568788	TRUE	0.000561405
H1H1b	Human auto-tetraploid	SOX17	endo	endo v. iPSC	4217.37	0.154582	1344.74	0.197078	TRUE	0.00679213
C1	Chimpanzee diploid	NANOG	iPSC	ecto v. iPSC	0.000564925	0.829085	0.00014655	0.269223	TRUE	0.00704841
C1	Chimpanzee diploid	NANOG	iPSC	meso v. iPSC	0.000426615	0.829085	0.000154928	0.269223	TRUE	0.00704841
C1	Chimpanzee diploid	NANOG	iPSC	endo v. iPSC	0.177916	0.829085	0.0397766	0.269223	TRUE	0.0161947
C1	Chimpanzee diploid	DNMT3B	iPSC	ecto v. iPSC	0.0210026	1.0775	0.00415585	0.541488	TRUE	0.0301202
C1	Chimpanzee diploid	DNMT3B	iPSC	meso v. iPSC	0.000994335	1.0775	8.36194e-05	0.541488	TRUE	0.0287962
C1	Chimpanzee diploid	DNMT3B	iPSC	endo v. iPSC	0.0476269	1.0775	0.0205226	0.541488	TRUE	0.0322281
C1	Chimpanzee diploid	PAX6	ecto	ecto v. iPSC	6469.87	0.830927	1043.9	0.548792	TRUE	0.000679762
C1	Chimpanzee diploid	RAX	ecto	ecto v. iPSC	48.8355	0.0286599	11.6299	0.0173349	TRUE	0.00258115
C1	Chimpanzee diploid	TBXT	meso	meso v. iPSC	129.175	0.118809	22.5018	0.0962066	TRUE	0.000864942
C1	Chimpanzee diploid	HAND1	meso	meso v. iPSC	461.375	0.530436	41.5897	0.885691	TRUE	0.000150316
C1	Chimpanzee diploid	FOXA2	endo	endo v. iPSC	331.902	0.602312	238.614	0.361749	FALSE	0.0764171
C1	Chimpanzee diploid	SOX17	endo	endo v. iPSC	3907.55	12.184	1213.14	20.9631	TRUE	0.00629021
C2	Chimpanzee diploid	NANOG	iPSC	ecto v. iPSC	0.00104481	0.82254	0.00031843	0.00162787	TRUE	8.64317e-10
C2	Chimpanzee diploid	NANOG	iPSC	meso v. iPSC	0.000425212	0.82254	0.000231725	0.00162787	TRUE	8.64317e-10
C2	Chimpanzee diploid	NANOG	iPSC	endo v. iPSC	0.202049	0.82254	0.00719398	0.00162787	TRUE	6.91963e-07
C2	Chimpanzee diploid	DNMT3B	iPSC	ecto v. iPSC	0.0950667	1.50828	0.0045437	0.191438	TRUE	0.000420913
C2	Chimpanzee diploid	DNMT3B	iPSC	meso v. iPSC	0.00201467	1.50828	0.000836419	0.191438	TRUE	0.000358753
C2	Chimpanzee diploid	DNMT3B	iPSC	endo v. iPSC	0.091102	1.50828	0.0019548	0.191438	TRUE	0.000420913
C2	Chimpanzee diploid	PAX6	ecto	ecto v. iPSC	6641.41	1.22211	267.08	0.538241	TRUE	1.69513e-05
C2	Chimpanzee diploid	RAX	ecto	ecto v. iPSC	374.4	0.296755	58.313	0.449518	TRUE	0.000606481
C2	Chimpanzee diploid	TBXT	meso	meso v. iPSC	202.048	0.289785	13.2883	0.352886	TRUE	8.85724e-05
C2	Chimpanzee diploid	HAND1	meso	meso v. iPSC	431.24	1.72878	72.8339	1.90175	TRUE	0.000785149
C2	Chimpanzee diploid	FOXA2	endo	endo v. iPSC	594.069	2.06392	39.4797	0.373803	TRUE	8.85724e-05
C2	Chimpanzee diploid	SOX17	endo	endo v. iPSC	7311.96	11.54	788.626	2.90058	TRUE	0.000233708
C1C1a	Chimpanzee auto-tetraploid	NANOG	iPSC	ecto v. iPSC	0.00350081	0.166964	0.00227548	0.0249405	TRUE	0.000579062
C1C1a	Chimpanzee auto-tetraploid	NANOG	iPSC	meso v. iPSC	0.000852301	0.166964	0.000906408	0.0249405	TRUE	0.000561405
C1C1a	Chimpanzee auto-tetraploid	NANOG	iPSC	endo v. iPSC	0.24128	0.166964	0.00424417	0.0249405	TRUE	0.00819812
C1C1a	Chimpanzee auto-tetraploid	DNMT3B	iPSC	ecto v. iPSC	0.117074	0.32486	0.0672478	0.0409111	TRUE	0.0116647
C1C1a	Chimpanzee auto-tetraploid	DNMT3B	iPSC	meso v. iPSC	0.00999469	0.32486	0.00836832	0.0409111	TRUE	0.000407287
C1C1a	Chimpanzee auto-tetraploid	DNMT3B	iPSC	endo v. iPSC	0.149775	0.32486	0.00903343	0.0409111	TRUE	0.00259987
C1C1a	Chimpanzee auto-tetraploid	PAX6	ecto	ecto v. iPSC	1890.52	2.94555	1262.79	0.537471	FALSE	0.0631775
C1C1a	Chimpanzee auto-tetraploid	RAX	ecto	ecto v. iPSC	377.445	6.01373	125.957	3.72599	TRUE	0.00815954
C1C1a	Chimpanzee auto-tetraploid	TBXT	meso	meso v. iPSC	750.055	395.676	51.7919	54.2857	TRUE	0.00169352
C1C1a	Chimpanzee auto-tetraploid	HAND1	meso	meso v. iPSC	1328.46	264.437	660.799	6.84174	FALSE	0.0523948
C1C1a	Chimpanzee auto-tetraploid	FOXA2	endo	endo v. iPSC	568.279	16.329	54.9005	7.38608	TRUE	0.000184277
C1C1a	Chimpanzee auto-tetraploid	SOX17	endo	endo v. iPSC	3452.98	311.022	331.486	100.043	TRUE	0.000237049
C1C1b	Chimpanzee auto-tetraploid	NANOG	iPSC	ecto v. iPSC	0.00123686	0.852201	0.000954953	0.0664017	TRUE	0.00011766
C1C1b	Chimpanzee auto-tetraploid	NANOG	iPSC	meso v. iPSC	0.0055228	0.852201	0.000955928	0.0664017	TRUE	0.00011766
C1C1b	Chimpanzee auto-tetraploid	NANOG	iPSC	endo v. iPSC	0.121592	0.852201	0.00885376	0.0664017	TRUE	0.000150316
C1C1b	Chimpanzee auto-tetraploid	DNMT3B	iPSC	ecto v. iPSC	0.0768014	0.948929	0.0109152	0.301753	TRUE	0.00863905
C1C1b	Chimpanzee auto-tetraploid	DNMT3B	iPSC	meso v. iPSC	0.0113462	0.948929	0.000319003	0.301753	TRUE	0.00691457
C1C1b	Chimpanzee auto-tetraploid	DNMT3B	iPSC	endo v. iPSC	0.911761	0.948929	0.0556746	0.301753	FALSE	0.844076
C1C1b	Chimpanzee auto-tetraploid	PAX6	ecto	ecto v. iPSC	2830.3	0.710938	419.166	0.332579	TRUE	0.000548626
C1C1b	Chimpanzee auto-tetraploid	RAX	ecto	ecto v. iPSC	1368.59	0.013605	148.047	0.000978575	TRUE	0.000233708
C1C1b	Chimpanzee auto-tetraploid	TBXT	meso	meso v. iPSC	305.614	0.631064	28.8012	0.206107	TRUE	0.000151528
C1C1b	Chimpanzee auto-tetraploid	HAND1	meso	meso v. iPSC	129.437	0.553814	28.374	0.163176	TRUE	0.00194754
C1C1b	Chimpanzee auto-tetraploid	FOXA2	endo	endo v. iPSC	30.545	0.925321	11.1383	0.316353	TRUE	0.0114702
C1C1b	Chimpanzee auto-tetraploid	SOX17	endo	endo v. iPSC	501.655	17.3197	88.0016	4.56554	TRUE	0.000992391
H1C1a	Allo-tetraploid	NANOG	iPSC	ecto v. iPSC	0.00223073	0.739869	0.000719651	0.0634843	TRUE	0.000146442
H1C1a	Allo-tetraploid	NANOG	iPSC	meso v. iPSC	0.0273077	0.739869	0.00415451	0.0634843	TRUE	0.000150316
H1C1a	Allo-tetraploid	NANOG	iPSC	endo v. iPSC	0.466291	0.739869	0.0287998	0.0634843	TRUE	0.00320755
H1C1a	Allo-tetraploid	DNMT3B	iPSC	ecto v. iPSC	0.0514383	0.587999	0.012941	0.0414137	TRUE	0.000128912
H1C1a	Allo-tetraploid	DNMT3B	iPSC	meso v. iPSC	0.0235102	0.587999	0.0102532	0.0414137	TRUE	0.00011766
H1C1a	Allo-tetraploid	DNMT3B	iPSC	endo v. iPSC	0.218275	0.587999	0.0444013	0.0414137	TRUE	0.000715236
H1C1a	Allo-tetraploid	PAX6	ecto	ecto v. iPSC	2325.02	0.0462142	312.992	0.0445925	TRUE	0.00042083
H1C1a	Allo-tetraploid	RAX	ecto	ecto v. iPSC	1243.15	4.11727	328.822	1.23522	TRUE	0.00364003
H1C1a	Allo-tetraploid	TBXT	meso	meso v. iPSC	501.492	0.0315378	160.852	0.00319039	TRUE	0.00688487
H1C1a	Allo-tetraploid	HAND1	meso	meso v. iPSC	93.3273	0.950391	66.9969	0.809481	FALSE	0.0773122
H1C1a	Allo-tetraploid	FOXA2	endo	endo v. iPSC	188.833	0.787328	17.0779	0.287814	TRUE	0.000150316
H1C1a	Allo-tetraploid	SOX17	endo	endo v. iPSC	6034.64	0.0348517	399.35	0.00361419	TRUE	8.85724e-05
H1C1b	Allo-tetraploid	NANOG	iPSC	ecto v. iPSC	0.00203347	0.848262	0.000307626	0.0790945	TRUE	0.000151528
H1C1b	Allo-tetraploid	NANOG	iPSC	meso v. iPSC	0.00358718	0.848262	0.000653409	0.0790945	TRUE	0.000151528
H1C1b	Allo-tetraploid	NANOG	iPSC	endo v. iPSC	0.237779	0.848262	0.00783491	0.0790945	TRUE	0.000383848
H1C1b	Allo-tetraploid	DNMT3B	iPSC	ecto v. iPSC	0.17378	1.43922	0.0191173	0.109277	TRUE	0.000146442
H1C1b	Allo-tetraploid	DNMT3B	iPSC	meso v. iPSC	0.025288	1.43922	0.0014756	0.109277	TRUE	0.00011766
H1C1b	Allo-tetraploid	DNMT3B	iPSC	endo v. iPSC	0.889106	1.43922	0.116153	0.109277	TRUE	0.00492099
H1C1b	Allo-tetraploid	PAX6	ecto	ecto v. iPSC	1466.77	2.46861	128.462	2.25483	TRUE	0.000146442
H1C1b	Allo-tetraploid	RAX	ecto	ecto v. iPSC	1484.77	1.01169	98.0688	0.864278	TRUE	8.85724e-05
H1C1b	Allo-tetraploid	TBXT	meso	meso v. iPSC	649.1	0.27201	10.9944	0.0850874	TRUE	2.1425e-06
H1C1b	Allo-tetraploid	HAND1	meso	meso v. iPSC	83.249	0.269379	10.3731	0.224464	TRUE	0.00035431
H1C1b	Allo-tetraploid	FOXA2	endo	endo v. iPSC	18.9253	1.18204	13.9692	0.109843	FALSE	0.0938629
H1C1b	Allo-tetraploid	SOX17	endo	endo v. iPSC	251.825	11.2837	187.956	2.20001	FALSE	0.0927514
H2C2a	Allo-tetraploid	NANOG	iPSC	ecto v. iPSC	0.00563877	1.02747	0.000568438	0.0223848	TRUE	2.99455e-06
H2C2a	Allo-tetraploid	NANOG	iPSC	meso v. iPSC	0.00144217	1.02747	0.000145449	0.0223848	TRUE	2.99455e-06
H2C2a	Allo-tetraploid	NANOG	iPSC	endo v. iPSC	0.345887	1.02747	0.0554265	0.0223848	TRUE	0.000146442
H2C2a	Allo-tetraploid	DNMT3B	iPSC	ecto v. iPSC	0.155629	1.76006	0.0105299	0.214975	TRUE	0.000420454
H2C2a	Allo-tetraploid	DNMT3B	iPSC	meso v. iPSC	0.0063393	1.76006	0.000551178	0.214975	TRUE	0.000339085
H2C2a	Allo-tetraploid	DNMT3B	iPSC	endo v. iPSC	0.256971	1.76006	0.0437832	0.214975	TRUE	0.000535518
H2C2a	Allo-tetraploid	PAX6	ecto	ecto v. iPSC	3227.09	5.74099	529.407	3.43693	TRUE	0.000715236
H2C2a	Allo-tetraploid	RAX	ecto	ecto v. iPSC	1729.81	3.97867	132.088	3.33639	TRUE	0.00011766
H2C2a	Allo-tetraploid	TBXT	meso	meso v. iPSC	278.455	1.73727	24.3676	0.394959	TRUE	0.000146442
H2C2a	Allo-tetraploid	HAND1	meso	meso v. iPSC	717.661	2.32454	71.605	0.513453	TRUE	0.000184277
H2C2a	Allo-tetraploid	FOXA2	endo	endo v. iPSC	301.74	1.26665	77.7635	0.108604	TRUE	0.00337059
H2C2a	Allo-tetraploid	SOX17	endo	endo v. iPSC	4999.69	17.4189	990.04	1.4099	TRUE	0.00135321
H2C2b	Allo-tetraploid	NANOG	iPSC	ecto v. iPSC	0.00439935	0.947305	0.00131553	0.0892347	TRUE	0.000151528
H2C2b	Allo-tetraploid	NANOG	iPSC	meso v. iPSC	0.00118267	0.947305	0.000404065	0.0892347	TRUE	0.000151528
H2C2b	Allo-tetraploid	NANOG	iPSC	endo v. iPSC	0.237221	0.947305	0.0191025	0.0892347	TRUE	0.000369694
H2C2b	Allo-tetraploid	DNMT3B	iPSC	ecto v. iPSC	0.151292	1.8464	0.00371623	0.280884	TRUE	0.000724188
H2C2b	Allo-tetraploid	DNMT3B	iPSC	meso v. iPSC	0.00387975	1.8464	0.00138482	0.280884	TRUE	0.000574341
H2C2b	Allo-tetraploid	DNMT3B	iPSC	endo v. iPSC	0.397978	1.8464	0.0524561	0.280884	TRUE	0.00132817
H2C2b	Allo-tetraploid	PAX6	ecto	ecto v. iPSC	2892.08	6.35213	219.121	3.15769	TRUE	0.00011766
H2C2b	Allo-tetraploid	RAX	ecto	ecto v. iPSC	1482.18	1.27706	105.46	1.74444	TRUE	0.00010178
H2C2b	Allo-tetraploid	TBXT	meso	meso v. iPSC	377.517	0.58	52.1119	0.426143	TRUE	0.000449834
H2C2b	Allo-tetraploid	HAND1	meso	meso v. iPSC	1183.21	1.50738	148.651	1.56271	TRUE	0.00035431
H2C2b	Allo-tetraploid	FOXA2	endo	endo v. iPSC	323.656	3.16378	39.8581	0.297265	TRUE	0.000353662
H2C2b	Allo-tetraploid	SOX17	endo	endo v. iPSC	5764.39	19.7924	840.696	5.41257	TRUE	0.000535518
H1C1a-X1	chrX-marked allo-tetraploid	NANOG	iPSC	ecto v. iPSC	0.00526689	0.45068	0.00153264	0.0795479	TRUE	0.000940692
H1C1a-X1	chrX-marked allo-tetraploid	NANOG	iPSC	meso v. iPSC	0.0132756	0.45068	0.00315119	0.0795479	TRUE	0.000992391
H1C1a-X1	chrX-marked allo-tetraploid	NANOG	iPSC	endo v. iPSC	0.608746	0.45068	0.0618028	0.0795479	FALSE	0.0559769
H1C1a-X1	chrX-marked allo-tetraploid	DNMT3B	iPSC	ecto v. iPSC	0.0189762	0.703694	0.00159702	0.0247528	TRUE	9.7211e-05
H1C1a-X1	chrX-marked allo-tetraploid	DNMT3B	iPSC	meso v. iPSC	0.0126321	0.703694	0.00322652	0.0247528	TRUE	9.7211e-05
H1C1a-X1	chrX-marked allo-tetraploid	DNMT3B	iPSC	endo v. iPSC	0.373717	0.703694	0.0405308	0.0247528	TRUE	0.00281493
H1C1a-X1	chrX-marked allo-tetraploid	PAX6	ecto	ecto v. iPSC	451.206	0.31088	28.8749	0.382716	TRUE	8.85724e-05
H1C1a-X1	chrX-marked allo-tetraploid	RAX	ecto	ecto v. iPSC	296.434	1.21538	42.5492	1.82759	TRUE	0.000518468
H1C1a-X1	chrX-marked allo-tetraploid	TBXT	meso	meso v. iPSC	471.706	0.0667909	13.0148	0.0523804	TRUE	5.47304e-06
H1C1a-X1	chrX-marked allo-tetraploid	HAND1	meso	meso v. iPSC	35.0082	0.376695	17.6748	0.424999	TRUE	0.0299566
H1C1a-X1	chrX-marked allo-tetraploid	FOXA2	endo	endo v. iPSC	184.061	0.04616	48.1508	0.0549622	TRUE	0.00348259
H1C1a-X1	chrX-marked allo-tetraploid	SOX17	endo	endo v. iPSC	2700.34	3.33259	207.989	2.65113	TRUE	0.00011766
