# Supplementary material for: Genetic studies of human–chimpanzee divergence using stem cell fusions
Source: Proc Natl Acad Sci U S A. 2021 Dec 17;118(51):e2117557118. doi: 10.1073/pnas.2117557118 (PMC8713981; doi:10.1073/pnas.2117557118)
Supplement: Supplementary File [file pnas.2117557118.sd05.xlsx]

## Sheet: DE_ASE_cistrans
Dataset S5: Differential gene expression, allele-specific gene expression, and regulatory type (cis/trans) analysis between humans and chimpanzees in diploid, auto-tetraploid, and allo-tetraploid iPSC lines
gene name	geneID	chromosome (hg38)	start coordinate (hg38)	end coordinate (hg38)	regulation type	mean DE log2(Hs/Pt) (diploids and auto-tetraploids)	DE significant?	DE uncorrected p-value	DE corrected p-value (5% FDR)	mean ASE log2(Hs/Pt) (allo-tetraploids) (cis-contribution)	ASE significant?	ASE uncorrected p-value	ASE corrected p-value (5% FDR)	mean DE log2(Hs/Pt) - ASE log2(Hs/Pt) (trans-contribution)	"trans-effects" significant?	"trans-effects" uncorrected p-value	"trans-effects" corrected p-value (5% FDR)
AL669831.1	ENSG00000228327	1	725885	778626	cis	-2.05302	TRUE	1.34327e-08	8.03753e-07	-1.91396	TRUE	2.21031e-06	5.14687e-05	-0.190136	FALSE	0.524207	0.769861
AL390719.1	ENSG00000217801	1	1059734	1069355	cis	4.10233	TRUE	0.000133059	0.000925867	3.40583	TRUE	2.69322e-05	0.00034626	0.480835	FALSE	1	1
SLC35E2B	ENSG00000189339	1	1659529	1692728	cis	0.721652	TRUE	9.91686e-06	0.000125005	0.754797	TRUE	1.83109e-06	4.41222e-05	0.00130674	FALSE	0.984648	1
NADK	ENSG00000008130	1	1751232	1780457	cis	-1.09684	TRUE	3.88122e-08	1.8225e-06	-1.01141	TRUE	4.28475e-07	1.5421e-05	-0.0992108	FALSE	0.238293	0.426187
MORN1	ENSG00000116151	1	2321253	2391707	cis	2.99983	TRUE	0.000548762	0.00277334	1.88489	TRUE	0.00107427	0.00604534	0.93622	FALSE	1	1
AL513477.1	ENSG00000269896	1	2350414	2352820	cis	2.90583	TRUE	0.00783408	0.0227514	2.2355	TRUE	0.000621468	0.00395319	1.49999	FALSE	1	1
TPRG1L	ENSG00000158109	1	3625002	3630127	cis	0.738907	TRUE	1.05618e-06	2.14273e-05	0.60396	TRUE	7.59597e-07	2.30168e-05	0.0874504	FALSE	0.441911	0.679763
AL031847.1	ENSG00000226944	1	6204840	6205780	cis	-2.00466	TRUE	0.0149263	0.0379203	-3.45461	TRUE	0.000135805	0.00118891	1.07853	FALSE	0.296209	0.504569
ERRFI1	ENSG00000116285	1	8004404	8026308	cis	0.953949	TRUE	0.000272896	0.00160512	1.12429	TRUE	4.66752e-06	9.1171e-05	-0.0950684	FALSE	0.402077	0.634667
SLC2A5	ENSG00000142583	1	9035107	9088478	cis	-3.7827	TRUE	2.73651e-06	4.60337e-05	-3.63775	TRUE	4.75575e-06	9.2512e-05	0.229152	FALSE	0.493108	0.736391
DFFA	ENSG00000160049	1	10456522	10472526	cis	1.84184	TRUE	7.32506e-07	1.63328e-05	1.52797	TRUE	5.50328e-09	6.51195e-07	0.227166	FALSE	0.0681853	0.160407
EXOSC10	ENSG00000171824	1	11066618	11099881	cis	-0.229434	TRUE	0.00461096	0.0148887	-0.218087	TRUE	0.000653817	0.00411896	-0.0364648	FALSE	0.376113	0.604244
KAZN	ENSG00000189337	1	13892792	15118043	cis	-1.62352	TRUE	1.37839e-05	0.000161013	-1.0964	TRUE	8.66844e-05	0.000843224	-0.515319	FALSE	0.049531	0.124849
DNAJC16	ENSG00000116138	1	15526813	15592379	cis	0.474881	TRUE	0.000107848	0.000788345	0.285538	TRUE	0.00152932	0.00795572	0.185692	FALSE	0.0728894	0.168929
AGMAT	ENSG00000116771	1	15572353	15585110	cis	0.557776	TRUE	0.00228359	0.0084866	0.658286	TRUE	5.70657e-05	0.000607088	-0.166289	FALSE	0.184148	0.350147
LINC01783	ENSG00000233421	1	16533886	16536172	cis	-2.53376	TRUE	0.000519478	0.00266331	-2.38324	TRUE	0.000151457	0.0012923	-1.08151	FALSE	1	1
PADI2	ENSG00000117115	1	17066761	17119435	cis	-1.92727	TRUE	0.00315254	0.0110005	-2.84001	TRUE	0.0059516	0.0229284	1.11022	FALSE	0.0316275	0.0880295
EMC1	ENSG00000127463	1	19215664	19251552	cis	-0.340712	TRUE	0.00108222	0.00468037	-0.498845	TRUE	1.39724e-05	0.000208352	0.148484	FALSE	0.0446876	0.115547
AKR7A3	ENSG00000162482	1	19282558	19289250	cis	-6.57702	TRUE	0.00122276	0.00514846	-6.92939	TRUE	3.35619e-05	0.000407135	0.341417	FALSE	0.702509	0.952174
MINOS1-NBL1	ENSG00000270136	1	19597067	19656927	cis	-0.485331	TRUE	2.64123e-08	1.32351e-06	-0.466934	TRUE	9.5212e-06	0.000155017	-0.0230408	FALSE	0.618171	0.868292
HP1BP3	ENSG00000127483	1	20742661	20787323	cis	0.778008	TRUE	5.0445e-07	1.23733e-05	0.871365	TRUE	5.87535e-06	0.000109342	-0.165122	FALSE	0.0448146	0.115779
NBPF3	ENSG00000142794	1	21440128	21485005	cis	-0.802118	TRUE	5.49818e-05	0.000467725	-0.683702	TRUE	4.80818e-05	0.00053816	-0.112903	FALSE	0.33255	0.550986
HNRNPR	ENSG00000125944	1	23303771	23344336	cis	0.292292	TRUE	0.00284557	0.0100832	0.355334	TRUE	6.86871e-06	0.000122215	-0.0582829	FALSE	0.343944	0.565241
ELOA-AS1	ENSG00000236810	1	23760382	23778287	cis	5.21687	TRUE	0.00014164	0.000973157	4.88304	TRUE	2.06519e-07	8.98357e-06	-0.127744	FALSE	0.802408	1
STPG1	ENSG00000001460	1	24356999	24416934	cis	2.27077	TRUE	8.08467e-07	1.73959e-05	2.38874	TRUE	2.82737e-08	2.11026e-06	-0.0294876	FALSE	0.852336	1
LIN28A	ENSG00000131914	1	26410778	26429722	cis	-0.266448	TRUE	0.0175287	0.0430955	-0.339628	TRUE	0.00826948	0.0296885	0.0779952	FALSE	0.117676	0.246669
TMEM222	ENSG00000186501	1	27322145	27336400	cis	-1.04062	TRUE	0.00013657	0.000943492	-0.753106	TRUE	0.00147448	0.00773282	-0.300964	FALSE	0.0234721	0.0693599
SMPDL3B	ENSG00000130768	1	27934993	27959157	cis	1.31383	TRUE	1.031e-06	2.10067e-05	1.02393	TRUE	8.9491e-05	0.000863314	0.361199	FALSE	0.0777407	0.177985
PTAFR	ENSG00000169403	1	28147166	28193936	cis	2.43322	TRUE	0.000709542	0.00338333	1.93712	TRUE	0.00496071	0.0199682	0.396766	FALSE	1	1
MED18	ENSG00000130772	1	28329002	28335967	cis	0.700261	TRUE	0.00198452	0.00759377	1.21325	TRUE	0.000564485	0.0036538	-0.547689	FALSE	0.187939	0.354787
EPB41	ENSG00000159023	1	28887091	29120046	cis	-0.374969	TRUE	0.00022346	0.00137523	-0.276872	TRUE	0.000480623	0.00318939	-0.0932073	FALSE	0.0506528	0.127179
MATN1	ENSG00000162510	1	30711277	30723587	cis	-2.4582	TRUE	0.000109849	0.000798854	-1.8621	TRUE	0.0036406	0.0155551	-1.02746	FALSE	1	1
LRRC37A12P	ENSG00000229259	1	32423214	32426789	cis	-4.04923	TRUE	5.32873e-05	0.00045577	-2.73848	TRUE	0.000609316	0.00389046	-1.49526	FALSE	0.0467174	0.11924
RBBP4	ENSG00000162521	1	32651142	32686211	cis	-0.570696	TRUE	2.95067e-06	4.8605e-05	-0.445116	TRUE	1.05223e-05	0.000166781	-0.118789	FALSE	0.0191494	0.0591243
S100PBP	ENSG00000116497	1	32816767	32858879	cis	-0.535993	TRUE	1.34539e-06	2.60997e-05	-0.506922	TRUE	1.55294e-07	7.08111e-06	-0.0203462	FALSE	0.734456	0.982856
RNF19B	ENSG00000116514	1	32936445	32964685	cis	-0.35588	TRUE	0.0076029	0.0221982	-0.570816	TRUE	7.95446e-05	0.000792279	0.224944	FALSE	0.0405764	0.107293
C1orf94	ENSG00000142698	1	34166883	34219131	cis	4.25225	TRUE	0.00352546	0.0120208	3.74003	TRUE	2.38566e-07	1.00092e-05	0.410654	FALSE	0.5465	0.794619
AL590434.1	ENSG00000284640	1	35141515	35146435	cis	-1.93804	TRUE	0.0159361	0.0399276	-2.78201	TRUE	0.0117162	0.0390292	1.05773	FALSE	1	1
TEKT2	ENSG00000092850	1	36084075	36088275	cis	-4.31556	TRUE	1.55323e-06	2.89439e-05	-2.87125	TRUE	3.0594e-07	1.20181e-05	-0.954633	FALSE	0.142604	0.285913
DNALI1	ENSG00000163879	1	37556919	37566857	cis	0.898755	TRUE	1.99817e-05	0.000214534	0.828846	TRUE	9.8287e-06	0.000159292	0.172763	FALSE	0.200816	0.374215
GNL2	ENSG00000134697	1	37566816	37595935	cis	0.307775	TRUE	0.00711034	0.0210373	0.335117	TRUE	3.23397e-06	6.98035e-05	0.00235567	FALSE	0.966776	1
SF3A3	ENSG00000183431	1	37956975	37990921	cis	-0.375207	TRUE	0.00154702	0.00620604	-0.432646	TRUE	1.34947e-06	3.53988e-05	-0.000218629	FALSE	0.997388	1
AL050341.2	ENSG00000259943	1	40256427	40257967	cis	1.65441	TRUE	0.000153679	0.00103433	1.77794	TRUE	6.58157e-06	0.000118896	-0.107004	FALSE	0.542405	0.789853
SMAP2	ENSG00000084070	1	40344850	40423326	cis	1.63842	TRUE	0.00011318	0.000815967	1.20258	TRUE	3.16658e-05	0.000390481	0.424005	FALSE	0.0769319	0.176504
AL031985.3	ENSG00000260920	1	40464319	40466767	cis	0.633667	TRUE	0.00606502	0.0185762	0.716038	TRUE	0.00121085	0.00663744	-0.147841	FALSE	0.184099	0.350143
KCNQ4	ENSG00000117013	1	40783814	40840452	cis	-2.03578	TRUE	0.00965238	0.0269397	-1.02608	TRUE	0.0107989	0.036636	-1.26583	FALSE	1	1
ERMAP	ENSG00000164010	1	42817088	42844993	cis	1.07745	TRUE	0.00371783	0.012553	1.18919	TRUE	8.13823e-09	8.30275e-07	-0.062998	FALSE	0.777011	1
KDM4A-AS1	ENSG00000236200	1	43699765	43708138	cis	-0.856757	TRUE	0.00886899	0.0251681	-0.955911	TRUE	0.0101437	0.0348893	0.294507	FALSE	0.293014	0.500389
ARMH1	ENSG00000198520	1	44674692	44725591	cis	-2.79526	TRUE	0.00382137	0.0128323	-2.4581	TRUE	0.00109954	0.00616549	-0.331279	FALSE	0.595346	0.845614
EIF2B3	ENSG00000070785	1	44850522	44986722	cis	0.388309	TRUE	0.00564615	0.0174936	0.330299	TRUE	0.00265515	0.0123128	0.0441633	FALSE	0.598374	0.848215
ATPAF1	ENSG00000123472	1	46632737	46673867	cis	-0.697789	TRUE	5.29916e-10	6.59188e-08	-0.472243	TRUE	5.51682e-05	0.000594279	-0.197171	FALSE	0.0175771	0.0552561
CYP4A22-AS1	ENSG00000225506	1	47096653	47179271	cis	3.22461	TRUE	0.00254242	0.00922098	2.44232	TRUE	0.000632679	0.00401253	1.3814	FALSE	1	1
SPATA6	ENSG00000132122	1	48295372	48472208	cis	-1.22436	TRUE	0.000183247	0.00118756	-1.143	TRUE	4.61732e-06	9.06658e-05	-0.059224	FALSE	0.728979	0.977556
RAB3B	ENSG00000169213	1	51907956	51990764	cis	0.89857	TRUE	4.46386e-07	1.13039e-05	0.647259	TRUE	2.69803e-06	6.09248e-05	0.190514	FALSE	0.0207623	0.0630471
CC2D1B	ENSG00000154222	1	52345723	52366193	cis	-0.776068	TRUE	0.000976356	0.00432751	-0.477349	TRUE	0.000242891	0.00188118	-0.237611	FALSE	0.033377	0.0919244
PRPF38A	ENSG00000134748	1	52404564	52420839	cis	-0.291886	TRUE	0.000304861	0.00176028	-0.277391	TRUE	6.28079e-05	0.000653949	-0.043449	FALSE	0.402884	0.635166
NDC1	ENSG00000058804	1	53765460	53838860	cis	0.264585	TRUE	0.00140421	0.00573866	0.209428	TRUE	0.0141513	0.0450965	0.0864195	FALSE	0.0235963	0.0696543
YIPF1	ENSG00000058799	1	53851719	53889834	cis	0.386951	TRUE	0.00101703	0.00446517	0.391046	TRUE	0.00103454	0.00587068	-0.030382	FALSE	0.748348	0.995528
TTC4	ENSG00000243725	1	54715822	54742657	cis	-1.25923	TRUE	0.0195166	0.0468142	-0.751026	TRUE	0.0131906	0.042575	-0.600811	FALSE	1	1
USP24	ENSG00000162402	1	55066359	55215113	cis	-0.636045	TRUE	2.13659e-07	6.43546e-06	-0.524406	TRUE	2.55889e-07	1.05181e-05	-0.089931	FALSE	0.1063	0.227951
AL592431.2	ENSG00000241042	1	59054397	59056049	cis	4.91942	TRUE	3.12338e-05	0.000303582	3.15439	TRUE	0.00243318	0.0115425	1.31163	FALSE	0.250698	0.443469
HSD52	ENSG00000224609	1	59131936	59296491	cis	-0.925793	TRUE	0.00604467	0.0185259	-0.961914	TRUE	0.00279581	0.0127977	-0.0110023	FALSE	1	1
C1orf87	ENSG00000162598	1	59987269	60073770	cis	-3.5618	TRUE	0.0002358	0.00143514	-2.32649	TRUE	0.0114919	0.0384536	-0.947401	FALSE	1	1
NFIA	ENSG00000162599	1	60865259	61462793	cis	-3.64726	TRUE	0.000598975	0.00297203	-2.2504	TRUE	0.0131256	0.0424286	-0.781994	FALSE	1	1
TM2D1	ENSG00000162604	1	61681046	61725423	cis	0.582326	TRUE	0.000100359	0.000745908	0.483282	TRUE	0.00032614	0.00234414	0.175146	FALSE	0.220192	0.401162
ITGB3BP	ENSG00000142856	1	63440770	63593721	cis	0.468547	TRUE	0.00358216	0.0121761	0.406085	TRUE	0.00764992	0.0279093	0.0236903	FALSE	0.780705	1
RAVER2	ENSG00000162437	1	64745095	64833232	cis	0.590242	TRUE	4.29152e-05	0.000388621	0.506588	TRUE	2.1507e-05	0.00028964	0.145181	FALSE	0.167624	0.324782
TCTEX1D1	ENSG00000152760	1	66752459	66778787	cis	2.60222	TRUE	0.000581701	0.00290359	1.90584	TRUE	0.001024	0.00582249	0.685394	FALSE	0.255776	0.450468
IL12RB2	ENSG00000081985	1	67307364	67397090	cis	-2.26857	TRUE	3.8008e-06	5.96506e-05	-1.59027	TRUE	0.000261416	0.00199095	-1.09185	FALSE	0.0234142	0.0692176
GNG12	ENSG00000172380	1	67701466	67833467	cis	0.55128	TRUE	0.000623594	0.00306098	0.404733	TRUE	0.000179513	0.00148436	0.0751901	FALSE	0.269016	0.468605
HHLA3	ENSG00000197568	1	70354805	70385339	cis	3.56466	TRUE	2.0701e-08	1.10266e-06	2.99808	TRUE	2.4483e-09	3.507e-07	0.499378	FALSE	0.0207411	0.0630234
CTH	ENSG00000116761	1	70411218	70439851	cis	-0.646613	TRUE	0.0118511	0.0316857	-0.677459	TRUE	0.000232644	0.00182373	0.085127	FALSE	0.259235	0.455203
LINC01788	ENSG00000229051	1	70706453	70786468	cis	-7.16966	TRUE	4.10486e-06	6.2795e-05	-5.05486	TRUE	9.76039e-05	0.00092398	-1.84842	FALSE	0.0478945	0.121719
CRYZ	ENSG00000116791	1	74705482	74733408	cis	-0.918075	TRUE	0.0150999	0.0382242	-0.516433	TRUE	0.0134177	0.0431269	-0.395119	FALSE	0.0729057	0.168929
ACADM	ENSG00000117054	1	75724347	75787575	cis	1.32952	TRUE	4.93838e-10	6.36648e-08	0.975554	TRUE	3.30908e-07	1.27354e-05	0.323461	FALSE	0.0333457	0.0918741
MSH4	ENSG00000057468	1	75796882	75913238	cis	-2.69073	TRUE	0.0110196	0.0298909	-1.19008	TRUE	0.00394184	0.0166169	-2.6398	FALSE	1	1
USP33	ENSG00000077254	1	77695987	77759852	cis	0.634883	TRUE	1.00835e-05	0.00012632	0.576467	TRUE	1.68648e-05	0.000241153	0.142907	FALSE	0.0478348	0.121611
NEXN	ENSG00000162614	1	77888513	77943895	cis	-0.616853	TRUE	0.000198237	0.00126119	-0.998869	TRUE	8.3675e-05	0.000822311	0.427477	FALSE	0.0283381	0.08037
LINC01362	ENSG00000230817	1	82903183	83166815	cis	-5.72782	TRUE	5.45987e-06	7.94116e-05	-5.30221	TRUE	9.28772e-08	4.86012e-06	-0.934196	FALSE	0.123255	0.255667
RPF1	ENSG00000117133	1	84479259	84497790	cis	-0.378823	TRUE	0.000253734	0.00151956	-0.394873	TRUE	4.98571e-05	0.000552794	0.014555	FALSE	0.786304	1
SSX2IP	ENSG00000117155	1	84643707	84690803	cis	0.393863	TRUE	0.00174856	0.00684604	0.589446	TRUE	1.76541e-05	0.000250591	-0.136204	FALSE	0.138532	0.279489
MCOLN3	ENSG00000055732	1	85018082	85048499	cis	3.54683	TRUE	0.000494428	0.00256268	1.83376	TRUE	0.0136545	0.0437691	2.07147	FALSE	1	1
AL603750.1	ENSG00000280099	1	85152487	85154203	cis	1.46498	TRUE	0.000324632	0.00184884	0.874933	TRUE	0.000118878	0.001069	0.845856	FALSE	0.102474	0.221455
SYDE2	ENSG00000097096	1	85156873	85201046	cis	0.806288	TRUE	0.00415048	0.0136688	0.92871	TRUE	0.00237094	0.0113436	-0.0283576	FALSE	0.8921	1
ZNHIT6	ENSG00000117174	1	85649423	85708433	cis	0.617239	TRUE	1.6873e-06	3.11963e-05	0.652319	TRUE	9.95597e-07	2.81246e-05	-0.052319	FALSE	0.29895	0.507957
AC099568.2	ENSG00000272931	1	89820174	89820868	cis	2.80718	TRUE	0.000110838	0.000803574	1.39392	TRUE	0.00284056	0.0129524	1.30598	FALSE	0.0428384	0.111774
GLMN	ENSG00000174842	1	92246402	92298987	cis	0.396315	TRUE	0.00805779	0.0232724	0.486585	TRUE	6.73665e-05	0.000693268	-0.0945476	FALSE	0.120375	0.250818
CCDC18	ENSG00000122483	1	93179919	93278730	cis	-0.99973	TRUE	9.36965e-10	1.0066e-07	-0.63619	TRUE	0.00100291	0.00573479	-0.373659	FALSE	0.0195966	0.0602188
CCDC18-AS1	ENSG00000223745	1	93262186	93346025	cis	3.4	TRUE	0.00252269	0.00915879	3.93412	TRUE	0.000171266	0.00142866	-1.01924	FALSE	0.300322	0.5098
ALG14	ENSG00000172339	1	94974407	95072945	cis	0.754988	TRUE	0.000293793	0.00170819	0.518273	TRUE	0.00404178	0.0169776	0.214876	FALSE	0.0885226	0.197411
OLFM3	ENSG00000118733	1	101802574	101997030	cis	-3.41242	TRUE	3.18482e-05	0.000308286	-2.6653	TRUE	0.000277012	0.00208288	-0.924797	FALSE	0.187415	0.354129
AC095032.1	ENSG00000224613	1	103418079	103525483	cis	-6.70698	TRUE	0.000147733	0.00100528	-5.66221	TRUE	0.000251212	0.00193296	-1.15555	FALSE	0.120475	0.250879
ACTG1P4	ENSG00000236085	1	103569553	103570674	cis	-3.85933	TRUE	0.00207829	0.00786767	-2.50395	TRUE	0.00829798	0.0297607	-1.22223	FALSE	0.0960916	0.211117
CLCC1	ENSG00000121940	1	108929508	108963457	cis	-1.14185	TRUE	7.48293e-13	7.57967e-10	-1.09843	TRUE	3.82156e-09	5.11259e-07	-0.0140393	FALSE	0.828284	1
SORT1	ENSG00000134243	1	109309568	109397951	cis	0.370613	TRUE	0.00755139	0.0220842	0.417784	TRUE	0.000358056	0.00252365	-0.0722771	FALSE	0.439063	0.67685
GSTM2	ENSG00000213366	1	109668022	109709551	cis	0.7434	TRUE	0.00413275	0.0136294	0.923829	TRUE	3.11373e-05	0.000386653	-0.0455647	FALSE	0.787119	1
CSF1	ENSG00000184371	1	109910242	109930992	cis	-1.32519	TRUE	0.000555495	0.00279939	-0.989186	TRUE	0.000421889	0.00286946	-0.288555	FALSE	1	1
SLC6A17	ENSG00000197106	1	110150486	110202202	cis	-2.03665	TRUE	0.00202958	0.00772657	-3.01017	TRUE	0.0028429	0.0129581	0.758566	FALSE	1	1
RBM15-AS1	ENSG00000227963	1	110286375	110339171	cis	-1.47467	TRUE	5.98462e-06	8.55523e-05	-1.64353	TRUE	8.5323e-05	0.000833884	0.150048	FALSE	0.57321	0.821411
CD53	ENSG00000143119	1	110871188	110899928	cis	-2.18826	TRUE	4.82471e-08	2.15421e-06	-1.77719	TRUE	1.81646e-05	0.000256311	-0.325	FALSE	0.347621	0.569634
LRIF1	ENSG00000121931	1	110947185	110964079	cis	-0.985087	TRUE	1.46957e-07	4.8277e-06	-1.23447	TRUE	1.36402e-07	6.38389e-06	0.1921	FALSE	0.130461	0.26712
DRAM2	ENSG00000156171	1	111117333	111140216	cis	-0.554236	TRUE	4.5583e-05	0.000408088	-0.424332	TRUE	0.00697544	0.0259425	-0.152958	FALSE	0.188269	0.355315
OVGP1	ENSG00000085465	1	111414314	111427777	cis	-1.62083	TRUE	0.00368667	0.0124626	-1.36221	TRUE	6.22206e-07	1.97748e-05	-0.154076	FALSE	0.688799	0.939488
AL390195.2	ENSG00000260948	1	111431046	111433068	cis	-1.22857	TRUE	3.48738e-05	0.000330137	-1.13887	TRUE	0.0001881	0.00153677	-0.0459631	FALSE	0.870725	1
WDR77	ENSG00000116455	1	111439890	111449376	cis	0.472605	TRUE	0.0146019	0.0372963	0.536646	TRUE	4.3756e-06	8.71494e-05	-0.0351747	FALSE	0.53165	0.77733
ATP5PB	ENSG00000116459	1	111448864	111462773	cis	0.237253	TRUE	0.00337773	0.0115979	0.223265	TRUE	0.00568935	0.0221955	0.0109819	FALSE	0.835523	1
INKA2-AS1	ENSG00000227811	1	111739841	111747798	cis	4.36633	TRUE	0.000312612	0.00179698	3.15913	TRUE	0.000987033	0.00565769	1.12197	FALSE	0.233796	0.419944
SLC16A1-AS1	ENSG00000226419	1	112956415	113047055	cis	-0.384512	TRUE	0.000748184	0.00352024	-0.442633	TRUE	0.00615038	0.0235408	0.0137325	FALSE	0.911316	1
AP4B1	ENSG00000134262	1	113894748	113905201	cis	-0.494939	TRUE	0.000562936	0.00283186	-0.585225	TRUE	2.06116e-06	4.85537e-05	0.0490942	FALSE	0.60668	0.856735
SYT6	ENSG00000134207	1	114089291	114153919	cis	-0.440832	TRUE	0.0177674	0.0435465	-0.643454	TRUE	0.00322144	0.0141741	0.176595	FALSE	0.126948	0.261398
AL359915.2	ENSG00000231365	1	119140396	119275973	cis	1.8628	TRUE	0.000367947	0.00204381	1.86585	TRUE	1.08692e-05	0.000170806	0.100137	FALSE	0.702187	0.952066
NBPF7	ENSG00000215864	1	119834870	119844514	cis	-5.43673	TRUE	2.00188e-06	3.58432e-05	-5.01425	TRUE	0.000121143	0.00108386	0.0583977	FALSE	0.78613	1
NBPF8	ENSG00000270231	1	120436353	120467739	cis	-2.77892	TRUE	5.2738e-07	1.27624e-05	-2.50349	TRUE	0.00185752	0.00931123	-0.992565	FALSE	0.180826	0.345452
AC241952.1	ENSG00000275131	1	120489860	120701289	cis	-2.01578	TRUE	0.00109599	0.00473414	-1.73172	TRUE	8.66949e-05	0.000843224	-0.442288	FALSE	0.247608	0.439027
RNVU1-18	ENSG00000206737	1	143729407	143729570	cis	-7.29368	TRUE	0.000530871	0.00270546	-6.99524	TRUE	0.000115787	0.00104985	0.12842	FALSE	0.664521	0.914644
AC239860.1	ENSG00000275064	1	145509047	145520594	cis	-5.532	TRUE	0.00149562	0.00602896	-5.5442	TRUE	4.00072e-05	0.000465034	-0.711439	FALSE	0.417717	0.652456
NBPF10	ENSG00000271425	1	146064699	146144804	cis	-7.10846	TRUE	1.25802e-05	0.000149288	-7.07244	TRUE	3.4375e-06	7.29749e-05	0.204514	FALSE	0.679477	0.930353
NBPF13P	ENSG00000227242	1	147019656	147056593	cis	-6.36266	TRUE	0.00105929	0.00460369	-7.30847	TRUE	8.10911e-06	0.000137062	0.951083	FALSE	0.287455	0.493397
CHD1L	ENSG00000131778	1	147242641	147295766	cis	0.566596	TRUE	0.000213559	0.0013312	0.786967	TRUE	0.000995627	0.00569773	-0.250808	FALSE	0.11624	0.244178
LINC01138	ENSG00000274020	1	148290889	148519604	cis	4.58056	TRUE	9.94152e-08	3.67137e-06	3.86306	TRUE	9.9283e-06	0.000159811	0.638683	FALSE	0.123205	0.255659
AC245100.4	ENSG00000231551	1	148402516	148432545	cis	4.1708	TRUE	1.77847e-05	0.000196728	3.92139	TRUE	0.000384504	0.00265595	0.30457	FALSE	0.31631	0.53084
NBPF9	ENSG00000269713	1	149054027	149103561	cis	3.28168	TRUE	0.00223998	0.00835485	5.25345	TRUE	2.52476e-06	5.75622e-05	-1.25041	FALSE	0.0431155	0.112373
AC245297.3	ENSG00000274265	1	149176022	149251013	cis	8.01644	TRUE	5.08305e-06	7.46971e-05	5.80314	TRUE	8.66864e-07	2.53987e-05	2.11829	FALSE	0.0485541	0.122963
HIST2H2BD	ENSG00000220323	1	149842875	149846486	cis	0.683809	TRUE	0.000106408	0.000781038	0.774694	TRUE	0.000272454	0.00205952	-0.154128	FALSE	0.332243	0.550542
HIST2H2BC	ENSG00000261716	1	149844498	149850937	cis	0.539087	TRUE	0.0120057	0.0320325	0.839721	TRUE	0.0024304	0.0115425	-0.331638	FALSE	0.0565295	0.138119
RPRD2	ENSG00000163125	1	150363091	150476566	cis	-0.366856	TRUE	9.30858e-06	0.000119462	-0.310532	TRUE	0.000661616	0.0041478	-0.088336	FALSE	0.201835	0.37559
ECM1	ENSG00000143369	1	150508062	150513789	cis	-2.11199	TRUE	0.000470266	0.00246083	-2.68699	TRUE	0.00300014	0.0134978	1.1123	FALSE	1	1
TDRKH	ENSG00000182134	1	151770107	151791416	cis	0.871176	TRUE	6.25982e-11	1.55045e-08	0.992494	TRUE	6.75534e-08	3.975e-06	-0.0736356	FALSE	0.390054	0.620872
S100A13	ENSG00000189171	1	153618787	153631360	cis	0.677996	TRUE	0.0133312	0.0347263	0.736301	TRUE	0.00115773	0.00641321	0.00489215	FALSE	0.961196	1
AL358472.2	ENSG00000272654	1	153977743	153979160	cis	-1.08588	TRUE	2.12685e-06	3.77011e-05	-0.744124	TRUE	0.00112537	0.0062682	-0.494175	FALSE	0.0414455	0.109245
CKS1B	ENSG00000173207	1	154974653	154979249	cis	-0.208874	TRUE	0.0110738	0.0300092	-0.206317	TRUE	0.00692243	0.0257927	-0.0593117	FALSE	0.262292	0.46
FLAD1	ENSG00000160688	1	154983338	154993111	cis	-0.531204	TRUE	0.00284462	0.0100832	-0.519745	TRUE	0.00650196	0.024579	-0.0295072	FALSE	0.727147	0.97593
MUC1	ENSG00000185499	1	155185824	155192916	cis	-1.60306	TRUE	6.79627e-05	0.000550416	-1.74667	TRUE	1.64292e-05	0.000236938	-0.355406	FALSE	0.368286	0.594633
MSTO1	ENSG00000125459	1	155610205	155614967	cis	-1.58773	TRUE	2.05224e-09	1.78545e-07	-1.369	TRUE	8.83985e-07	2.57758e-05	-0.178043	FALSE	0.323497	0.540026
ARHGEF2	ENSG00000116584	1	155946851	156007070	cis	-0.580624	TRUE	1.98489e-05	0.000213726	-0.610562	TRUE	6.00272e-05	0.000632426	-0.0226337	FALSE	0.810643	1
AL139412.1	ENSG00000236947	1	156446412	156456577	cis	4.22741	TRUE	0.00397572	0.0132347	4.43002	TRUE	1.03333e-05	0.000165018	0.12002	FALSE	0.828737	1
CRABP2	ENSG00000143320	1	156699606	156705816	cis	1.18622	TRUE	0.00229898	0.00852475	2.00725	TRUE	0.000534553	0.00349021	-0.470608	FALSE	0.081705	0.185089
DUSP23	ENSG00000158716	1	159780932	159782543	cis	0.440636	TRUE	0.00639501	0.0193777	0.40088	TRUE	0.00118993	0.00655315	0.130909	FALSE	0.397215	0.629164
DCAF8	ENSG00000132716	1	160215715	160262531	cis	-0.307466	TRUE	0.000160561	0.00106948	-0.481346	TRUE	5.23713e-06	9.99565e-05	0.124969	FALSE	0.0196929	0.060447
PEX19	ENSG00000162735	1	160276812	160286348	cis	-1.54026	TRUE	0.00191648	0.00739929	-1.00024	TRUE	0.0148444	0.0467692	-0.210261	FALSE	0.738992	0.987248
ITLN2	ENSG00000158764	1	160945025	160954799	cis	1.41468	TRUE	0.000123501	0.000871764	1.22706	TRUE	0.0053989	0.0213324	0.0590472	FALSE	0.857589	1
B4GALT3	ENSG00000158850	1	161171310	161177968	cis	-0.610286	TRUE	0.00109728	0.00473831	-0.689698	TRUE	1.66034e-05	0.000238795	0.110932	FALSE	0.177478	0.340293
RGS5	ENSG00000232995	1	163244505	163321894	cis	2.00113	TRUE	0.0105585	0.0289445	2.5032	TRUE	0.000402088	0.00275726	-0.290765	FALSE	1	1
TBX19	ENSG00000143178	1	168281040	168314426	cis	-2.25314	TRUE	5.18337e-05	0.000448392	-1.67707	TRUE	7.22338e-06	0.000126619	-0.526346	FALSE	0.154246	0.303991
XCL1	ENSG00000143184	1	168576473	168582077	cis	-2.5024	TRUE	7.01093e-05	0.000564577	-3.51213	TRUE	9.72723e-05	0.000923021	0.834801	FALSE	0.417854	0.652526
NME7	ENSG00000143156	1	169132531	169367967	cis	-0.199857	TRUE	0.0185699	0.0450964	-0.271313	TRUE	0.00267649	0.0123794	-0.0811246	FALSE	0.555689	0.804022
SCYL3	ENSG00000000457	1	169849631	169894267	cis	-0.819305	TRUE	1.71068e-07	5.39091e-06	-0.656723	TRUE	0.000809203	0.00483782	-0.0883649	FALSE	0.420402	0.655323
VAMP4	ENSG00000117533	1	171700160	171742247	cis	-1.02937	TRUE	5.54521e-05	0.000470878	-0.62214	TRUE	0.00915951	0.0321592	-0.385222	FALSE	0.0332965	0.0917919
METTL13	ENSG00000010165	1	171781664	171814023	cis	0.86767	TRUE	0.000515199	0.00264799	0.609491	TRUE	0.00091534	0.00533735	0.201479	FALSE	0.0560596	0.137326
TNFSF4	ENSG00000117586	1	173183734	173207313	cis	-1.85974	TRUE	1.65544e-05	0.0001857	-2.37655	TRUE	6.34111e-06	0.000115766	0.348682	FALSE	0.34262	0.563589
DARS2	ENSG00000117593	1	173824568	173858808	cis	-0.258182	TRUE	0.00266149	0.00958663	-0.274551	TRUE	0.00015524	0.00131824	0.0367654	FALSE	0.451521	0.690353
MRPS14	ENSG00000120333	1	175010789	175023425	cis	-0.221963	TRUE	0.000519061	0.00266214	-0.201872	TRUE	0.00652953	0.0246658	-0.0193505	FALSE	0.7718	1
TOR1AIP1	ENSG00000143337	1	179882042	179925000	cis	-0.341084	TRUE	0.0203205	0.0483823	-0.298979	TRUE	0.00095215	0.00550671	-0.107139	FALSE	0.253732	0.447534
RNASEL	ENSG00000135828	1	182573634	182589256	cis	-1.3905	TRUE	3.85533e-05	0.00035757	-0.865936	TRUE	0.0120754	0.0398793	-0.52736	FALSE	0.16868	0.326474
PTGS2	ENSG00000073756	1	186671791	186680427	cis	3.47622	TRUE	8.88826e-05	0.000675117	2.30535	TRUE	0.00508796	0.0203361	1.00308	FALSE	1	1
LINC00862	ENSG00000203721	1	200253419	200400705	cis	1.64487	TRUE	0.00400892	0.0133139	1.27679	TRUE	0.000955801	0.00551882	0.410655	FALSE	0.267937	0.467127
AC104461.1	ENSG00000230623	1	200333193	200478360	cis	0.665079	TRUE	0.00553829	0.0172309	0.844095	TRUE	4.61914e-06	9.06658e-05	-0.159902	FALSE	0.194472	0.364547
DDX59	ENSG00000118197	1	200623896	200669969	cis	0.722183	TRUE	2.40695e-05	0.000248059	0.658058	TRUE	0.000137233	0.00119686	0.0243953	FALSE	0.870405	1
CSRP1	ENSG00000159176	1	201483530	201509456	cis	-3.64479	TRUE	0.000532117	0.00271047	-2.21808	TRUE	0.00601572	0.0231315	-1.69502	FALSE	0.0719652	0.167301
ELF3-AS1	ENSG00000234678	1	201995696	202010463	cis	2.79953	TRUE	0.00127903	0.00532999	2.02916	TRUE	0.000759784	0.00461237	1.21311	FALSE	1	1
LGR6	ENSG00000133067	1	202193901	202319781	cis	2.28175	TRUE	0.00879618	0.0250078	1.88441	TRUE	0.00303796	0.0136161	0.23828	FALSE	1	1
RABIF	ENSG00000183155	1	202878957	202889135	cis	1.05644	TRUE	6.36625e-07	1.47036e-05	0.946051	TRUE	4.4053e-07	1.57359e-05	0.110196	FALSE	0.50626	0.750342
CYB5R1	ENSG00000159348	1	202961869	202967280	cis	-0.389151	TRUE	0.0115861	0.0311416	-0.208835	TRUE	0.0101709	0.0349403	-0.280727	FALSE	0.0512316	0.128404
OPTC	ENSG00000188770	1	203494143	203508864	cis	-2.98101	TRUE	0.00165071	0.00653693	-1.78766	TRUE	0.00494285	0.0199245	-1.27506	FALSE	0.0295663	0.0831506
MFSD4A	ENSG00000174514	1	205568885	205602918	cis	-2.48914	TRUE	0.000463347	0.0024327	-2.01801	TRUE	0.00032399	0.00233223	-0.765932	FALSE	1	1
FAM72A	ENSG00000196550	1	206186179	206204414	cis	-0.900089	TRUE	3.92924e-05	0.000363237	-0.927561	TRUE	0.000362592	0.00254839	0.181341	FALSE	0.173741	0.334757
SRGAP2	ENSG00000266028	1	206203345	206464443	cis	1.76177	TRUE	1.44387e-05	0.000167011	2.05196	TRUE	7.29831e-09	7.87993e-07	-0.477	FALSE	0.208787	0.385573
CD55	ENSG00000196352	1	207321376	207386804	cis	-0.693295	TRUE	0.000195559	0.00124863	-0.407387	TRUE	0.00712237	0.0263714	-0.268076	FALSE	0.0234925	0.0693924
CR2	ENSG00000117322	1	207454230	207489895	cis	1.85426	TRUE	1.26743e-05	0.000150029	1.50334	TRUE	5.54373e-07	1.8156e-05	0.539736	FALSE	0.0168649	0.0535274
CR1	ENSG00000203710	1	207496147	207641765	cis	2.24068	TRUE	0.00178715	0.00697594	1.78699	TRUE	0.0158631	0.049397	-0.0648951	FALSE	1	1
CR1L	ENSG00000197721	1	207645113	207738416	cis	3.41375	TRUE	0.00324391	0.01122	3.55058	TRUE	0.00604159	0.0232058	-0.113552	FALSE	1	1
IRF6	ENSG00000117595	1	209785623	209806175	cis	0.434454	TRUE	0.00203092	0.0077296	0.325349	TRUE	0.00392661	0.0165625	0.10513	FALSE	0.140468	0.28263
LINC00467	ENSG00000153363	1	211382803	211435333	cis	4.63945	TRUE	1.49567e-05	0.000171765	5.65798	TRUE	6.7195e-05	0.000693191	-2.15136	FALSE	0.0242668	0.0712774
RD3	ENSG00000198570	1	211476522	211492917	cis	-2.31211	TRUE	0.00188492	0.00730095	-2.08988	TRUE	0.000499134	0.00329373	-0.216197	FALSE	1	1
TMEM206	ENSG00000065600	1	212363931	212414901	cis	0.45582	TRUE	3.44245e-05	0.00032781	0.548247	TRUE	5.39162e-05	0.000585441	-0.168129	FALSE	0.0871898	0.195145
NSL1	ENSG00000117697	1	212726153	212791782	cis	-0.39765	TRUE	0.000433493	0.00232064	-0.611287	TRUE	5.80459e-07	1.86655e-05	0.200914	FALSE	0.0803164	0.182761
TATDN3	ENSG00000203705	1	212791828	212816626	cis	0.602224	TRUE	0.0151271	0.0382794	0.689885	TRUE	0.00813129	0.029326	-0.224342	FALSE	0.216874	0.39653
FLVCR1-DT	ENSG00000198468	1	212852108	212858088	cis	1.56767	TRUE	3.46913e-06	5.54006e-05	1.47011	TRUE	3.146e-05	0.000388958	0.156069	FALSE	0.338037	0.558121
RAB3GAP2	ENSG00000118873	1	220148293	220272454	cis	0.292378	TRUE	0.000189096	0.0012148	0.266043	TRUE	0.0137398	0.043963	0.0408844	FALSE	0.567843	0.815739
MIA3	ENSG00000154305	1	222618086	222668012	cis	-0.429213	TRUE	2.11485e-06	3.75353e-05	-0.341136	TRUE	4.76297e-06	9.25256e-05	-0.0717285	FALSE	0.035368	0.0962391
AL592148.3	ENSG00000272750	1	222658867	222661512	cis	4.12744	TRUE	4.44322e-05	0.000398793	3.69827	TRUE	7.38746e-05	0.000746697	0.0265974	FALSE	1	1
AIDA	ENSG00000186063	1	222668013	222713210	cis	-0.945366	TRUE	1.81142e-10	3.13265e-08	-1.01622	TRUE	9.80922e-12	7.32129e-09	0.0902319	FALSE	0.0446449	0.115489
DISP1	ENSG00000154309	1	222872271	223005995	cis	-1.16533	TRUE	0.000596392	0.00296232	-0.95282	TRUE	0.000175015	0.00145565	-0.180491	FALSE	0.4359	0.673733
AC138393.1	ENSG00000185495	1	223992743	224010612	cis	-4.05023	TRUE	0.00011493	0.000825224	-3.04492	TRUE	5.75861e-05	0.000611249	-1.16468	FALSE	0.185598	0.352008
NVL	ENSG00000143748	1	224227334	224330387	cis	-0.219023	TRUE	0.00911411	0.0257302	-0.237623	TRUE	0.00315836	0.0139921	0.0195835	FALSE	0.8453	1
LBR	ENSG00000143815	1	225401502	225428925	cis	0.297665	TRUE	0.00299579	0.0105339	0.297241	TRUE	0.00126052	0.00684361	-0.0066567	FALSE	0.882575	1
ZNF678	ENSG00000181450	1	227563543	227677443	cis	2.08938	TRUE	0.000547122	0.002769	1.92186	TRUE	3.27611e-05	0.000401192	0.345344	FALSE	0.322442	0.538708
WNT9A	ENSG00000143816	1	227918656	227947898	cis	2.62362	TRUE	0.01592	0.0399012	1.85149	TRUE	0.00225883	0.0109065	1.16773	FALSE	1	1
C1orf35	ENSG00000143793	1	228100726	228105411	cis	-0.95148	TRUE	0.013211	0.0344891	-0.59378	TRUE	0.0113276	0.0380295	-0.5212	FALSE	0.0400596	0.106224
IBA57	ENSG00000181873	1	228165815	228182257	cis	0.71499	TRUE	0.00414035	0.013645	0.665497	TRUE	0.00110629	0.00619359	0.058564	FALSE	0.63722	0.887228
AL162595.1	ENSG00000177788	1	229258281	229271028	cis	2.19508	TRUE	0.0093428	0.0262367	2.86045	TRUE	0.011376	0.0381288	-1.13362	FALSE	0.137256	0.277624
NUP133	ENSG00000069248	1	229440260	229508341	cis	-0.83519	TRUE	3.90193e-11	1.12925e-08	-0.753505	TRUE	5.9121e-07	1.89682e-05	-0.0955014	FALSE	0.0538827	0.133144
PGBD5	ENSG00000177614	1	230314482	230426371	cis	0.50811	TRUE	0.000265888	0.00157303	0.866864	TRUE	0.000118684	0.00106854	-0.234904	FALSE	0.187649	0.354382
C1orf198	ENSG00000119280	1	230837119	230869589	cis	0.454948	TRUE	0.00349994	0.0119424	0.549535	TRUE	0.00125825	0.00683648	-0.141142	FALSE	0.227092	0.410555
C1orf131	ENSG00000143633	1	231223763	231241187	cis	-0.31931	TRUE	0.00458213	0.0148287	-0.459112	TRUE	0.000110869	0.00101565	0.204713	FALSE	0.0355988	0.0966916
MAP10	ENSG00000212916	1	232804892	232808407	cis	1.45497	TRUE	1.2107e-06	2.39121e-05	2.50849	TRUE	0.000175696	0.00146046	-0.967253	FALSE	0.109741	0.23367
AL122008.3	ENSG00000233332	1	234212606	234215088	cis	1.93205	TRUE	0.0101754	0.0280843	2.55496	TRUE	0.00440463	0.0181643	-0.694726	FALSE	1	1
LINC00184	ENSG00000224939	1	234629311	234634780	cis	-1.80017	TRUE	0.0186136	0.0451522	-2.30022	TRUE	0.000933396	0.0054246	0.144798	FALSE	1	1
GNG4	ENSG00000168243	1	235547687	235650754	cis	-0.587039	TRUE	0.00208392	0.00788686	-0.401651	TRUE	0.00120633	0.00662036	-0.200348	FALSE	0.0391839	0.104468
LINC01139	ENSG00000215808	1	238476542	238486054	cis	3.33085	TRUE	0.00789178	0.0228861	2.93798	TRUE	0.002553	0.0119485	-0.181724	FALSE	0.633864	0.883252
CFL1P4	ENSG00000213026	1	241993185	241993682	cis	-3.71333	TRUE	0.00173163	0.00679276	-2.93632	TRUE	0.00130527	0.0070263	-2.08482	FALSE	0.0223262	0.0667386
AL356512.1	ENSG00000272195	1	244969350	244971088	cis	-2.30532	TRUE	4.08046e-07	1.05786e-05	-1.6887	TRUE	8.66813e-06	0.000144445	-0.566277	FALSE	0.0588404	0.142635
EFCAB2	ENSG00000203666	1	244969705	245127164	cis	1.07787	TRUE	3.49887e-05	0.000330563	0.641637	TRUE	0.000285147	0.00213274	0.336569	FALSE	0.0383949	0.10277
SCCPDH	ENSG00000143653	1	246724047	246768137	cis	0.596939	TRUE	0.000125619	0.00088188	0.900023	TRUE	0.000291241	0.00216534	-0.210236	FALSE	0.052923	0.13145
OR11L1	ENSG00000197591	1	247840928	247841896	cis	-4.76261	TRUE	0.000179419	0.00116923	-4.37585	TRUE	0.000612805	0.00390885	-0.601513	FALSE	0.287202	0.493183
TRIM58	ENSG00000162722	1	247857199	247878205	cis	-0.833198	TRUE	0.00199302	0.00761536	-1.25109	TRUE	3.74331e-06	7.76076e-05	0.366946	FALSE	0.12858	0.264065
OR2L13	ENSG00000196071	1	248095184	248101103	cis	-4.01296	TRUE	4.90949e-05	0.000430826	-2.1799	TRUE	0.00132673	0.00710779	-1.93821	FALSE	1	1
CR589904.1	ENSG00000229703	1	248691760	248716755	cis	-7.76772	TRUE	1.08154e-06	2.18481e-05	-5.51852	TRUE	0.000947288	0.00548306	-1.2256	FALSE	0.111703	0.236923
PGBD2	ENSG00000185220	1	248906196	248919946	cis	-1.14098	TRUE	4.5518e-09	3.36193e-07	-0.986689	TRUE	1.49761e-07	6.9178e-06	-0.144121	FALSE	0.228472	0.412366
ACP1	ENSG00000143727	2	264140	278283	cis	-0.286116	TRUE	2.19441e-05	0.000231024	-0.334599	TRUE	1.15528e-05	0.000178076	0.0401864	FALSE	0.328672	0.546348
AC092159.2	ENSG00000233296	2	677186	697371	cis	-2.47691	TRUE	3.29538e-05	0.000315976	-1.64463	TRUE	0.000257216	0.00197052	-0.622321	FALSE	0.184703	0.350826
TRAPPC12	ENSG00000171853	2	3379675	3485094	cis	0.495197	TRUE	0.00513297	0.0162235	0.511043	TRUE	0.000210353	0.00168158	-0.114526	FALSE	0.167701	0.324886
RNASEH1	ENSG00000171865	2	3544793	3558616	cis	0.798243	TRUE	0.00025466	0.00152313	0.715858	TRUE	1.07893e-08	1.01327e-06	0.108586	FALSE	0.192516	0.361558
RNASEH1-AS1	ENSG00000234171	2	3558492	3561745	cis	2.86657	TRUE	3.07721e-07	8.47339e-06	3.17422	TRUE	5.746e-07	1.86462e-05	-0.15702	FALSE	0.420516	0.655383
ITGB1BP1	ENSG00000119185	2	9403475	9423547	cis	-0.344665	TRUE	0.000122263	0.000863882	-0.49289	TRUE	0.000339721	0.00241847	0.172845	FALSE	0.0195301	0.0600773
AC010969.2	ENSG00000269973	2	9936360	9939590	cis	0.552892	TRUE	0.000223321	0.00137513	0.669034	TRUE	0.00488542	0.0197548	-0.141068	FALSE	0.591359	0.840792
AC104794.2	ENSG00000260077	2	10039092	10040663	cis	4.02499	TRUE	0.000325946	0.00185483	4.22926	TRUE	1.77993e-06	4.32211e-05	-0.251818	FALSE	0.692589	0.943116
GREB1	ENSG00000196208	2	11482341	11642788	cis	0.437665	TRUE	1.57462e-05	0.000179355	0.370566	TRUE	0.00577155	0.0224202	0.143487	FALSE	0.173832	0.334797
SMC6	ENSG00000163029	2	17663812	17800242	cis	0.357646	TRUE	2.63734e-05	0.000265626	0.341785	TRUE	0.00031646	0.00228848	0.0254121	FALSE	0.604703	0.854653
RDH14	ENSG00000240857	2	18554723	18560680	cis	0.709818	TRUE	0.00029245	0.00170317	0.63084	TRUE	0.000164231	0.00137972	0.170657	FALSE	0.194465	0.364547
TTC32	ENSG00000183891	2	19896643	19901986	cis	-0.879462	TRUE	3.38502e-06	5.4487e-05	-0.619136	TRUE	0.00486655	0.0196844	-0.23281	FALSE	0.0157068	0.0506338
LDAH	ENSG00000118961	2	20684014	20823130	cis	0.864961	TRUE	0.000262535	0.00155905	0.860082	TRUE	7.48114e-06	0.000129853	0.00208277	FALSE	0.979909	1
WDCP	ENSG00000163026	2	24029340	24049575	cis	0.517324	TRUE	0.000209146	0.00131177	0.432826	TRUE	7.71527e-05	0.000773937	0.100591	FALSE	0.192172	0.361192
SF3B6	ENSG00000115128	2	24067584	24076443	cis	0.589789	TRUE	2.40433e-06	4.1631e-05	0.585793	TRUE	1.60487e-06	3.99782e-05	0.00219308	FALSE	0.968671	1
FAM228B	ENSG00000219626	2	24076526	24169640	cis	3.36443	TRUE	0.000252096	0.00151376	3.093	TRUE	0.000328821	0.00235744	1.02769	FALSE	0.176679	0.339129
ITSN2	ENSG00000198399	2	24202864	24360714	cis	-0.483897	TRUE	0.00521653	0.0164309	-0.765909	TRUE	6.15905e-05	0.000642689	0.367251	FALSE	0.0232672	0.0688929
CENPA	ENSG00000115163	2	26764289	26801067	cis	0.394651	TRUE	0.00123275	0.0051828	0.560633	TRUE	0.000161186	0.00135977	-0.151455	FALSE	0.100455	0.218252
ABHD1	ENSG00000143994	2	27123789	27130812	cis	-3.44183	TRUE	0.000222034	0.00136924	-1.38569	TRUE	0.00781062	0.0283642	-2.22565	FALSE	1	1
AC092164.1	ENSG00000226833	2	28708953	28736205	cis	3.75878	TRUE	0.00394566	0.0131644	4.20477	TRUE	0.00102227	0.00581735	-1.01229	FALSE	0.0822672	0.186184
PPP1CB	ENSG00000213639	2	28751640	28802940	cis	-0.304679	TRUE	0.00552021	0.0171858	-0.374354	TRUE	0.00409559	0.017163	0.117429	FALSE	0.130122	0.266657
TRMT61B	ENSG00000171103	2	28849821	28870301	cis	0.347068	TRUE	0.000418685	0.00226186	0.277298	TRUE	0.00485023	0.0196305	0.115459	FALSE	0.158302	0.310282
CLIP4	ENSG00000115295	2	29097705	29189643	cis	-1.94372	TRUE	5.271e-05	0.00045247	-1.95547	TRUE	0.00117188	0.00647894	-0.135234	FALSE	1	1
LBH	ENSG00000213626	2	30231369	30323730	cis	0.720891	TRUE	2.15121e-06	3.80852e-05	0.551544	TRUE	0.00664799	0.0250133	0.258358	FALSE	0.0721882	0.16771
CEBPZ	ENSG00000115816	2	37201612	37231713	cis	0.857494	TRUE	0.000576503	0.0028817	0.776128	TRUE	0.00125672	0.0068334	0.0212469	FALSE	0.846196	1
NDUFAF7	ENSG00000003509	2	37231631	37253403	cis	1.63036	TRUE	2.0475e-07	6.23298e-06	1.31682	TRUE	0.000525763	0.00344063	0.165408	FALSE	0.0342302	0.0938062
GALM	ENSG00000143891	2	38665910	38741237	cis	-0.507628	TRUE	0.000153899	0.00103531	-0.266844	TRUE	0.0135376	0.0434139	-0.271444	FALSE	0.018283	0.0569953
THUMPD2	ENSG00000138050	2	39736060	39779267	cis	-0.563811	TRUE	3.01039e-05	0.000294619	-0.449328	TRUE	0.000179059	0.00148233	-0.132595	FALSE	0.251007	0.443887
C1GALT1C1L	ENSG00000223658	2	43675151	43676322	cis	-4.3948	TRUE	4.92329e-11	1.26223e-08	-2.86844	TRUE	0.0001165	0.00105362	-2.09407	FALSE	0.0168123	0.0533918
LRPPRC	ENSG00000138095	2	43886508	43996005	cis	-0.327073	TRUE	0.00489606	0.0156235	-0.341609	TRUE	0.000418327	0.00284796	-0.00574081	FALSE	0.897703	1
ATP6V1E2	ENSG00000250565	2	46490750	46542557	cis	1.36306	TRUE	8.4105e-07	1.79083e-05	1.34633	TRUE	1.28365e-06	3.41795e-05	-0.0693562	FALSE	0.681331	0.932172
CRIPT	ENSG00000119878	2	46616416	46625742	cis	-1.44277	TRUE	1.92484e-07	5.97289e-06	-1.25518	TRUE	2.37609e-07	1.00092e-05	-0.178914	FALSE	0.0630374	0.150671
CALM2	ENSG00000143933	2	47160082	47176601	cis	0.612667	TRUE	0.00113426	0.00486079	0.811699	TRUE	3.34201e-08	2.36965e-06	-0.181695	FALSE	0.0974753	0.213515
AC106869.1	ENSG00000234690	2	47192405	47345074	cis	2.09493	TRUE	0.00127333	0.00531089	2.85165	TRUE	2.04383e-05	0.000279536	-0.923677	FALSE	1	1
MSH2	ENSG00000095002	2	47402969	47663146	cis	-0.344702	TRUE	0.003892	0.0130191	-0.299125	TRUE	0.00174567	0.0088536	-0.0273545	FALSE	0.557807	0.805854
AC011306.1	ENSG00000272180	2	55952158	56181652	cis	2.8594	TRUE	0.0152724	0.0385714	3.18258	TRUE	0.00270286	0.0124729	-1.41155	FALSE	0.0575688	0.140055
AC016747.1	ENSG00000212978	2	61141592	61144969	cis	1.29537	TRUE	1.24675e-05	0.0001482	1.97353	TRUE	0.000780063	0.00469927	-0.687857	FALSE	0.269085	0.468643
WDPCP	ENSG00000143951	2	63121383	63827843	cis	-0.823622	TRUE	1.85179e-05	0.00020247	-1.16889	TRUE	0.000221753	0.00175191	0.418926	FALSE	0.0487108	0.123241
MDH1	ENSG00000014641	2	63588609	63607197	cis	-0.747447	TRUE	3.19148e-10	4.76403e-08	-0.747519	TRUE	1.52189e-06	3.85393e-05	0.0184186	FALSE	0.754426	1
VPS54	ENSG00000143952	2	63892146	64019072	cis	-0.240107	TRUE	0.00871706	0.0248226	-0.29939	TRUE	0.00616027	0.0235659	-0.0824484	FALSE	0.420041	0.654932
AC012368.3	ENSG00000270354	2	64208498	64208716	cis	6.59995	TRUE	0.000353687	0.00198325	5.5761	TRUE	0.000561003	0.00363767	0.964313	FALSE	0.462686	0.702674
ETAA1	ENSG00000143971	2	67397319	67412089	cis	-2.22594	TRUE	2.20421e-10	3.55788e-08	-1.74745	TRUE	7.92282e-06	0.000134555	-0.301396	FALSE	0.0169888	0.0537595
C1D	ENSG00000197223	2	68041130	68110948	cis	-0.299187	TRUE	0.0124859	0.0330278	-0.284092	TRUE	0.00185364	0.00929836	-0.0681323	FALSE	0.443239	0.681256
APLF	ENSG00000169621	2	68467561	68655862	cis	-0.629743	TRUE	8.48004e-05	0.000651322	-0.602908	TRUE	9.08845e-07	2.62491e-05	-0.110361	FALSE	0.122911	0.255198
PCBP1-AS1	ENSG00000179818	2	69962263	70103220	cis	1.50377	TRUE	1.75743e-07	5.52597e-06	1.26304	TRUE	6.91154e-08	4.05011e-06	0.167064	FALSE	0.256645	0.451605
PCYOX1	ENSG00000116005	2	70257386	70281191	cis	0.41974	TRUE	0.000290927	0.0016957	0.536823	TRUE	4.74429e-06	9.2416e-05	-0.0986707	FALSE	0.220199	0.401162
TGFA	ENSG00000163235	2	70447280	70554193	cis	-1.6636	TRUE	9.36947e-07	1.94822e-05	-1.77388	TRUE	2.02916e-06	4.79653e-05	0.0306635	FALSE	0.914804	1
PRADC1	ENSG00000135617	2	73228006	73233238	cis	-1.11883	TRUE	9.46358e-06	0.000120904	-0.755252	TRUE	0.000184884	0.00151815	-0.379704	FALSE	0.0283468	0.08037
ALMS1-IT1	ENSG00000230002	2	73456764	73459482	cis	-1.39709	TRUE	6.89061e-05	0.000557102	-1.36097	TRUE	0.00143209	0.00754682	-0.188182	FALSE	0.47592	0.71821
STAMBP	ENSG00000124356	2	73828916	73873659	cis	-0.482773	TRUE	4.3322e-11	1.20461e-08	-0.478325	TRUE	3.21197e-06	6.96468e-05	-0.0385982	FALSE	0.246085	0.43709
DGUOK	ENSG00000114956	2	73926826	73958961	cis	0.370845	TRUE	0.000512065	0.00263579	0.418154	TRUE	9.16309e-07	2.64109e-05	-0.00858917	FALSE	0.855815	1
FNBP1P1	ENSG00000257800	2	74120680	74123218	cis	4.29891	TRUE	2.45753e-05	0.000252538	3.16885	TRUE	0.00208728	0.010228	1.20872	FALSE	0.0798323	0.181776
DCTN1	ENSG00000204843	2	74361154	74392087	cis	0.658699	TRUE	0.00917399	0.0258641	0.784589	TRUE	0.000489317	0.0032395	-0.134287	FALSE	0.111399	0.236453
AC019069.1	ENSG00000272711	2	74832655	74833987	cis	0.951704	TRUE	1.32741e-05	0.000155957	0.856297	TRUE	0.000290014	0.00216003	-0.0923946	FALSE	0.524788	0.770475
TACR1	ENSG00000115353	2	75046463	75199700	cis	-3.42687	TRUE	0.00262941	0.00949519	-2.06377	TRUE	0.0024431	0.0115678	-1.95121	FALSE	0.0333141	0.0918225
AC007681.1	ENSG00000270571	2	75154366	75189949	cis	-2.64281	TRUE	0.0022128	0.00827088	-1.62104	TRUE	0.000933746	0.0054246	-0.8393	FALSE	0.0988815	0.215596
AC005034.3	ENSG00000270696	2	75660462	75662208	cis	0.77144	TRUE	2.71049e-07	7.68749e-06	0.800513	TRUE	5.75321e-09	6.6874e-07	0.0242242	FALSE	0.78332	1
REG1A	ENSG00000115386	2	79120362	79123419	cis	-3.35035	TRUE	0.000109317	0.000796622	-3.53349	TRUE	0.000472048	0.00314721	0.303533	FALSE	0.662083	0.912439
C2orf68	ENSG00000168887	2	85606654	85612066	cis	1.11022	TRUE	4.51746e-05	0.000404688	1.12451	TRUE	3.42811e-06	7.28847e-05	-0.0100867	FALSE	0.91493	1
ST3GAL5	ENSG00000115525	2	85837120	85905199	cis	-0.769862	TRUE	3.87341e-06	6.04943e-05	-0.879305	TRUE	0.000171789	0.00143218	0.151514	FALSE	0.411223	0.644371
CHMP3	ENSG00000115561	2	86503431	86563479	cis	0.966992	TRUE	6.01214e-06	8.57728e-05	1.13945	TRUE	2.99141e-08	2.21995e-06	-0.187086	FALSE	0.116591	0.244837
RMND5A	ENSG00000153561	2	86720173	86778041	cis	0.202295	TRUE	0.0042441	0.0139158	0.24027	TRUE	0.00257718	0.0120349	-0.0519605	FALSE	0.193634	0.363414
RGPD2	ENSG00000185304	2	87755955	87825952	cis	-5.07807	TRUE	0.000255592	0.00152612	-4.8621	TRUE	0.0020022	0.00989308	0.416342	FALSE	0.33593	0.555223
RPIA	ENSG00000153574	2	88691644	88750935	cis	0.350051	TRUE	0.00743176	0.0217883	0.342434	TRUE	7.53712e-05	0.000759658	0.0398669	FALSE	0.763686	1
ZNF514	ENSG00000144026	2	95147330	95165413	cis	0.941051	TRUE	0.00081174	0.00374709	1.16576	TRUE	0.00108896	0.00611103	-0.25867	FALSE	0.0659326	0.156114
NCAPH	ENSG00000121152	2	96335787	96373845	cis	-0.723651	TRUE	2.47317e-08	1.26159e-06	-0.571652	TRUE	4.58042e-10	1.01492e-07	-0.10154	FALSE	0.0583885	0.141661
C2orf92	ENSG00000228486	2	97664217	97703064	cis	-1.55188	TRUE	8.52444e-05	0.000654003	-1.43957	TRUE	0.00103302	0.00586673	-0.131357	FALSE	0.562649	0.810801
TSGA10	ENSG00000135951	2	98997261	99154964	cis	-0.827052	TRUE	1.05526e-07	3.8175e-06	-0.961381	TRUE	7.66491e-07	2.31761e-05	-0.0104374	FALSE	0.918989	1
RNF149	ENSG00000163162	2	101271219	101308701	cis	0.53164	TRUE	0.00357772	0.0121639	0.63949	TRUE	0.000317622	0.00229338	-0.101995	FALSE	0.409526	0.642847
CREG2	ENSG00000175874	2	101345551	101387595	cis	3.23477	TRUE	0.00115068	0.00491432	2.60736	TRUE	0.00234598	0.0112469	0.182561	FALSE	1	1
MRPS9	ENSG00000135972	2	105037983	105099960	cis	-0.549783	TRUE	2.27422e-07	6.76116e-06	-0.543026	TRUE	4.2306e-06	8.5219e-05	0.00992064	FALSE	0.905667	1
UXS1	ENSG00000115652	2	106093303	106194339	cis	0.532274	TRUE	0.00323497	0.0112013	0.566248	TRUE	0.0102425	0.0351182	-0.0237296	FALSE	0.798618	1
SULT1C4	ENSG00000198075	2	108377911	108388057	cis	5.34617	TRUE	0.00144924	0.00588571	2.15301	TRUE	0.00805457	0.0290937	3.47454	FALSE	1	1
RGPD6	ENSG00000183054	2	110513812	110577185	cis	-6.71075	TRUE	3.85931e-09	2.94241e-07	-6.29065	TRUE	4.86272e-07	1.66358e-05	-0.2577	FALSE	0.427105	0.662522
ANAPC1	ENSG00000153107	2	111611639	111884690	cis	0.246078	TRUE	0.000180765	0.00117534	0.274252	TRUE	5.95125e-05	0.000627936	-0.0208914	FALSE	0.488465	0.731614
AC092645.1	ENSG00000278962	2	112188364	112190635	cis	-2.49207	TRUE	9.62854e-06	0.00012224	-2.4934	TRUE	0.000583641	0.0037527	0.34973	FALSE	0.587327	0.836653
TTL	ENSG00000114999	2	112482154	112541739	cis	0.867726	TRUE	9.93756e-06	0.000125142	0.962404	TRUE	1.50817e-07	6.94393e-06	-0.116979	FALSE	0.213054	0.391514
IL36A	ENSG00000136694	2	113005461	113008044	cis	-4.69039	TRUE	7.72572e-05	0.000605965	-3.22777	TRUE	0.00705061	0.0261466	-1.72148	FALSE	0.0829247	0.187493
SLC35F5	ENSG00000115084	2	113705011	113756823	cis	1.05235	TRUE	4.11043e-06	6.28125e-05	0.934866	TRUE	2.33995e-05	0.00030942	0.132951	FALSE	0.118592	0.247959
DPP10-AS1	ENSG00000235026	2	115130935	115161343	cis	6.29389	TRUE	0.00188113	0.00729261	5.35753	TRUE	0.000113731	0.00103452	1.2653	FALSE	0.0310933	0.0867639
DDX18	ENSG00000088205	2	117814650	117832379	cis	0.420376	TRUE	0.00138007	0.00564975	0.405537	TRUE	5.64061e-05	0.000602139	0.0358304	FALSE	0.643342	0.893208
CCDC93	ENSG00000125633	2	117915478	118014133	cis	0.703043	TRUE	6.18081e-07	1.43453e-05	0.781717	TRUE	5.85575e-06	0.000109146	-0.0810382	FALSE	0.251529	0.444588
C2orf76	ENSG00000186132	2	119302225	119366828	cis	0.374398	TRUE	0.000816428	0.00376268	0.526621	TRUE	0.00507302	0.0202935	-0.246828	FALSE	0.135413	0.274901
AC012447.1	ENSG00000265451	2	121530422	121532705	cis	4.34883	TRUE	0.00641094	0.0194218	3.42979	TRUE	2.2955e-05	0.000305657	1.82291	FALSE	0.0461153	0.11815
ERCC3	ENSG00000163161	2	127257290	127294176	cis	-0.314708	TRUE	0.000260326	0.00154722	-0.442727	TRUE	1.05983e-05	0.000167553	0.0919426	FALSE	0.230909	0.415918
AC068282.1	ENSG00000236682	2	127389130	127400580	cis	1.21311	TRUE	0.000248177	0.00149762	1.3743	TRUE	7.93746e-05	0.000791569	-0.299637	FALSE	0.320259	0.536008
PLAC9P1	ENSG00000214100	2	129922863	129934317	cis	-4.59261	TRUE	0.000537165	0.0027303	-3.52154	TRUE	0.00960967	0.0334581	-0.931867	FALSE	0.449591	0.688441
AC018804.1	ENSG00000227632	2	130202312	130212628	cis	-4.00521	TRUE	0.000107808	0.000788345	-2.42451	TRUE	0.0130763	0.0423465	-2.20882	FALSE	0.0291492	0.0821635
TMEM163	ENSG00000152128	2	134455759	134719000	cis	-2.318	TRUE	0.0044907	0.0145627	-1.82762	TRUE	0.00042348	0.0028789	-0.345582	FALSE	1	1
HNMT	ENSG00000150540	2	137964020	138016364	cis	1.08744	TRUE	0.000610854	0.00301526	1.05974	TRUE	0.000868136	0.00511893	0.0739495	FALSE	0.786921	1
AC114763.1	ENSG00000228043	2	138418284	138501698	cis	-2.62485	TRUE	0.0151809	0.0383812	-2.51591	TRUE	0.000486676	0.00322502	-0.0948242	FALSE	0.890374	1
KYNU	ENSG00000115919	2	142877498	143055832	cis	-3.26228	TRUE	4.10747e-05	0.000375794	-3.1875	TRUE	0.00369522	0.015741	-0.272122	FALSE	1	1
LYPD6	ENSG00000187123	2	149329985	149474148	cis	1.03858	TRUE	0.000326727	0.00185778	0.97076	TRUE	0.000151625	0.00129296	0.000489554	FALSE	0.997482	1
GALNT13	ENSG00000144278	2	153871913	154453849	cis	0.690456	TRUE	0.00125792	0.00526368	0.447089	TRUE	0.00248413	0.0117016	0.296054	FALSE	0.0457024	0.11748
GPD2	ENSG00000115159	2	156435290	156613735	cis	0.999305	TRUE	1.96713e-07	6.07752e-06	0.984819	TRUE	0.000117411	0.00106051	0.0602563	FALSE	0.68243	0.933056
GALNT5	ENSG00000136542	2	157257598	157314211	cis	1.98009	TRUE	0.00749004	0.0219274	1.32432	TRUE	0.00412569	0.017284	1.01486	FALSE	1	1
CYTIP	ENSG00000115165	2	157414619	157488961	cis	-3.04972	TRUE	0.000116812	0.000835775	-3.1528	TRUE	0.000842877	0.00499828	0.335124	FALSE	0.578879	0.827612
ACVR1	ENSG00000115170	2	157736444	157875862	cis	-0.812044	TRUE	8.17485e-05	0.00063383	-0.452932	TRUE	0.000514998	0.00338111	-0.378404	FALSE	0.0260289	0.0751611
LY75	ENSG00000054219	2	159803355	159904749	cis	3.72999	TRUE	3.4017e-06	5.45695e-05	2.89191	TRUE	1.85811e-05	0.000259604	1.24641	FALSE	1	1
GCA	ENSG00000115271	2	162318840	162371595	cis	0.463107	TRUE	0.00192942	0.00743507	0.494812	TRUE	0.000473974	0.00315447	-0.0133066	FALSE	0.841536	1
KCNH7	ENSG00000184611	2	162371407	162838730	cis	-2.59547	TRUE	0.000470249	0.00246083	-1.98143	TRUE	0.00259012	0.0120864	-0.104375	FALSE	0.808741	1
AC009495.3	ENSG00000235192	2	165794851	165810010	cis	2.17007	TRUE	0.00806064	0.0232759	2.0804	TRUE	0.00900396	0.0317388	0.334716	FALSE	0.692571	0.943116
XIRP2	ENSG00000163092	2	166888487	167259753	cis	-1.37683	TRUE	0.00206208	0.00781463	-1.03794	TRUE	0.0130649	0.0423288	-0.241548	FALSE	1	1
STK39	ENSG00000198648	2	167954020	168248141	cis	0.456439	TRUE	0.000794533	0.00368814	0.48143	TRUE	0.00850702	0.0303568	-0.0730495	FALSE	0.232449	0.418161
SPC25	ENSG00000152253	2	168834132	168913371	cis	-0.399166	TRUE	0.00193808	0.0074563	-0.36803	TRUE	0.0012163	0.00666473	0.0104367	FALSE	0.886424	1
CCDC173	ENSG00000154479	2	169645425	169694433	cis	-2.00923	TRUE	0.000529852	0.00270184	-1.14339	TRUE	0.0125055	0.0410226	-0.911258	FALSE	0.0471927	0.120302
METTL5	ENSG00000138382	2	169810081	169824931	cis	0.388571	TRUE	0.00203334	0.00773467	0.532761	TRUE	0.000400266	0.00274742	-0.135729	FALSE	0.0354047	0.0962935
AC010894.3	ENSG00000236449	2	174547141	174774827	cis	-2.0506	TRUE	0.00225391	0.00839798	-1.96595	TRUE	0.0065535	0.0247365	0.299772	FALSE	1	1
AC019080.1	ENSG00000213963	2	177283508	177392691	cis	-2.04634	TRUE	8.05889e-06	0.000107384	-1.38581	TRUE	0.00436188	0.0180443	-0.652111	FALSE	0.099462	0.216562
FKBP7	ENSG00000079150	2	178463664	178478600	cis	-1.53608	TRUE	1.39822e-09	1.39634e-07	-1.25304	TRUE	0.000717697	0.00441739	-0.193626	FALSE	0.0605339	0.145793
TTN-AS1	ENSG00000237298	2	178521183	178779963	cis	3.39857	TRUE	0.000829141	0.00381013	3.04464	TRUE	0.000645951	0.00407665	0.452598	FALSE	1	1
TTN	ENSG00000155657	2	178525989	178830802	cis	3.47474	TRUE	0.00625648	0.0190379	2.69084	TRUE	0.00333231	0.0145805	1.16147	FALSE	1	1
AC009948.3	ENSG00000270277	2	178548884	178550681	cis	3.23283	TRUE	0.00158605	0.00633214	2.47258	TRUE	0.0113047	0.0379616	0.502713	FALSE	0.407638	0.640593
ITGA4	ENSG00000115232	2	181457202	181536187	cis	-0.849118	TRUE	0.000193199	0.00123635	-0.893705	TRUE	4.84485e-05	0.000540557	0.267359	FALSE	0.192758	0.361956
DNAJC10	ENSG00000077232	2	182716041	182794464	cis	1.01425	TRUE	1.58344e-09	1.52754e-07	0.81481	TRUE	7.37311e-09	7.87993e-07	0.140866	FALSE	0.0190596	0.0588854
ZC3H15	ENSG00000065548	2	186486156	186509363	cis	0.432351	TRUE	0.00437815	0.0142859	0.326054	TRUE	0.00364525	0.0155626	0.116652	FALSE	0.159213	0.311765
TFPI	ENSG00000003436	2	187464230	187565760	cis	-2.42996	TRUE	0.0109646	0.0297759	-1.97269	TRUE	1.07669e-05	0.000169651	-0.43181	FALSE	0.199361	0.372089
OSGEPL1	ENSG00000128694	2	189746660	189763227	cis	-0.732785	TRUE	4.20969e-05	0.000381943	-0.83638	TRUE	1.62367e-05	0.000234713	0.115635	FALSE	0.376161	0.604252
STAT1	ENSG00000115415	2	190964358	191020960	cis	0.264067	TRUE	0.00912205	0.0257432	0.268372	TRUE	0.00149626	0.00782102	0.028619	FALSE	0.661801	0.912139
STAT4	ENSG00000138378	2	191029576	191151596	cis	-1.14456	TRUE	0.000585119	0.00291757	-1.59988	TRUE	0.00141337	0.0074676	0.807987	FALSE	0.039476	0.105049
HECW2	ENSG00000138411	2	196189099	196593692	cis	2.81501	TRUE	0.000147016	0.00100187	2.69252	TRUE	7.4603e-05	0.000753522	0.30543	FALSE	1	1
CCDC150	ENSG00000144395	2	196639554	196763490	cis	1.36303	TRUE	1.31215e-06	2.55599e-05	1.3529	TRUE	4.82664e-06	9.36342e-05	0.0417551	FALSE	0.735112	0.983455
ANKRD44	ENSG00000065413	2	196967017	197311173	cis	-2.16365	TRUE	0.00162143	0.00644594	-1.7162	TRUE	0.0052032	0.0207324	-0.317437	FALSE	1	1
AOX1	ENSG00000138356	2	200585868	200677064	cis	0.546741	TRUE	0.0192126	0.0462649	0.535982	TRUE	0.00496781	0.0199911	-0.0396661	FALSE	0.740833	0.98887
BZW1	ENSG00000082153	2	200810594	200827338	cis	0.722713	TRUE	4.76e-06	7.06084e-05	0.657489	TRUE	6.2307e-08	3.7125e-06	0.0379016	FALSE	0.481243	0.723702
NIF3L1	ENSG00000196290	2	200889327	200903930	cis	0.837298	TRUE	2.4224e-07	7.04615e-06	0.884009	TRUE	5.87506e-11	2.25174e-08	-0.00486586	FALSE	0.952083	1
EEF1B2	ENSG00000114942	2	206159585	206162928	cis	-0.142394	TRUE	0.000728817	0.00345548	-0.194088	TRUE	0.000316891	0.00228927	0.0493569	FALSE	0.114136	0.240858
METTL21A	ENSG00000144401	2	207580631	207625928	cis	-0.763708	TRUE	1.549e-06	2.89413e-05	-0.851437	TRUE	6.28338e-06	0.000115122	0.210409	FALSE	0.204754	0.379806
TPT1P2	ENSG00000228111	2	208214724	208222625	cis	-6.07453	TRUE	1.06545e-05	0.000131384	-5.24345	TRUE	0.00404642	0.0169921	-0.308384	FALSE	0.627743	0.877999
MAP2	ENSG00000078018	2	209424058	209734118	cis	-2.00537	TRUE	0.0190772	0.0460203	-2.37116	TRUE	0.00213837	0.0104207	0.293714	FALSE	0.304121	0.514892
BARD1	ENSG00000138376	2	214725646	214809711	cis	-0.374272	TRUE	1.55726e-05	0.00017752	-0.442745	TRUE	0.0023242	0.01115	0.0663919	FALSE	0.617504	0.867767
ATIC	ENSG00000138363	2	215311817	215349773	cis	1.51423	TRUE	1.28369e-07	4.36546e-06	1.44721	TRUE	5.14184e-11	2.08333e-08	0.204101	FALSE	0.200396	0.37363
LINC01963	ENSG00000260804	2	216217045	216220192	cis	-0.711686	TRUE	0.0156993	0.0394668	-0.601917	TRUE	0.00475977	0.0193571	-0.207498	FALSE	0.518788	0.764574
AC098820.1	ENSG00000232485	2	216479030	216498761	cis	3.41428	TRUE	6.99899e-07	1.58046e-05	3.48456	TRUE	3.19109e-06	6.94953e-05	-0.269619	FALSE	0.63085	0.88078
RPL37A	ENSG00000197756	2	216498189	216579180	cis	1.41702	TRUE	0.000947245	0.00422285	2.08957	TRUE	0.00504242	0.0202079	-0.462344	FALSE	0.139361	0.280731
AC021016.2	ENSG00000261338	2	218255319	218257366	cis	3.68408	TRUE	0.000530943	0.00270546	2.77129	TRUE	2.17028e-05	0.000291446	1.35949	FALSE	1	1
CNOT9	ENSG00000144580	2	218568580	218597080	cis	-0.292784	TRUE	4.15673e-05	0.000378834	-0.271374	TRUE	0.000200433	0.00161957	0.00693712	FALSE	0.881133	1
BCS1L	ENSG00000074582	2	218658764	218663443	cis	-0.379387	TRUE	0.0150635	0.0381796	-0.371416	TRUE	0.000779934	0.00469927	-0.0820383	FALSE	0.499508	0.742663
AC097468.3	ENSG00000272644	2	219069354	219069809	cis	0.752057	TRUE	0.00806867	0.0232943	0.561812	TRUE	0.0152683	0.0478527	0.23021	FALSE	0.555833	0.80415
DNPEP	ENSG00000123992	2	219373527	219400022	cis	-0.533803	TRUE	0.00702103	0.0208295	-0.433577	TRUE	0.00841771	0.0301291	-0.260053	FALSE	0.106033	0.227654
AC097461.1	ENSG00000261428	2	222566899	222569719	cis	-3.17594	TRUE	1.18133e-08	7.2209e-07	-3.0181	TRUE	5.22012e-06	9.97662e-05	0.246539	FALSE	0.589162	0.838593
ACSL3	ENSG00000123983	2	222860934	222944639	cis	-0.394058	TRUE	4.77321e-06	7.06564e-05	-0.281089	TRUE	0.00169736	0.0086587	-0.11178	FALSE	0.0700744	0.163954
RHBDD1	ENSG00000144468	2	226835581	226999215	cis	1.14579	TRUE	3.72277e-07	9.83103e-06	0.914427	TRUE	3.28474e-06	7.04703e-05	0.249359	FALSE	0.0193191	0.0595834
AC097662.1	ENSG00000236432	2	227221052	227325201	cis	4.20582	TRUE	2.3284e-06	4.06139e-05	1.51858	TRUE	0.000674319	0.004207	2.66688	FALSE	1	1
DAW1	ENSG00000123977	2	227871054	227924344	cis	1.2772	TRUE	0.00280276	0.00997891	0.957642	TRUE	0.0107003	0.0363548	0.802419	FALSE	1	1
ECEL1P2	ENSG00000244280	2	232385750	232387457	cis	5.9093	TRUE	0.000930365	0.00416199	3.69103	TRUE	0.0126949	0.041433	1.52138	FALSE	0.0484498	0.12283
ARL4C	ENSG00000188042	2	234493041	234497053	cis	-0.904933	TRUE	0.00102943	0.00451264	-1.02867	TRUE	0.00107036	0.00602813	0.212855	FALSE	0.171639	0.331113
IQCA1	ENSG00000132321	2	236324147	236507542	cis	1.45818	TRUE	0.000152775	0.0010302	3.0582	TRUE	2.28619e-10	5.78371e-08	-1.44202	FALSE	0.0158367	0.0509484
MLPH	ENSG00000115648	2	237485428	237555318	cis	3.76722	TRUE	0.00220193	0.00825201	1.46168	TRUE	0.00228821	0.0110184	2.36121	FALSE	1	1
RBM44	ENSG00000177483	2	237798389	237842808	cis	4.84103	TRUE	0.000129912	0.000907972	2.24286	TRUE	0.00280698	0.0128364	2.87681	FALSE	1	1
AC016757.1	ENSG00000186235	2	238224552	238231677	cis	-2.46039	TRUE	0.00101569	0.00446066	-2.04539	TRUE	0.00245151	0.0115972	-0.410609	FALSE	1	1
COPS9	ENSG00000172428	2	240126563	240136807	cis	-0.317914	TRUE	0.00173194	0.00679276	-0.545403	TRUE	0.00239393	0.0114304	0.170222	FALSE	0.0267129	0.0767145
PPP1R7	ENSG00000115685	2	241149576	241183652	cis	0.327319	TRUE	0.00119906	0.00506219	0.353029	TRUE	2.97431e-06	6.55968e-05	0.00988839	FALSE	0.847915	1
AC069277.1	ENSG00000189229	3	6490479	6736129	cis	4.16066	TRUE	0.00610704	0.0186727	4.37995	TRUE	0.00123721	0.00676362	0.182401	FALSE	1	1
OXTR	ENSG00000180914	3	8750408	8769628	cis	1.50171	TRUE	0.00347136	0.0118649	1.24377	TRUE	0.00289585	0.0131202	0.502485	FALSE	0.0377397	0.101284
RAD18	ENSG00000070950	3	8775402	8963773	cis	0.693661	TRUE	1.51153e-08	8.78485e-07	0.657829	TRUE	3.67927e-08	2.53281e-06	0.0411415	FALSE	0.385901	0.616755
LHFPL4	ENSG00000156959	3	9498361	9553802	cis	0.534648	TRUE	0.011104	0.0300678	1.03875	TRUE	0.00011791	0.00106434	-0.465631	FALSE	0.0276584	0.0789817
OGG1	ENSG00000114026	3	9749944	9788219	cis	1.1555	TRUE	2.95655e-05	0.000290956	1.50469	TRUE	3.26174e-07	1.26379e-05	-0.273588	FALSE	0.263048	0.460761
CIDECP	ENSG00000186162	3	10014238	10026365	cis	4.94897	TRUE	0.00257094	0.00931253	4.50545	TRUE	1.32991e-06	3.51855e-05	0.556119	FALSE	0.434475	0.671897
BRK1	ENSG00000254999	3	10115592	10127190	cis	0.416865	TRUE	7.57038e-07	1.66701e-05	0.375125	TRUE	5.77762e-05	0.000611893	0.062272	FALSE	0.0629631	0.15057
TIMP4	ENSG00000157150	3	12153051	12159351	cis	1.66307	TRUE	0.00264815	0.00955072	1.34134	TRUE	0.0069254	0.025797	0.495095	FALSE	0.0404452	0.107066
GRIP2	ENSG00000144596	3	14489111	14556075	cis	-0.969063	TRUE	0.00395389	0.0131837	-1.04032	TRUE	0.00331173	0.0145218	-0.0110908	FALSE	1	1
MRPS25	ENSG00000131368	3	15042460	15065335	cis	0.585991	TRUE	9.71472e-07	2.0053e-05	0.743767	TRUE	6.75939e-06	0.000120948	-0.128709	FALSE	0.279694	0.48264
COL6A4P1	ENSG00000230524	3	15151833	15205959	cis	-4.11817	TRUE	2.61572e-05	0.000264051	-3.87856	TRUE	5.10378e-05	0.000561931	-0.338188	FALSE	0.580702	0.829466
SH3BP5-AS1	ENSG00000224660	3	15254184	15264493	cis	3.18489	TRUE	0.000390782	0.00214189	2.27703	TRUE	0.00281864	0.0128731	0.693468	FALSE	1	1
METTL6	ENSG00000206562	3	15381275	15440566	cis	-0.308624	TRUE	0.000991465	0.00438141	-0.347572	TRUE	3.21238e-05	0.000394413	-0.0107002	FALSE	0.779084	1
COLQ	ENSG00000206561	3	15450133	15521751	cis	-1.29754	TRUE	0.00134061	0.00552171	-1.29627	TRUE	0.00460283	0.0188432	0.247223	FALSE	1	1
HACL1	ENSG00000131373	3	15560704	15601852	cis	0.47962	TRUE	0.000323737	0.00184522	0.628464	TRUE	8.87073e-05	0.00085692	-0.126243	FALSE	0.0757846	0.174266
AC132807.2	ENSG00000274840	3	18013226	18041603	cis	6.26929	TRUE	0.00564068	0.0174804	4.95336	TRUE	0.0037637	0.0159991	1.5808	FALSE	0.263122	0.46083
NGLY1	ENSG00000151092	3	25718944	25790039	cis	-0.388055	TRUE	0.000976825	0.00432751	-0.421461	TRUE	0.000229413	0.00180139	0.0364412	FALSE	0.557244	0.805579
LINC01980	ENSG00000225548	3	27797563	27931579	cis	1.34407	TRUE	0.00236084	0.00869813	1.21911	TRUE	0.00336994	0.0146998	-0.0304022	FALSE	0.859316	1
CMC1	ENSG00000187118	3	28241584	28325142	cis	3.8098	TRUE	0.00215978	0.00812194	2.09202	TRUE	0.000555136	0.00360457	1.55609	FALSE	0.0243884	0.0714717
RBMS3	ENSG00000144642	3	28574791	30010391	cis	-3.04412	TRUE	8.46078e-08	3.24276e-06	-1.2411	TRUE	0.000310496	0.00225687	-1.72171	FALSE	1	1
STT3B	ENSG00000163527	3	31532638	31637622	cis	0.343384	TRUE	0.00983433	0.0273774	0.344997	TRUE	0.00290946	0.013165	-0.0259209	FALSE	0.691556	0.942161
PDCD6IP	ENSG00000170248	3	33798352	33869707	cis	-0.745904	TRUE	8.25136e-09	5.31875e-07	-0.831907	TRUE	1.10182e-05	0.000172081	0.0792783	FALSE	0.284982	0.490095
AC105749.1	ENSG00000281100	3	36823151	36825158	cis	-1.47004	TRUE	0.00117292	0.00498747	-3.20167	TRUE	9.58348e-05	0.00091027	1.79716	FALSE	1	1
EPM2AIP1	ENSG00000178567	3	36985043	36993168	cis	0.414766	TRUE	0.000458718	0.00241475	0.280517	TRUE	0.011518	0.0385048	0.165002	FALSE	0.0171493	0.0541515
AC097359.2	ENSG00000270194	3	37241789	37244177	cis	2.7269	TRUE	0.00147576	0.00597083	1.81525	TRUE	0.00506821	0.0202857	0.583549	FALSE	0.325602	0.542644
ITGA9-AS1	ENSG00000235257	3	37745432	37861780	cis	-0.887064	TRUE	0.00487266	0.0155594	-1.65083	TRUE	5.25826e-06	9.99827e-05	1.14311	FALSE	0.0754159	0.173672
ACAA1	ENSG00000060971	3	38103129	38137242	cis	-0.387986	TRUE	0.0173349	0.0427226	-0.371738	TRUE	0.00995667	0.0344044	0.00469601	FALSE	0.966037	1
ACVR2B-AS1	ENSG00000229589	3	38451027	38454820	cis	0.845845	TRUE	0.007163	0.0211666	1.01291	TRUE	3.19546e-05	0.000392676	-0.118653	FALSE	0.597027	0.847322
CX3CR1	ENSG00000168329	3	39263494	39281735	cis	-2.80442	TRUE	0.00010692	0.000783985	-2.07441	TRUE	2.45562e-05	0.000321247	-1.03843	FALSE	1	1
EIF1B-AS1	ENSG00000280739	3	40173145	40309698	cis	-1.72445	TRUE	8.8358e-07	1.85906e-05	-0.64375	TRUE	0.0133666	0.0429958	-1.20136	FALSE	1	1
ENTPD3-AS1	ENSG00000223797	3	40313802	40453329	cis	0.975664	TRUE	0.0113635	0.0306594	0.770623	TRUE	0.000206248	0.00165711	0.300222	FALSE	0.0823253	0.186286
ZNF619	ENSG00000177873	3	40477113	40490236	cis	1.6444	TRUE	0.00434441	0.0141921	1.48174	TRUE	0.000776483	0.00468765	0.147536	FALSE	0.630976	0.880848
ULK4	ENSG00000168038	3	41246599	41962430	cis	-0.834222	TRUE	1.64706e-07	5.27151e-06	-0.677448	TRUE	2.02187e-05	0.000277562	-0.0966296	FALSE	0.411062	0.644189
VIPR1-AS1	ENSG00000232354	3	42506465	42533258	cis	-2.68386	TRUE	0.00117724	0.00499634	-2.22014	TRUE	0.00784966	0.0284914	-0.884285	FALSE	0.146891	0.292482
AC099329.1	ENSG00000235288	3	42785087	42852428	cis	0.714019	TRUE	3.39936e-06	5.45695e-05	0.470162	TRUE	0.00265685	0.0123167	0.142948	FALSE	0.124576	0.257604
SNRK-AS1	ENSG00000234617	3	43346923	43352152	cis	-4.69658	TRUE	0.000119796	0.00085154	-3.50932	TRUE	0.00502128	0.0201548	-1.73691	FALSE	0.091158	0.202268
ZNF660	ENSG00000144792	3	44578223	44599694	cis	-0.48301	TRUE	0.0020111	0.00767271	-0.444819	TRUE	0.00204432	0.0100696	0.0787978	FALSE	0.539764	0.787003
ZNF502	ENSG00000196653	3	44712643	44723831	cis	7.21967	TRUE	9.01729e-05	0.000683088	5.68455	TRUE	5.15338e-05	0.000565635	0.475035	FALSE	0.495954	0.739083
KIF15	ENSG00000163808	3	44761717	44873376	cis	0.428429	TRUE	0.000515483	0.00264799	0.592049	TRUE	0.000180389	0.00148986	-0.185986	FALSE	0.0158314	0.0509484
TMEM158	ENSG00000249992	3	45224466	45226278	cis	2.3209	TRUE	0.016816	0.0416829	2.17338	TRUE	0.00241791	0.0115094	0.681668	FALSE	0.117744	0.246672
ZNF589	ENSG00000164048	3	48241100	48299253	cis	-0.712111	TRUE	3.44501e-07	9.21768e-06	-0.52892	TRUE	0.00171564	0.00871895	-0.166604	FALSE	0.0354796	0.0964048
CCDC51	ENSG00000164051	3	48432164	48440456	cis	-0.450518	TRUE	0.00715423	0.0211495	-0.438278	TRUE	0.00445343	0.0183428	-0.0776321	FALSE	0.55545	0.803813
NCKIPSD	ENSG00000213672	3	48673844	48686364	cis	0.836786	TRUE	0.00281204	0.0100024	0.966484	TRUE	0.00240676	0.0114646	-0.17682	FALSE	0.347786	0.569707
QRICH1	ENSG00000198218	3	49029707	49094363	cis	0.398753	TRUE	0.0146138	0.0373133	0.317953	TRUE	4.116e-06	8.32654e-05	0.102756	FALSE	0.0727399	0.168743
HYAL1	ENSG00000114378	3	50299889	50312381	cis	-1.04129	TRUE	3.3087e-06	5.35013e-05	-0.875324	TRUE	0.0150809	0.0473672	0.0904643	FALSE	0.722914	0.971666
HEMK1	ENSG00000114735	3	50569152	50596168	cis	0.98969	TRUE	0.00864921	0.0246542	1.18627	TRUE	3.00519e-06	6.60722e-05	-0.0777337	FALSE	1	1
DCAF1	ENSG00000145041	3	51395867	51500002	cis	-0.418038	TRUE	1.04706e-05	0.000129794	-0.221615	TRUE	0.00170052	0.00866824	-0.183886	FALSE	0.0528143	0.131235
RAD54L2	ENSG00000164080	3	51541144	51668667	cis	-0.628687	TRUE	0.00159461	0.00635559	-0.436249	TRUE	0.0125014	0.0410226	-0.183421	FALSE	0.20775	0.384207
PARP3	ENSG00000041880	3	51942345	51948867	cis	-2.14245	TRUE	0.000301728	0.00174717	-2.303	TRUE	0.00084414	0.0050024	0.40028	FALSE	1	1
PCBP4	ENSG00000090097	3	51957454	51974016	cis	-1.02823	TRUE	0.000222643	0.00137214	-0.795566	TRUE	0.00580141	0.0225088	-0.0933127	FALSE	0.524131	0.769861
PHF7	ENSG00000010318	3	52410657	52423641	cis	1.06609	TRUE	7.61961e-05	0.000599632	1.24458	TRUE	4.3716e-06	8.71494e-05	-0.0903873	FALSE	0.500587	0.744034
NISCH	ENSG00000010322	3	52455118	52493071	cis	-1.01231	TRUE	1.96382e-05	0.000212263	-0.597869	TRUE	0.000876898	0.00516201	-0.37575	FALSE	0.0424532	0.110993
GLT8D1	ENSG00000016864	3	52694488	52706032	cis	0.274749	TRUE	0.00822053	0.0236605	0.235568	TRUE	0.0086841	0.0308181	0.0786853	FALSE	0.385478	0.616217
NEK4	ENSG00000114904	3	52708449	52770949	cis	0.382617	TRUE	0.000722378	0.00343414	0.704822	TRUE	1.27237e-08	1.14926e-06	-0.266002	FALSE	0.0172418	0.0543708
RFT1	ENSG00000163933	3	53088483	53130462	cis	0.62998	TRUE	0.00589065	0.0181401	0.572282	TRUE	5.08327e-06	9.79427e-05	0.0150588	FALSE	0.896237	1
CHDH	ENSG00000016391	3	53812335	53846390	cis	-0.339917	TRUE	0.00220495	0.00825459	-0.373042	TRUE	0.00413185	0.0172922	0.0170373	FALSE	0.912755	1
ACTR8	ENSG00000113812	3	53867066	53882202	cis	0.476552	TRUE	0.000198647	0.00126324	0.469588	TRUE	5.80224e-08	3.60368e-06	0.0358596	FALSE	0.699362	0.94917
IL17RD	ENSG00000144730	3	57089982	57170306	cis	0.989748	TRUE	0.0106071	0.029039	0.979415	TRUE	7.99915e-05	0.000794313	0.031391	FALSE	0.817109	1
KCTD6	ENSG00000168301	3	58492114	58502360	cis	-0.470464	TRUE	0.0121855	0.0324085	-0.735598	TRUE	0.00289701	0.0131212	0.348899	FALSE	0.0417478	0.109781
C3orf14	ENSG00000114405	3	62318973	62336213	cis	-0.762878	TRUE	0.000933817	0.00417085	-1.15901	TRUE	0.0010618	0.00599178	0.222983	FALSE	0.400524	0.632991
CADPS	ENSG00000163618	3	62398346	62875389	cis	1.90962	TRUE	0.00404159	0.0133942	1.27459	TRUE	0.000756942	0.00460103	0.636504	FALSE	1	1
SYNPR-AS1	ENSG00000241359	3	63423596	63550051	cis	-0.927388	TRUE	8.48312e-05	0.000651322	-1.10524	TRUE	0.000279164	0.00209684	0.327272	FALSE	0.112112	0.237683
THOC7	ENSG00000163634	3	63833870	63863903	cis	-0.991051	TRUE	2.10127e-06	3.73411e-05	-0.938331	TRUE	6.71589e-06	0.000120554	-0.0808552	FALSE	0.517522	0.763999
SUCLG2-AS1	ENSG00000241316	3	67654697	67947713	cis	-1.13765	TRUE	6.88425e-07	1.56451e-05	-0.52223	TRUE	0.00703315	0.0261024	-0.73603	FALSE	0.0188105	0.0583192
ZNF717	ENSG00000227124	3	75678660	75785583	cis	-1.73655	TRUE	2.58035e-05	0.000261184	-1.21886	TRUE	0.012642	0.0413366	0.452532	FALSE	0.656184	0.905717
CRYBG3	ENSG00000080200	3	97822040	97944963	cis	0.46001	TRUE	0.00214044	0.00805792	0.450683	TRUE	0.000635348	0.00402586	0.0342268	FALSE	0.746198	0.994253
AC091212.1	ENSG00000239462	3	98902424	99018562	cis	-3.51785	TRUE	3.90315e-06	6.06831e-05	-3.78772	TRUE	2.21198e-05	0.000296426	1.0791	FALSE	0.263022	0.460761
GUCA1C	ENSG00000138472	3	108907792	108953895	cis	-5.16674	TRUE	7.56887e-05	0.000596632	-4.07661	TRUE	0.00129889	0.00700099	-0.50977	FALSE	0.485017	0.727833
NECTIN3-AS1	ENSG00000242242	3	110893708	111071553	cis	5.16997	TRUE	0.00043045	0.00231045	3.98231	TRUE	0.00040441	0.0027695	2.27051	FALSE	0.0231244	0.0685896
C3orf52	ENSG00000114529	3	112086335	112131004	cis	-0.367355	TRUE	0.01011	0.0279311	-0.506236	TRUE	3.69898e-06	7.69138e-05	0.137777	FALSE	0.0551394	0.13554
ATG3	ENSG00000144848	3	112532509	112562046	cis	0.552434	TRUE	0.000358992	0.00200665	0.481406	TRUE	1.20865e-06	3.27307e-05	0.0931399	FALSE	0.205619	0.381161
GTPBP8	ENSG00000163607	3	112990918	113015060	cis	0.47181	TRUE	0.00161928	0.00644027	0.289358	TRUE	0.00555412	0.021812	0.18804	FALSE	0.0219402	0.0658345
USF3	ENSG00000176542	3	113648385	113696646	cis	0.359411	TRUE	0.0120151	0.0320456	0.412672	TRUE	0.00312082	0.0138873	-0.0417474	FALSE	0.678131	0.929047
NAA50	ENSG00000121579	3	113716460	113746300	cis	0.521535	TRUE	0.000618027	0.00303786	0.460468	TRUE	1.19793e-06	3.25439e-05	0.126478	FALSE	0.189413	0.357096
GRAMD1C	ENSG00000178075	3	113828182	113947174	cis	-1.04335	TRUE	0.00100102	0.00441264	-0.856033	TRUE	0.00312023	0.0138873	-0.202889	FALSE	0.400168	0.63257
IGSF11	ENSG00000144847	3	118900557	119146068	cis	2.54045	TRUE	0.0104028	0.0285922	2.58617	TRUE	3.82879e-06	7.85762e-05	0.70585	FALSE	1	1
FSTL1	ENSG00000163430	3	120392293	120451253	cis	0.345584	TRUE	0.00151647	0.00610226	0.423844	TRUE	0.000710637	0.00438154	-0.109678	FALSE	0.0635144	0.151556
EAF2	ENSG00000145088	3	121835183	121886526	cis	1.69494	TRUE	9.34013e-08	3.51333e-06	1.70032	TRUE	0.00056444	0.0036538	0.184702	FALSE	0.560021	0.808393
SEC22A	ENSG00000121542	3	123201927	123274130	cis	1.02911	TRUE	1.39999e-05	0.000162999	1.38206	TRUE	2.76671e-05	0.000353785	-0.125921	FALSE	0.644274	0.893971
ITGB5	ENSG00000082781	3	124761948	124901418	cis	0.64158	TRUE	0.0109785	0.0298078	0.440131	TRUE	0.00511674	0.0204294	0.180299	FALSE	0.0645989	0.153653
ALG1L	ENSG00000189366	3	125929275	125937039	cis	5.77673	TRUE	4.08377e-05	0.000374108	3.89018	TRUE	0.000621649	0.00395319	2.50949	FALSE	0.0261853	0.075459
PODXL2	ENSG00000114631	3	127629181	127672809	cis	-0.691836	TRUE	0.000913577	0.00411023	-0.684667	TRUE	1.30197e-05	0.000196417	-0.0460523	FALSE	0.681499	0.932311
RPN1	ENSG00000163902	3	128619970	128681075	cis	-0.623611	TRUE	1.03109e-10	2.11912e-08	-0.535827	TRUE	9.06895e-07	2.62463e-05	-0.0835744	FALSE	0.0322598	0.0895094
AC083799.1	ENSG00000203644	3	129847048	129847957	cis	3.60753	TRUE	8.08806e-06	0.000107596	2.52578	TRUE	8.83847e-05	0.000854385	0.967166	FALSE	0.0442055	0.114624
ATP2C1	ENSG00000017260	3	130850595	131016712	cis	-0.34084	TRUE	0.0080931	0.0233411	-0.259965	TRUE	0.00390071	0.0164876	-0.0607966	FALSE	0.444247	0.682099
NEK11	ENSG00000114670	3	131026850	131350465	cis	0.833097	TRUE	0.00703224	0.0208498	1.63666	TRUE	0.000386998	0.00266797	-0.405873	FALSE	0.518047	0.764298
MRPL3	ENSG00000114686	3	131462212	131502983	cis	0.322111	TRUE	0.0053367	0.0167285	0.372582	TRUE	0.000332982	0.00238346	-0.0270706	FALSE	0.754387	1
ANAPC13	ENSG00000129055	3	134477706	134486716	cis	-0.373457	TRUE	4.68125e-05	0.000415425	-0.324662	TRUE	0.0100515	0.034673	0.00873125	FALSE	0.884074	1
AC092969.1	ENSG00000240086	3	135138469	135439888	cis	4.77654	TRUE	0.000564436	0.00283652	2.59856	TRUE	0.00243258	0.0115425	2.34456	FALSE	1	1
AC097103.2	ENSG00000248932	3	139389815	139583319	cis	1.45129	TRUE	0.00478408	0.0153248	2.76791	TRUE	0.000235713	0.00184473	-1.53294	FALSE	0.0745847	0.172149
RNF7	ENSG00000114125	3	141738204	141747560	cis	2.75849	TRUE	0.000154459	0.00103761	3.21829	TRUE	2.80249e-07	1.1195e-05	-0.450009	FALSE	0.517959	0.764247
PLSCR4	ENSG00000114698	3	146192339	146251179	cis	0.955907	TRUE	0.000427374	0.00229889	1.45649	TRUE	9.41782e-06	0.000154042	-0.598278	FALSE	0.0755958	0.173889
MBNL1-AS1	ENSG00000229619	3	152262616	152269555	cis	2.40336	TRUE	0.0113347	0.0305992	1.30821	TRUE	0.000242599	0.00188052	1.71769	FALSE	1	1
ARHGEF26-AS1	ENSG00000243069	3	154024401	154121332	cis	-2.92255	TRUE	2.95274e-05	0.000290956	-2.77558	TRUE	1.3988e-06	3.62639e-05	-0.574893	FALSE	1	1
ARHGEF26	ENSG00000114790	3	154121003	154257827	cis	0.572589	TRUE	4.11367e-05	0.000375876	0.352615	TRUE	0.00217184	0.0105657	0.300876	FALSE	0.0169868	0.0537595
KCNAB1	ENSG00000169282	3	156037701	156539138	cis	2.98687	TRUE	0.000523164	0.00267255	1.36951	TRUE	0.00666201	0.0250594	1.79797	FALSE	1	1
SSR3	ENSG00000114850	3	156540140	156555184	cis	-0.257874	TRUE	1.96367e-05	0.000212263	-0.232283	TRUE	2.75561e-05	0.000353152	-0.034635	FALSE	0.449056	0.687919
MLF1	ENSG00000178053	3	158571163	158607252	cis	-0.85565	TRUE	1.95377e-06	3.51891e-05	-0.768703	TRUE	2.37756e-06	5.48169e-05	-0.0787124	FALSE	0.219626	0.400426
AC080013.1	ENSG00000240207	3	158732263	158784070	cis	3.45301	TRUE	0.0122212	0.0324731	2.57169	TRUE	0.000276659	0.00208243	1.56199	FALSE	0.113741	0.240229
AC008040.5	ENSG00000268220	3	170087810	170089590	cis	-3.16981	TRUE	0.000907779	0.00408673	-1.42019	TRUE	0.00293164	0.0132442	-2.01903	FALSE	1	1
TNIK	ENSG00000154310	3	171061339	171460408	cis	0.541228	TRUE	0.00112434	0.00482868	0.662574	TRUE	0.00242986	0.0115425	-0.239687	FALSE	0.0411318	0.108559
NAALADL2	ENSG00000177694	3	174438573	175810552	cis	1.75527	TRUE	0.0144632	0.0370177	1.04321	TRUE	0.00629928	0.0239555	3.10922	FALSE	1	1
PEX5L	ENSG00000114757	3	179794958	180037053	cis	2.25878	TRUE	0.0114472	0.0308383	2.26957	TRUE	0.00139208	0.00737431	0.627086	FALSE	1	1
TTC14	ENSG00000163728	3	180602130	180617828	cis	-0.547379	TRUE	0.00629711	0.0191383	-0.416113	TRUE	0.00441555	0.0181973	-0.243306	FALSE	0.0728933	0.168929
DNAJC19	ENSG00000205981	3	180983709	180989774	cis	0.700663	TRUE	2.16337e-05	0.000228442	0.562116	TRUE	5.47597e-05	0.000591881	0.109416	FALSE	0.176158	0.338359
MCF2L2	ENSG00000053524	3	183178043	183428778	cis	1.17642	TRUE	0.000170408	0.00112346	1.12065	TRUE	0.00030989	0.0022541	0.0687587	FALSE	0.612218	0.862836
POLR2H	ENSG00000163882	3	184361718	184368596	cis	2.53289	TRUE	0.000570843	0.0028635	3.44106	TRUE	4.42725e-08	2.90661e-06	-0.0374385	FALSE	0.946374	1
AC107294.3	ENSG00000273403	3	184741937	184742462	cis	-4.71221	TRUE	8.31758e-07	1.77566e-05	-5.10311	TRUE	2.1982e-07	9.41773e-06	0.0508275	FALSE	0.948653	1
VPS8	ENSG00000156931	3	184812143	185052614	cis	-0.416787	TRUE	5.32304e-05	0.00045577	-0.550137	TRUE	5.30835e-07	1.76708e-05	0.168616	FALSE	0.0566329	0.138301
RPL39L	ENSG00000163923	3	187120948	187180908	cis	0.784198	TRUE	7.804e-05	0.000610753	0.465795	TRUE	0.00961496	0.0334683	0.298028	FALSE	0.0853823	0.192222
FGF12-AS2	ENSG00000230126	3	192515022	192516573	cis	-4.91959	TRUE	0.000145512	0.000994812	-3.65105	TRUE	0.000157135	0.00132876	-2.08578	FALSE	0.0864109	0.193738
AC046143.1	ENSG00000229334	3	194632923	194645401	cis	-2.44894	TRUE	0.0122325	0.0324848	-1.74921	TRUE	0.000717164	0.00441603	-0.954063	FALSE	0.159051	0.311576
ACAP2	ENSG00000114331	3	195274736	195443078	cis	-0.376814	TRUE	0.00304082	0.0106684	-0.395864	TRUE	0.00351969	0.0151664	0.0284552	FALSE	0.646	0.895759
MUC20-OT1	ENSG00000242086	3	195658062	195739964	cis	2.35843	TRUE	1.38179e-06	2.66601e-05	1.43472	TRUE	0.000993683	0.0056912	1.15096	FALSE	1	1
CEP19	ENSG00000174007	3	196706277	196712293	cis	-1.1338	TRUE	3.15058e-06	5.12955e-05	-1.00261	TRUE	0.00101622	0.0057925	0.0400831	FALSE	0.81059	1
SENP5	ENSG00000119231	3	196867856	196934714	cis	-0.400625	TRUE	7.74487e-06	0.000104277	-0.435978	TRUE	6.11713e-06	0.000113395	0.00540213	FALSE	0.911196	1
MELTF	ENSG00000163975	3	196988621	197029816	cis	-2.00207	TRUE	0.00137745	0.00564393	-0.865243	TRUE	0.00242698	0.0115416	-1.02265	FALSE	1	1
BDH1	ENSG00000161267	3	197509783	197573323	cis	3.78216	TRUE	4.51164e-07	1.1364e-05	3.08187	TRUE	1.25494e-10	3.95474e-08	1.03259	FALSE	0.0303753	0.0851079
ZNF718	ENSG00000250312	4	124480	202303	cis	-2.54785	TRUE	0.0131854	0.0344605	-1.30358	TRUE	0.00910218	0.0320157	-0.864596	FALSE	0.268996	0.468605
NOP14-AS1	ENSG00000249673	4	2934899	2961738	cis	0.715853	TRUE	0.000400046	0.00218446	0.793542	TRUE	2.27942e-06	5.29043e-05	-0.0557721	FALSE	0.703639	0.953223
GRK4	ENSG00000125388	4	2963608	3040747	cis	-3.65776	TRUE	1.8383e-09	1.68187e-07	-3.03741	TRUE	2.76961e-06	6.20471e-05	-0.404208	FALSE	0.426531	0.661994
LYAR	ENSG00000145220	4	4267701	4290169	cis	-0.381195	TRUE	0.00129384	0.00537433	-0.325407	TRUE	0.00142519	0.00751884	-0.0694121	FALSE	0.287115	0.493183
STK32B	ENSG00000152953	4	5051442	5500998	cis	-1.62676	TRUE	0.000844362	0.00386754	-0.920051	TRUE	0.00340928	0.0148259	-0.864245	FALSE	1	1
GRPEL1	ENSG00000109519	4	7058906	7068197	cis	-0.478576	TRUE	1.11322e-05	0.000135507	-0.471977	TRUE	4.72703e-07	1.63498e-05	0.0336149	FALSE	0.614567	0.864858
AFAP1	ENSG00000196526	4	7758714	7939926	cis	0.756182	TRUE	0.00958427	0.0267812	0.643902	TRUE	0.000126643	0.00112527	0.118205	FALSE	0.342409	0.563307
ACOX3	ENSG00000087008	4	8366282	8440723	cis	0.826363	TRUE	0.01125	0.0304167	0.689931	TRUE	0.000141135	0.00122412	0.293172	FALSE	0.0170441	0.0539153
AC105345.1	ENSG00000205959	4	8482270	8512610	cis	3.74388	TRUE	0.000185241	0.00119727	1.94494	TRUE	6.93941e-05	0.000706445	2.34248	FALSE	1	1
CLNK	ENSG00000109684	4	10486395	10684865	cis	-1.63979	TRUE	0.00217891	0.00817436	-1.60031	TRUE	0.00869667	0.030855	-0.189975	FALSE	1	1
LINC01097	ENSG00000281202	4	13526319	13534335	cis	-7.31763	TRUE	1.33288e-05	0.00015634	-5.36405	TRUE	0.00141649	0.00748128	-2.40344	FALSE	0.0194317	0.0598526
AC098829.1	ENSG00000249252	4	15004942	15427914	cis	4.02026	TRUE	0.0107044	0.0292317	2.5398	TRUE	0.0130818	0.0423488	1.45515	FALSE	0.153174	0.302235
FBXL5	ENSG00000118564	4	15604539	15681679	cis	-0.519893	TRUE	0.000730545	0.00346136	-0.264125	TRUE	0.00684684	0.0255782	-0.263423	FALSE	0.0183962	0.0573104
BST1	ENSG00000109743	4	15702950	15738313	cis	-2.73352	TRUE	1.54871e-09	1.50426e-07	-2.62899	TRUE	7.25646e-07	2.23219e-05	-0.0865502	FALSE	0.761267	1
TAPT1	ENSG00000169762	4	16160505	16227410	cis	-0.594543	TRUE	5.72022e-06	8.26054e-05	-0.805309	TRUE	2.14238e-07	9.26253e-06	0.179658	FALSE	0.0182145	0.0568065
MED28	ENSG00000118579	4	17614631	17634105	cis	0.533696	TRUE	0.0001503	0.00101786	0.67573	TRUE	0.00010706	0.000991002	-0.136302	FALSE	0.123797	0.256512
FAM184B	ENSG00000047662	4	17629306	17781512	cis	-2.21881	TRUE	1.86595e-06	3.3982e-05	-1.81379	TRUE	0.00245291	0.0115975	-0.236703	FALSE	1	1
DCAF16	ENSG00000163257	4	17800655	17810758	cis	0.543031	TRUE	2.20329e-05	0.000231444	0.470393	TRUE	0.000442032	0.00297648	0.0973116	FALSE	0.0782025	0.178812
PPARGC1A	ENSG00000109819	4	23755041	23904089	cis	-1.37992	TRUE	0.00531848	0.0166935	-1.16673	TRUE	0.000254654	0.00195414	0.0399589	FALSE	0.88442	1
DHX15	ENSG00000109606	4	24517441	24584550	cis	0.237033	TRUE	0.000832057	0.00382229	0.335628	TRUE	4.67066e-05	0.000524839	-0.10656	FALSE	0.0708249	0.165247
ZCCHC4	ENSG00000168228	4	25312785	25370383	cis	-0.360448	TRUE	0.00819466	0.0236052	-0.412867	TRUE	0.0069595	0.0258941	0.030661	FALSE	0.762928	1
ARAP2	ENSG00000047365	4	35948221	36244509	cis	-0.800752	TRUE	0.00218761	0.0082005	-0.851914	TRUE	0.00640742	0.0243081	0.159053	FALSE	0.541036	0.788518
FAM114A1	ENSG00000197712	4	38867677	38945739	cis	0.907001	TRUE	0.000893947	0.00403957	0.885908	TRUE	0.000191718	0.00155713	0.0635215	FALSE	0.643804	0.893587
LIAS	ENSG00000121897	4	39458587	39485109	cis	0.611948	TRUE	1.77433e-05	0.000196423	0.647498	TRUE	4.87108e-07	1.66358e-05	0.00517156	FALSE	0.960763	1
UGDH	ENSG00000109814	4	39498755	39528311	cis	0.556538	TRUE	0.000776515	0.00362229	0.395886	TRUE	4.1876e-05	0.000481234	0.156495	FALSE	0.0365691	0.0988537
APBB2	ENSG00000163697	4	40810027	41216714	cis	-0.363505	TRUE	0.00843373	0.0241565	-0.31833	TRUE	0.0115407	0.0385443	-0.0322232	FALSE	0.430751	0.667083
CNGA1	ENSG00000198515	4	47935977	48016672	cis	3.72552	TRUE	0.0131482	0.0343822	2.83191	TRUE	0.00490917	0.0198226	0.747403	FALSE	0.208313	0.384998
OCIAD2	ENSG00000145247	4	48885019	48906937	cis	1.57608	TRUE	7.95678e-06	0.000106549	2.64058	TRUE	7.89006e-09	8.10789e-07	-0.25814	FALSE	0.487273	0.730369
EXOC1	ENSG00000090989	4	55853616	55905034	cis	-0.680694	TRUE	6.12663e-07	1.42898e-05	-0.830843	TRUE	5.21758e-07	1.74439e-05	0.0956293	FALSE	0.299098	0.508052
NOA1	ENSG00000084092	4	56963370	56978823	cis	1.09101	TRUE	3.05692e-07	8.43388e-06	1.10997	TRUE	6.34513e-09	7.14129e-07	-0.0336067	FALSE	0.745725	0.993903
TMPRSS11A	ENSG00000187054	4	67909385	67964140	cis	-2.4035	TRUE	0.00646035	0.0195423	-2.31852	TRUE	0.00527684	0.0209552	-0.182473	FALSE	1	1
PF4	ENSG00000163737	4	73981077	73982124	cis	3.74476	TRUE	0.0171764	0.0424278	2.04441	TRUE	0.0131835	0.0425673	1.57378	FALSE	0.08115	0.184214
CXCL5	ENSG00000163735	4	73995642	73998779	cis	4.29864	TRUE	0.000770226	0.00359829	5.52879	TRUE	3.65369e-05	0.000433944	-0.905644	FALSE	0.375927	0.604082
MTHFD2L	ENSG00000163738	4	74114174	74303099	cis	1.31103	TRUE	1.24459e-05	0.000148191	1.17441	TRUE	0.00417157	0.0174145	0.231209	FALSE	0.597946	0.848016
LINC02562	ENSG00000260265	4	75081702	75084717	cis	7.75879	TRUE	0.000225652	0.00138467	6.00619	TRUE	5.31548e-06	0.000100639	2.21878	FALSE	0.052446	0.130458
AC096759.2	ENSG00000250735	4	75401195	75423023	cis	-5.45487	TRUE	8.26449e-06	0.000109429	-5.59858	TRUE	7.85299e-05	0.000784248	-0.538882	FALSE	0.721903	0.970693
ANTXR2	ENSG00000163297	4	79901149	80125454	cis	-2.12145	TRUE	3.43812e-06	5.50915e-05	-1.58728	TRUE	0.000107243	0.000992054	-0.290877	FALSE	0.613515	0.863549
COQ2	ENSG00000173085	4	83261536	83284914	cis	0.487571	TRUE	0.000244366	0.00147651	0.77772	TRUE	4.10518e-07	1.51481e-05	-0.305564	FALSE	0.0380991	0.102078
SLC10A6	ENSG00000145283	4	86823468	86849263	cis	-2.29298	TRUE	0.00503206	0.0159601	-2.86964	TRUE	0.00609399	0.0233628	0.910911	FALSE	1	1
KLHL8	ENSG00000145332	4	87160103	87240314	cis	0.85945	TRUE	5.31297e-07	1.27917e-05	0.554494	TRUE	6.52233e-06	0.000118278	0.276123	FALSE	0.0406913	0.107517
SPP1	ENSG00000118785	4	87975650	87983426	cis	-3.39993	TRUE	0.000332862	0.0018883	-3.49229	TRUE	1.10042e-05	0.000172081	-0.128997	FALSE	0.613262	0.863536
HERC6	ENSG00000138642	4	88378739	88443111	cis	2.79018	TRUE	0.000708441	0.00338035	2.05161	TRUE	0.000468576	0.00312553	0.965579	FALSE	0.0221447	0.066294
PIGY	ENSG00000255072	4	88521573	88521789	cis	0.542674	TRUE	0.000199041	0.00126489	0.337288	TRUE	0.00502062	0.0201548	0.208877	FALSE	0.080982	0.183921
TIGD2	ENSG00000180346	4	89111500	89114899	cis	-0.472632	TRUE	0.00020881	0.00131023	-0.627333	TRUE	5.63054e-05	0.000602139	0.144651	FALSE	0.141918	0.284861
GRID2	ENSG00000152208	4	92303622	93810157	cis	1.35064	TRUE	0.000111647	0.000807375	1.18169	TRUE	0.000893631	0.00523228	0.03744	FALSE	0.760589	1
AC098487.1	ENSG00000248161	4	102418602	102450010	cis	2.39368	TRUE	0.00246431	0.00899059	3.4421	TRUE	0.00111997	0.00625043	-1.16952	FALSE	0.0981699	0.21454
LINC02428	ENSG00000248740	4	103256159	103453658	cis	7.1235	TRUE	2.9751e-05	0.000292377	5.45075	TRUE	0.000290925	0.00216534	1.53629	FALSE	0.0294374	0.0828442
INTS12	ENSG00000138785	4	105682627	105895986	cis	0.705039	TRUE	0.000864117	0.00393388	0.609315	TRUE	0.00147135	0.00771927	0.0811678	FALSE	0.388758	0.619793
SEC24B-AS1	ENSG00000247950	4	109347475	109433817	cis	1.78588	TRUE	0.000575691	0.00287967	2.21798	TRUE	0.0113552	0.0380861	-0.643557	FALSE	0.248031	0.439519
CASP6	ENSG00000138794	4	109688622	109703583	cis	-0.913015	TRUE	1.50905e-08	8.78485e-07	-0.913725	TRUE	1.02278e-09	1.89283e-07	0.0404658	FALSE	0.710134	0.95936
EGF	ENSG00000138798	4	109912884	110012266	cis	2.8153	TRUE	3.66995e-05	0.000343976	2.11557	TRUE	1.34154e-08	1.18588e-06	0.466123	FALSE	0.347986	0.569837
ENPEP	ENSG00000138792	4	110365733	110565285	cis	-3.88744	TRUE	2.21926e-11	7.49316e-09	-3.39776	TRUE	4.69173e-07	1.63498e-05	-0.446711	FALSE	0.0384525	0.102905
LINC01091	ENSG00000249464	4	123650267	123930406	cis	-0.860775	TRUE	0.00393403	0.0131329	-1.3043	TRUE	0.00567296	0.022156	0.704745	FALSE	1	1
RNU6-583P	ENSG00000251821	4	127891991	127892082	cis	5.40605	TRUE	0.00859553	0.0245406	2.71938	TRUE	0.00420994	0.0175282	3.89532	FALSE	0.04304	0.112217
SCLT1	ENSG00000151466	4	128864921	129093607	cis	0.513269	TRUE	2.15231e-05	0.000228115	0.456901	TRUE	0.0145093	0.0459483	0.0279137	FALSE	0.73101	0.979354
PABPC4L	ENSG00000254535	4	134196333	134201748	cis	0.881072	TRUE	0.000797067	0.00369748	1.4185	TRUE	0.00822799	0.0295878	0.0445361	FALSE	0.920885	1
RAB33B	ENSG00000172007	4	139453232	139476609	cis	-0.531181	TRUE	0.000753936	0.0035426	-0.551458	TRUE	6.02143e-05	0.000633456	0.0283083	FALSE	0.666397	0.916247
SETD7	ENSG00000145391	4	139495941	139606699	cis	-0.743548	TRUE	1.3269e-05	0.000155957	-0.53216	TRUE	0.00058377	0.0037527	-0.228253	FALSE	0.0202549	0.0618773
UCP1	ENSG00000109424	4	140559434	140568805	cis	-1.85118	TRUE	7.63586e-05	0.000600577	-3.16354	TRUE	0.00124329	0.00679092	1.63122	FALSE	0.0253098	0.0735037
TBC1D9	ENSG00000109436	4	140620765	140756120	cis	-3.78763	TRUE	0.00191996	0.00740984	-3.49309	TRUE	6.80824e-05	0.000699114	-0.224904	FALSE	0.42365	0.658747
ANAPC10	ENSG00000164162	4	144831908	145098541	cis	0.605498	TRUE	2.36596e-05	0.000245261	0.508367	TRUE	0.00438259	0.0181088	0.0745641	FALSE	0.554062	0.802078
AC097372.3	ENSG00000279845	4	146180851	146181316	cis	2.85958	TRUE	0.00880479	0.0250272	3.75921	TRUE	0.0016288	0.0083749	-1.09204	FALSE	0.198018	0.369876
REELD1	ENSG00000250673	4	146214515	146230878	cis	-4.76801	TRUE	0.000234385	0.00142714	-3.5925	TRUE	0.00980598	0.0339914	-0.734287	FALSE	0.337714	0.557653
PRMT9	ENSG00000164169	4	147637785	147684230	cis	0.61182	TRUE	0.00415217	0.0136712	0.549718	TRUE	0.0130524	0.0423077	-0.0629673	FALSE	0.734629	0.982945
ARHGAP10	ENSG00000071205	4	147732063	148072780	cis	-0.72838	TRUE	0.00060594	0.0029982	-0.748125	TRUE	0.000133156	0.00117212	0.156578	FALSE	0.0549177	0.135183
AC104819.3	ENSG00000270265	4	151333775	151353224	cis	-2.0489	TRUE	0.000528946	0.00269917	-1.80805	TRUE	0.00263685	0.012248	0.0930291	FALSE	0.901675	1
TIGD4	ENSG00000169989	4	152769354	152779764	cis	1.57396	TRUE	7.88094e-07	1.7141e-05	1.33032	TRUE	5.25965e-06	9.99827e-05	0.137782	FALSE	0.612126	0.862793
RNF175	ENSG00000145428	4	153710125	153760235	cis	1.14025	TRUE	0.00657157	0.0197859	1.71348	TRUE	2.87648e-06	6.40366e-05	-0.636245	FALSE	0.0199754	0.0611288
CTSO	ENSG00000256043	4	155924118	155953917	cis	-2.09601	TRUE	6.58545e-08	2.6913e-06	-1.78327	TRUE	3.12946e-05	0.000387589	-0.426042	FALSE	0.0551907	0.135602
TRIM61	ENSG00000183439	4	164954446	164977668	cis	8.81465	TRUE	1.81314e-05	0.000199319	7.53149	TRUE	2.63923e-05	0.000339936	1.68279	FALSE	0.102276	0.221094
GPM6A	ENSG00000150625	4	175632934	176002664	cis	-1.1867	TRUE	0.00124105	0.00521049	-1.0094	TRUE	0.00130396	0.00702298	-0.315218	FALSE	0.034481	0.094342
AC078881.1	ENSG00000250131	4	177444979	177677126	cis	4.53884	TRUE	0.000576433	0.0028817	4.00417	TRUE	0.000626444	0.00397833	0.317294	FALSE	0.621161	0.871457
RWDD4	ENSG00000182552	4	183639635	183659225	cis	-1.21075	TRUE	3.26427e-10	4.82194e-08	-1.22162	TRUE	6.75873e-09	7.5469e-07	-0.0491305	FALSE	0.280375	0.483463
AC099343.3	ENSG00000271646	4	184474802	184477304	cis	1.63972	TRUE	0.0127193	0.0334954	1.05779	TRUE	0.0116851	0.0389439	0.484234	FALSE	1	1
CENPU	ENSG00000151725	4	184694618	184734133	cis	0.656609	TRUE	1.54241e-05	0.000175969	0.6131	TRUE	1.0526e-05	0.000166781	0.00323877	FALSE	0.955569	1
SLC25A4	ENSG00000151729	4	185143241	185150382	cis	0.753091	TRUE	0.00188586	0.00730095	0.790626	TRUE	3.51001e-06	7.41855e-05	-0.0963482	FALSE	0.471005	0.712764
FAM149A	ENSG00000109794	4	186104419	186172667	cis	0.878661	TRUE	0.0100712	0.0278421	1.14397	TRUE	0.00403758	0.0169687	-0.427338	FALSE	0.118529	0.24788
F11	ENSG00000088926	4	186265945	186288806	cis	4.23949	TRUE	0.00492727	0.0157002	3.59699	TRUE	0.000257803	0.0019719	0.85199	FALSE	1	1
PP7080	ENSG00000188242	5	466124	473098	cis	-1.09021	TRUE	4.04981e-06	6.22889e-05	-0.654548	TRUE	0.00434108	0.0179792	-0.339329	FALSE	0.0170624	0.0539492
MTRR	ENSG00000124275	5	7851186	7906025	cis	-0.503714	TRUE	4.11818e-05	0.000376046	-0.500991	TRUE	9.50277e-06	0.000154895	-0.0432936	FALSE	0.645435	0.89515
FASTKD3	ENSG00000124279	5	7859159	7869037	cis	0.873207	TRUE	0.00101974	0.00447567	0.78553	TRUE	0.00164119	0.00842899	0.125905	FALSE	0.692703	0.94318
DAP	ENSG00000112977	5	10679230	10761272	cis	0.63899	TRUE	0.00532413	0.0167002	0.638421	TRUE	9.72992e-06	0.000157872	0.00330901	FALSE	0.969992	1
DNAH5	ENSG00000039139	5	13690331	13944543	cis	-1.53783	TRUE	1.80359e-07	5.64608e-06	-2.18934	TRUE	1.86964e-05	0.000260446	0.937084	FALSE	1	1
LINC02064	ENSG00000248391	5	29380296	29395981	cis	-6.53333	TRUE	9.67254e-06	0.000122689	-5.54226	TRUE	3.32355e-05	0.000403866	-1.0822	FALSE	0.150274	0.297673
CDH6	ENSG00000113361	5	31193750	31329146	cis	-3.32703	TRUE	0.00622656	0.0189639	-3.18033	TRUE	0.00504306	0.0202079	0.326979	FALSE	0.649483	0.899259
C5orf22	ENSG00000082213	5	31532266	31555058	cis	0.391147	TRUE	0.00012496	0.000879546	0.315829	TRUE	0.000351922	0.00248875	0.116706	FALSE	0.0204641	0.0623554
NPR3	ENSG00000113389	5	32689070	32791724	cis	-2.09294	TRUE	0.00120932	0.00510247	-2.00524	TRUE	0.00720832	0.0266063	-0.493503	FALSE	1	1
ADAMTS12	ENSG00000151388	5	33523535	33892192	cis	1.05351	TRUE	0.000379591	0.00209618	0.699265	TRUE	2.53744e-05	0.000327751	0.477595	FALSE	0.0293714	0.0826913
AC025449.1	ENSG00000270558	5	37286449	37286977	cis	-1.57811	TRUE	0.0192334	0.0463072	-1.05062	TRUE	0.00360994	0.015452	-0.539808	FALSE	0.0472644	0.120441
RICTOR	ENSG00000164327	5	38937919	39074408	cis	-0.412524	TRUE	0.0129984	0.0340918	-0.427797	TRUE	0.000105347	0.000981551	0.0286601	FALSE	0.700131	0.949556
AC008945.1	ENSG00000272234	5	42806394	42806997	cis	5.53285	TRUE	0.00076132	0.00356784	4.88351	TRUE	0.000612632	0.00390885	0.770182	FALSE	0.216399	0.395908
EMB	ENSG00000170571	5	50396192	50443248	cis	1.44192	TRUE	3.90837e-08	1.82742e-06	1.45692	TRUE	4.65617e-06	9.10747e-05	-0.0628963	FALSE	0.70996	0.959344
MOCS2	ENSG00000164172	5	53095679	53110063	cis	0.428561	TRUE	5.47787e-05	0.000466276	0.513335	TRUE	0.00276539	0.0126954	-0.093697	FALSE	0.274005	0.474904
IL6ST	ENSG00000134352	5	55935095	55994993	cis	-0.662342	TRUE	0.000570138	0.00286098	-0.838533	TRUE	1.71007e-05	0.000243863	0.190029	FALSE	0.0427098	0.111479
DEPDC1B	ENSG00000035499	5	60596912	60700190	cis	0.209735	TRUE	0.0119696	0.0319601	0.261364	TRUE	0.00367206	0.0156565	-0.0390366	FALSE	0.507587	0.751994
NLN	ENSG00000123213	5	65722196	65871725	cis	0.687403	TRUE	8.02676e-07	1.73518e-05	0.602254	TRUE	2.1807e-08	1.77727e-06	0.0743941	FALSE	0.239797	0.428121
ERBIN	ENSG00000112851	5	65926475	66082549	cis	-0.466404	TRUE	6.58434e-06	9.20833e-05	-0.494624	TRUE	0.000436877	0.00294596	0.0338579	FALSE	0.523677	0.76972
AC010280.2	ENSG00000248884	5	68430427	68434481	cis	-7.82396	TRUE	8.90265e-08	3.39378e-06	-7.44807	TRUE	0.00020705	0.00166261	-0.0321056	FALSE	0.961506	1
OCLN	ENSG00000197822	5	69492292	69558104	cis	-0.823104	TRUE	5.52814e-05	0.000469709	-0.862428	TRUE	2.47108e-07	1.02164e-05	0.0615234	FALSE	0.534956	0.781037
AC139272.1	ENSG00000253366	5	70751184	70795914	cis	-6.18981	TRUE	6.11292e-06	8.69979e-05	-5.91924	TRUE	5.09907e-06	9.81138e-05	0.34936	FALSE	0.356264	0.579777
SMN1	ENSG00000172062	5	70925030	70953942	cis	-5.74942	TRUE	6.75638e-10	7.85346e-08	-5.05649	TRUE	5.89856e-09	6.80061e-07	-1.04461	FALSE	0.0530519	0.131687
NAIP	ENSG00000249437	5	70968483	71025114	cis	2.71606	TRUE	0.000626012	0.00307073	2.58291	TRUE	0.00349663	0.0151209	0.373078	FALSE	1	1
BTF3	ENSG00000145741	5	73498408	73505635	cis	0.533892	TRUE	0.0121734	0.0323826	1.03435	TRUE	1.5077e-05	0.000221792	-0.392907	FALSE	0.0275195	0.0786486
ZBED3-AS1	ENSG00000250802	5	77086688	77166909	cis	1.77759	TRUE	1.32368e-05	0.000155777	1.65235	TRUE	2.25918e-05	0.000301387	0.0383313	FALSE	1	1
ARSB	ENSG00000113273	5	78777209	78986087	cis	-0.305444	TRUE	0.00197361	0.00755814	-0.456694	TRUE	0.00133563	0.00713929	0.102695	FALSE	0.157141	0.308431
CMYA5	ENSG00000164309	5	79689877	79800240	cis	1.60626	TRUE	4.60385e-05	0.000411577	2.73296	TRUE	0.000921043	0.00536179	-1.2686	FALSE	0.0320673	0.0890788
AC112184.1	ENSG00000251050	5	80019609	80019920	cis	3.66778	TRUE	0.000364524	0.00203037	4.81086	TRUE	0.000155655	0.00132019	-1.94583	FALSE	0.0968988	0.212449
AC008771.1	ENSG00000249042	5	80482293	80488063	cis	3.33713	TRUE	0.00125787	0.00526368	2.86838	TRUE	0.00591458	0.0228417	0.219892	FALSE	0.826449	1
ATP6AP1L	ENSG00000205464	5	82279462	82386977	cis	3.37178	TRUE	0.000120309	0.000854334	3.19248	TRUE	0.00106035	0.00598601	0.366005	FALSE	1	1
MEF2C-AS1	ENSG00000248309	5	88883328	89466398	cis	2.80428	TRUE	0.000536134	0.00272604	3.10401	TRUE	1.86265e-05	0.000259982	-0.484594	FALSE	1	1
ADGRV1	ENSG00000164199	5	90529344	91164437	cis	0.45245	TRUE	0.00086573	0.00393617	0.482668	TRUE	0.000118511	0.00106802	-0.0423669	FALSE	0.582396	0.831383
KIAA0825	ENSG00000185261	5	94152966	94618597	cis	-1.97658	TRUE	4.58326e-07	1.15036e-05	-1.95129	TRUE	1.02257e-05	0.000163854	-0.0132896	FALSE	0.958095	1
ERAP1	ENSG00000164307	5	96760810	96808100	cis	0.618328	TRUE	0.0173441	0.0427379	0.442882	TRUE	0.000291618	0.00216628	0.388953	FALSE	0.0599779	0.144797
RIOK2	ENSG00000058729	5	97160867	97183260	cis	-0.590754	TRUE	1.2326e-05	0.00014701	-0.696713	TRUE	2.39981e-07	1.00093e-05	0.110112	FALSE	0.101455	0.219922
GIN1	ENSG00000145723	5	103086000	103120151	cis	-0.813004	TRUE	1.90749e-06	3.4591e-05	-0.564117	TRUE	0.000521951	0.00342358	-0.241546	FALSE	0.0210363	0.0636881
TMEM232	ENSG00000186952	5	110289233	110738956	cis	2.15989	TRUE	0.000662902	0.00321485	1.79844	TRUE	0.0134576	0.0432161	-0.0669489	FALSE	1	1
EPB41L4A	ENSG00000129595	5	112142441	112419316	cis	-0.924188	TRUE	0.000406995	0.00221473	-0.68094	TRUE	0.00312526	0.0139019	-0.309683	FALSE	0.140056	0.281962
TMED7	ENSG00000134970	5	115613508	115632992	cis	-0.77868	TRUE	0.00011831	0.000843091	-0.724127	TRUE	8.91964e-06	0.000147596	-0.0221528	FALSE	0.718907	0.96771
DMXL1	ENSG00000172869	5	119037772	119249138	cis	0.97428	TRUE	4.16315e-05	0.000378986	0.71333	TRUE	0.000139316	0.00121057	0.289092	FALSE	0.0234134	0.0692176
AC114284.1	ENSG00000248927	5	120781218	120790778	cis	6.43309	TRUE	0.000141299	0.000971285	5.19793	TRUE	5.02138e-05	0.000555446	1.34944	FALSE	0.0658407	0.155979
PPIC	ENSG00000168938	5	123023250	123036741	cis	1.23246	TRUE	0.000505645	0.00261032	0.977635	TRUE	1.20656e-05	0.00018499	0.178884	FALSE	0.211276	0.388853
PHAX	ENSG00000164902	5	126600268	126627252	cis	-0.307104	TRUE	0.00735402	0.0216229	-0.348011	TRUE	8.07723e-05	0.000798767	0.0429763	FALSE	0.33983	0.560103
LMNB1	ENSG00000113368	5	126776623	126837020	cis	0.230465	TRUE	0.0202883	0.0483315	0.205474	TRUE	0.00139994	0.00740809	0.0104587	FALSE	0.84974	1
PRRC1	ENSG00000164244	5	127517609	127555089	cis	-0.327526	TRUE	5.54446e-07	1.31702e-05	-0.283679	TRUE	0.00275468	0.012666	-0.0234422	FALSE	0.54234	0.789853
LYRM7	ENSG00000186687	5	131170810	131205426	cis	0.887559	TRUE	0.00462944	0.0149307	0.913301	TRUE	0.00109273	0.00612975	0.0917881	FALSE	0.774818	1
CCNI2	ENSG00000205089	5	132747445	132754403	cis	2.50068	TRUE	0.000822157	0.00378417	1.17733	TRUE	0.00281257	0.0128578	1.23215	FALSE	1	1
GDF9	ENSG00000164404	5	132861181	132866884	cis	-2.20394	TRUE	2.57847e-05	0.000261181	-0.94131	TRUE	0.0102409	0.0351182	-1.50269	FALSE	1	1
HSPA4	ENSG00000170606	5	133051962	133106449	cis	-0.355469	TRUE	0.000336723	0.00190469	-0.316636	TRUE	0.000376878	0.00262387	-0.0385756	FALSE	0.398902	0.631061
FSTL4	ENSG00000053108	5	133196455	133612564	cis	2.06328	TRUE	2.15558e-05	0.000228292	1.33632	TRUE	0.000356335	0.00251527	0.641848	FALSE	0.18694	0.353617
AC005355.1	ENSG00000250994	5	134436711	134492519	cis	3.78114	TRUE	0.00406198	0.0134492	4.78383	TRUE	1.08421e-05	0.000170646	-0.426541	FALSE	0.602201	0.852276
SEC24A	ENSG00000113615	5	134648789	134727823	cis	0.31054	TRUE	0.00429062	0.0140488	0.195013	TRUE	0.0142365	0.0452662	0.140257	FALSE	0.120477	0.250879
FBXL21	ENSG00000164616	5	135930317	135951591	cis	-2.00955	TRUE	5.74046e-06	8.28133e-05	-1.93515	TRUE	6.96822e-06	0.000123212	-0.0038352	FALSE	0.989847	1
TGFBI	ENSG00000120708	5	136028895	136063818	cis	-0.467515	TRUE	0.00461457	0.014893	-0.583322	TRUE	0.00119741	0.00657903	0.0429988	FALSE	0.788024	1
GFRA3	ENSG00000146013	5	138252379	138274671	cis	-3.57856	TRUE	9.24958e-06	0.000118951	-4.05118	TRUE	9.16897e-08	4.81575e-06	0.239572	FALSE	0.729199	0.977599
HSPA9	ENSG00000113013	5	138553756	138575724	cis	-0.273702	TRUE	0.0160577	0.0401684	-0.396203	TRUE	0.00124491	0.00679264	0.155719	FALSE	0.163992	0.319097
MATR3	ENSG00000280987	5	139273752	139331671	cis	-0.752858	TRUE	0.000202782	0.00128102	-0.480453	TRUE	0.00373664	0.0158984	-0.261236	FALSE	0.0991645	0.216047
APBB3	ENSG00000113108	5	140558268	140564781	cis	-0.800878	TRUE	0.00131922	0.00545895	-0.784596	TRUE	0.00170888	0.00869838	-0.0880182	FALSE	0.641148	0.89095
NDUFA2	ENSG00000131495	5	140638740	140647785	cis	0.627047	TRUE	0.00348313	0.0118965	0.521098	TRUE	0.000228251	0.00179425	0.0959816	FALSE	0.227909	0.411665
PCDHB8	ENSG00000120322	5	141177790	141180529	cis	-0.922096	TRUE	0.000335592	0.00189905	-1.47597	TRUE	0.000226134	0.00178156	0.535919	FALSE	1	1
RNF14	ENSG00000013561	5	141958328	141990291	cis	0.661594	TRUE	0.00058125	0.00290236	0.480302	TRUE	0.00703148	0.0261024	0.153009	FALSE	0.155605	0.306009
AC091948.1	ENSG00000247199	5	148268307	148383783	cis	-4.35418	TRUE	1.60065e-07	5.19009e-06	-3.67838	TRUE	4.85741e-06	9.3994e-05	-0.824384	FALSE	0.174215	0.335443
MYOZ3	ENSG00000164591	5	150660874	150679365	cis	-0.406937	TRUE	0.00773831	0.0225194	-0.463053	TRUE	0.00416026	0.0173826	-0.014469	FALSE	0.912174	1
AC091982.3	ENSG00000275765	5	151770242	151771508	cis	-3.85151	TRUE	0.0175843	0.0431648	-2.81353	TRUE	0.0125088	0.041024	-0.804415	FALSE	0.495344	0.738522
SGCD	ENSG00000170624	5	155870344	156767788	cis	-2.59075	TRUE	0.00229935	0.00852475	-3.62436	TRUE	9.90051e-05	0.000935994	0.997679	FALSE	0.136998	0.277221
THG1L	ENSG00000113272	5	157731197	157741448	cis	-0.433514	TRUE	2.89415e-05	0.000287409	-0.43172	TRUE	6.1784e-06	0.000114165	-0.0455099	FALSE	0.590136	0.839474
GABRG2	ENSG00000113327	5	162000057	162162977	cis	-2.8346	TRUE	4.92968e-06	7.27449e-05	-3.02215	TRUE	3.77572e-05	0.000444713	0.134781	FALSE	0.697563	0.947977
DOCK2	ENSG00000134516	5	169637247	170083382	cis	-4.24458	TRUE	8.2662e-05	0.000638264	-2.75245	TRUE	1.64408e-05	0.000236938	-1.70398	FALSE	0.0222707	0.0666006
AC008514.1	ENSG00000253348	5	170747047	170788650	cis	-4.39673	TRUE	2.09654e-05	0.000222871	-4.85738	TRUE	1.58558e-08	1.34963e-06	0.490831	FALSE	0.038981	0.104007
BNIP1	ENSG00000113734	5	173144442	173164387	cis	-0.73493	TRUE	7.0421e-05	0.000566765	-0.466191	TRUE	0.000523301	0.00343085	-0.328154	FALSE	0.0282007	0.0800948
LINC01484	ENSG00000253686	5	173707614	173746211	cis	2.73089	TRUE	0.00112578	0.00483339	2.03125	TRUE	0.00382943	0.0162202	0.863319	FALSE	1	1
AC139491.2	ENSG00000248596	5	176143085	176185155	cis	-2.98686	TRUE	0.000518899	0.00266214	-3.32714	TRUE	0.00267006	0.0123578	0.623836	FALSE	1	1
ARL10	ENSG00000175414	5	176365468	176401865	cis	-0.656055	TRUE	1.96215e-06	3.52314e-05	-0.678822	TRUE	1.18342e-05	0.000181821	-0.0259927	FALSE	0.745719	0.993903
UIMC1	ENSG00000087206	5	176905005	177022633	cis	0.348124	TRUE	0.000180358	0.00117324	0.345699	TRUE	0.00188614	0.00943696	0.0333618	FALSE	0.589581	0.838853
ZNF346	ENSG00000113761	5	177022696	177081189	cis	-0.240701	TRUE	0.0147111	0.0375009	-0.242252	TRUE	0.00856756	0.0305191	-0.0412205	FALSE	0.697382	0.947913
ZNF346-IT1	ENSG00000251666	5	177051714	177052963	cis	4.147	TRUE	0.00140971	0.005759	2.77289	TRUE	0.00354901	0.0152557	0.845529	FALSE	0.336263	0.555646
FAM153C	ENSG00000204677	5	178006405	178055559	cis	-5.37221	TRUE	4.38967e-08	1.98881e-06	-4.92695	TRUE	3.52929e-05	0.000423425	-0.591791	FALSE	0.373989	0.601649
N4BP3	ENSG00000145911	5	178113443	178126087	cis	-0.62426	TRUE	0.000277323	0.00162913	-0.636726	TRUE	0.001175	0.00648961	-0.0292716	FALSE	0.713172	0.962273
RMND5B	ENSG00000145916	5	178130996	178150565	cis	1.05702	TRUE	0.000284633	0.00166586	0.815053	TRUE	1.52837e-07	7.01417e-06	0.191127	FALSE	0.0669095	0.158067
HNRNPAB	ENSG00000197451	5	178204507	178211163	cis	-0.720068	TRUE	0.000992695	0.00438412	-0.829026	TRUE	0.00546337	0.0215152	0.0684838	FALSE	0.441181	0.679083
PHYKPL	ENSG00000175309	5	178208497	178232791	cis	1.30088	TRUE	0.00025093	0.00150845	1.10424	TRUE	8.0439e-05	0.000796582	0.165866	FALSE	0.421526	0.65638
COL23A1	ENSG00000050767	5	178237618	178590555	cis	2.28156	TRUE	0.00857317	0.0244866	2.47969	TRUE	0.0007956	0.00477663	0.411997	FALSE	1	1
ZNF354A	ENSG00000169131	5	178711592	178730702	cis	0.960565	TRUE	2.11947e-09	1.82159e-07	0.958439	TRUE	1.13273e-05	0.000175235	-0.0661192	FALSE	0.512818	0.75808
CNOT6	ENSG00000113300	5	180494412	180578405	cis	1.02428	TRUE	2.08387e-08	1.10266e-06	0.750019	TRUE	2.08491e-05	0.000283744	0.248436	FALSE	0.0460305	0.11805
BTNL8	ENSG00000113303	5	180899077	180950906	cis	-3.33742	TRUE	0.000717955	0.0034177	-3.95482	TRUE	0.000944664	0.00547457	1.08829	FALSE	1	1
EXOC2	ENSG00000112685	6	485133	693111	cis	0.220502	TRUE	0.00389261	0.0130191	0.307247	TRUE	1.35045e-06	3.53988e-05	-0.000235216	FALSE	0.996998	1
AL357054.3	ENSG00000271911	6	761675	780648	cis	-4.10777	TRUE	1.26149e-06	2.4743e-05	-3.50823	TRUE	0.000188229	0.00153677	-1.20798	FALSE	1	1
SERPINB1	ENSG00000021355	6	2832332	2842006	cis	1.37784	TRUE	1.01043e-05	0.000126469	1.52569	TRUE	0.000156131	0.00132343	-0.0769182	FALSE	0.630328	0.880398
NQO2	ENSG00000124588	6	2987987	3028869	cis	-0.355225	TRUE	0.0187888	0.0455149	-0.33555	TRUE	0.000315257	0.00228444	-0.0319224	FALSE	0.749716	0.996319
LINC02525	ENSG00000230269	6	3182744	3195756	cis	4.9506	TRUE	0.00094123	0.00420132	3.88138	TRUE	4.88517e-05	0.000543772	0.732972	FALSE	0.285689	0.491133
FARS2	ENSG00000145982	6	5261044	5829192	cis	-0.671467	TRUE	4.49234e-05	0.000402946	-0.632667	TRUE	4.98511e-05	0.000552794	-0.0834386	FALSE	0.547048	0.795007
F13A1	ENSG00000124491	6	6144085	6321013	cis	4.06889	TRUE	0.00010775	0.000788345	3.26277	TRUE	9.88132e-06	0.000159598	0.800546	FALSE	0.0790928	0.180498
RREB1	ENSG00000124782	6	7107597	7251980	cis	-0.343007	TRUE	0.0106366	0.029108	-0.437863	TRUE	0.00140831	0.0074464	0.0597704	FALSE	0.396887	0.628763
BLOC1S5	ENSG00000188428	6	8013567	8064414	cis	0.435681	TRUE	9.62496e-06	0.00012224	0.40307	TRUE	0.001716	0.00871895	0.05693	FALSE	0.52359	0.76972
SLC35B3	ENSG00000124786	6	8411463	8435611	cis	1.11556	TRUE	1.72154e-05	0.000191777	1.31909	TRUE	1.26909e-06	3.40208e-05	-0.386406	FALSE	0.0387096	0.103476
AL591485.1	ENSG00000285219	6	8435568	9294133	cis	0.809364	TRUE	0.00500265	0.0158815	1.04991	TRUE	0.00180732	0.00910787	-0.0212041	FALSE	1	1
C6orf52	ENSG00000137434	6	10671418	10694797	cis	6.32701	TRUE	8.88467e-07	1.86546e-05	5.9006	TRUE	2.73106e-07	1.10026e-05	0.69621	FALSE	0.22836	0.412217
TMEM14B	ENSG00000137210	6	10747759	10852753	cis	1.82081	TRUE	7.81229e-07	1.70703e-05	2.09945	TRUE	4.38766e-06	8.7267e-05	-0.212089	FALSE	0.53268	0.778515
AL136162.1	ENSG00000271888	6	15243923	15245000	cis	-1.53434	TRUE	1.64192e-06	3.03969e-05	-1.26762	TRUE	5.41342e-05	0.000586909	-0.21256	FALSE	0.265842	0.46445
KIF13A	ENSG00000137177	6	17759183	17987623	cis	0.288044	TRUE	0.00148672	0.00600321	0.310525	TRUE	0.000545478	0.00354836	-0.0358746	FALSE	0.790665	1
TPMT	ENSG00000137364	6	18128311	18155074	cis	1.152	TRUE	8.33962e-09	5.35132e-07	1.08529	TRUE	1.4972e-11	8.99904e-09	0.0573514	FALSE	0.525556	0.771363
KDM1B	ENSG00000165097	6	18155329	18223853	cis	-0.745848	TRUE	0.000228884	0.00140026	-0.42468	TRUE	0.00447203	0.018414	-0.211919	FALSE	0.137393	0.277822
MBOAT1	ENSG00000172197	6	20102145	20212399	cis	-0.7138	TRUE	0.00158854	0.00633716	-0.733038	TRUE	7.38007e-06	0.000128571	-0.0553985	FALSE	0.763117	1
GPLD1	ENSG00000112293	6	24424565	24495205	cis	-1.6425	TRUE	5.93648e-07	1.39099e-05	-1.78001	TRUE	2.10719e-06	4.93918e-05	-0.0188717	FALSE	0.888394	1
HIST1H2BC	ENSG00000180596	6	26114873	26123926	cis	-1.99026	TRUE	0.00209891	0.00793511	-2.14004	TRUE	3.27744e-05	0.000401192	0.00778778	FALSE	0.992682	1
HIST1H2APS4	ENSG00000218690	6	26272021	26272701	cis	-2.0821	TRUE	0.016685	0.0414304	-1.20328	TRUE	0.0147588	0.0465615	-0.939961	FALSE	0.0599151	0.144672
BTN2A2	ENSG00000124508	6	26383096	26394874	cis	1.19817	TRUE	0.000122088	0.000863079	0.976411	TRUE	5.37986e-06	0.000101722	0.230746	FALSE	0.0851515	0.191824
LINC00240	ENSG00000224843	6	26956992	27023924	cis	3.51266	TRUE	0.000193729	0.00123863	2.72914	TRUE	3.54398e-05	0.000423753	0.265734	FALSE	0.732339	0.980691
ZNF391	ENSG00000124613	6	27374615	27403904	cis	4.82659	TRUE	0.00664293	0.019971	3.52973	TRUE	0.00140002	0.00740809	2.15216	FALSE	0.0742307	0.171528
ZSCAN9	ENSG00000137185	6	28224886	28233482	cis	0.898066	TRUE	0.000198071	0.00126071	0.866004	TRUE	0.000209654	0.00167877	0.0646424	FALSE	0.531442	0.777207
ZSCAN26	ENSG00000197062	6	28267010	28278224	cis	0.85431	TRUE	0.000972962	0.00431444	0.862992	TRUE	0.000524982	0.0034371	0.0372064	FALSE	0.728366	0.977166
HCG15	ENSG00000227214	6	28986203	28987484	cis	4.57063	TRUE	0.000385056	0.00211975	4.38956	TRUE	3.87963e-05	0.000454686	0.428009	FALSE	0.58269	0.831719
HCG18	ENSG00000231074	6	30287397	30327150	cis	-0.885648	TRUE	2.24702e-12	1.67607e-09	-0.778423	TRUE	7.35141e-09	7.87993e-07	-0.0640897	FALSE	0.342089	0.562846
MUCL3	ENSG00000168631	6	30934523	30954221	cis	-0.588122	TRUE	0.00503748	0.0159635	-1.2165	TRUE	0.000295808	0.00218882	0.517332	FALSE	1	1
AL662844.4	ENSG00000272501	6	31195200	31198037	cis	-2.29635	TRUE	0.000108388	0.000791629	-2.10637	TRUE	1.73557e-05	0.000246614	-0.346381	FALSE	0.329508	0.547225
MICB	ENSG00000204516	6	31494881	31511124	cis	-0.959347	TRUE	6.76572e-08	2.7103e-06	-0.662739	TRUE	9.90705e-06	0.000159811	-0.221673	FALSE	0.0583021	0.141475
UQCRHP1	ENSG00000230622	6	31611083	31611356	cis	-4.1323	TRUE	0.000102109	0.000756141	-5.16637	TRUE	0.000856592	0.00505717	1.21568	FALSE	0.102694	0.221863
LY6G5C	ENSG00000204428	6	31676684	31684040	cis	-2.94989	TRUE	1.64964e-05	0.000185222	-1.99771	TRUE	1.52689e-05	0.000223383	-1.65485	FALSE	1	1
AL662884.1	ENSG00000273333	6	32184733	32185882	cis	-0.48393	TRUE	0.000237132	0.00143954	-0.372233	TRUE	0.000708524	0.00437041	-0.146158	FALSE	0.108085	0.230907
HLA-DMB	ENSG00000242574	6	32934629	32941070	cis	-0.930814	TRUE	0.000700537	0.00335053	-0.875333	TRUE	0.00326615	0.0143441	-0.063322	FALSE	0.626891	0.877326
HSD17B8	ENSG00000204228	6	33204642	33206831	cis	-2.05889	TRUE	6.69869e-06	9.33145e-05	-1.27259	TRUE	0.000251823	0.00193661	-0.732899	FALSE	0.0458066	0.117678
WDR46	ENSG00000227057	6	33279108	33289527	cis	-0.881317	TRUE	0.000135903	0.000941498	-1.17789	TRUE	4.30903e-07	1.54309e-05	0.245837	FALSE	0.0194638	0.0599253
TAPBP	ENSG00000231925	6	33299694	33314387	cis	0.838805	TRUE	0.00447457	0.0145303	0.643953	TRUE	1.67761e-05	0.000240417	0.270298	FALSE	0.0740399	0.171148
CUTA	ENSG00000112514	6	33416442	33418317	cis	-0.452708	TRUE	0.0139431	0.0359831	-0.383903	TRUE	0.00413396	0.0172931	-0.1186	FALSE	0.107627	0.230066
TAF11	ENSG00000064995	6	34877462	34888089	cis	0.319802	TRUE	0.000253646	0.00151956	0.256084	TRUE	0.000606121	0.00387704	0.0863533	FALSE	0.310592	0.52335
CPNE5	ENSG00000124772	6	36740775	36840002	cis	-2.27942	TRUE	0.000805025	0.00372699	-1.52717	TRUE	0.000548543	0.00356463	-1.39211	FALSE	1	1
RNF8	ENSG00000112130	6	37353972	37394738	cis	-0.225025	TRUE	0.00760724	0.0222029	-0.15652	TRUE	0.00311681	0.0138861	-0.106372	FALSE	0.0688777	0.161634
MDGA1	ENSG00000112139	6	37630679	37699306	cis	-2.57605	TRUE	0.000148776	0.00100899	-1.35683	TRUE	4.544e-06	8.97007e-05	-1.39883	FALSE	1	1
GLO1	ENSG00000124767	6	38675925	38703141	cis	1.3268	TRUE	7.24537e-08	2.85407e-06	1.24668	TRUE	1.67402e-07	7.48874e-06	0.0585023	FALSE	0.494096	0.737477
OARD1	ENSG00000124596	6	41033627	41097787	cis	-0.646703	TRUE	1.31158e-07	4.44794e-06	-0.638439	TRUE	7.41079e-08	4.26214e-06	-0.0310257	FALSE	0.563257	0.811413
NFYA	ENSG00000001167	6	41072945	41099976	cis	-0.593057	TRUE	0.000606999	0.00300239	-0.609019	TRUE	4.30284e-05	0.000490109	-0.0634997	FALSE	0.646321	0.896029
TAF8	ENSG00000137413	6	42050513	42087461	cis	1.45786	TRUE	1.66335e-08	9.43516e-07	1.50795	TRUE	7.82887e-09	8.10789e-07	-0.0463387	FALSE	0.419131	0.653944
GUCA1A	ENSG00000048545	6	42155406	42180056	cis	3.0807	TRUE	0.0018416	0.00716285	2.27412	TRUE	6.98084e-05	0.000709644	0.762285	FALSE	1	1
PRPH2	ENSG00000112619	6	42696600	42722574	cis	3.4904	TRUE	0.00015358	0.00103415	2.16143	TRUE	0.000873121	0.00514405	1.14571	FALSE	0.0179288	0.0560761
ZNF318	ENSG00000171467	6	43307134	43369478	cis	-0.567839	TRUE	2.3498e-06	4.09368e-05	-0.559172	TRUE	2.81527e-05	0.000357498	-0.0179444	FALSE	0.794362	1
CAPN11	ENSG00000137225	6	44158811	44184402	cis	1.96127	TRUE	0.0196146	0.0470016	1.61401	TRUE	0.000386052	0.00266275	0.337556	FALSE	0.396092	0.627947
MYMX	ENSG00000262179	6	44216939	44218236	cis	-1.32069	TRUE	0.000441557	0.0023464	-0.805835	TRUE	0.00037385	0.00261032	-0.469924	FALSE	0.101731	0.220218
CDC5L	ENSG00000096401	6	44387525	44450426	cis	-0.261647	TRUE	0.00055977	0.00281993	-0.316749	TRUE	0.00126851	0.00687638	0.0538439	FALSE	0.249868	0.442259
ENPP4	ENSG00000001561	6	46129993	46146699	cis	-0.589113	TRUE	0.00171439	0.00673909	-0.483435	TRUE	0.00857917	0.0305375	-0.220869	FALSE	0.0637162	0.15191
GSTA1	ENSG00000243955	6	52791664	52803910	cis	-2.97563	TRUE	0.0160307	0.0401149	-2.32311	TRUE	0.0101306	0.0348699	-0.720717	FALSE	0.570179	0.818144
FBXO9	ENSG00000112146	6	53051991	53100873	cis	0.951828	TRUE	1.26571e-06	2.47915e-05	0.738817	TRUE	9.24653e-05	0.00088598	0.127211	FALSE	0.174853	0.336353
ELOVL5	ENSG00000012660	6	53267398	53349179	cis	0.394698	TRUE	0.000605513	0.00299713	0.471409	TRUE	2.71918e-07	1.09859e-05	-0.0666614	FALSE	0.0784544	0.179214
ZNF451-AS1	ENSG00000226803	6	57114894	57174236	cis	-2.01752	TRUE	0.00246511	0.00899119	-2.49597	TRUE	0.00516672	0.0206044	0.0449931	FALSE	1	1
OGFRL1	ENSG00000119900	6	71288803	71308950	cis	0.698482	TRUE	0.00328027	0.0113088	0.627882	TRUE	0.00125962	0.00684129	0.127314	FALSE	0.427041	0.662495
KHDC1	ENSG00000135314	6	73241314	73310365	cis	0.621421	TRUE	0.0193267	0.046476	0.452621	TRUE	0.00312099	0.0138873	0.29441	FALSE	0.159687	0.312564
SENP6	ENSG00000112701	6	75601509	75718278	cis	0.207464	TRUE	0.010502	0.0288008	0.206516	TRUE	0.00973977	0.033828	0.0271974	FALSE	0.629618	0.879898
IMPG1	ENSG00000112706	6	75921115	76072678	cis	-6.92227	TRUE	6.53079e-08	2.68444e-06	-5.3534	TRUE	0.000372269	0.00260699	-1.14845	FALSE	0.0229022	0.0681443
LCA5	ENSG00000135338	6	79484991	79537458	cis	-0.911657	TRUE	0.0066592	0.0200154	-0.748145	TRUE	0.000298348	0.00220243	-0.200373	FALSE	0.156391	0.307214
TTK	ENSG00000112742	6	80003887	80042527	cis	0.467083	TRUE	3.70778e-05	0.000347063	0.496348	TRUE	0.000218276	0.00172926	-0.024031	FALSE	0.694116	0.94465
MRAP2	ENSG00000135324	6	84033756	84090881	cis	1.00324	TRUE	8.12485e-05	0.000630988	1.05651	TRUE	9.40005e-05	0.000897053	0.145924	FALSE	0.459827	0.699432
CEP162	ENSG00000135315	6	84124241	84227635	cis	-0.314539	TRUE	0.00701042	0.0208068	-0.617043	TRUE	1.55016e-05	0.000225929	0.196006	FALSE	0.0473901	0.120718
SMIM8	ENSG00000111850	6	87322583	87399749	cis	0.655386	TRUE	0.00609222	0.0186314	0.684289	TRUE	0.000253852	0.00194904	0.164343	FALSE	0.61282	0.863333
C6orf163	ENSG00000203872	6	87344849	87365463	cis	-2.22959	TRUE	1.03429e-09	1.0781e-07	-1.67545	TRUE	1.07813e-06	2.99196e-05	-0.533792	FALSE	0.0567418	0.138495
RARS2	ENSG00000146282	6	87514378	87590003	cis	-0.707223	TRUE	2.6472e-06	4.46904e-05	-0.451839	TRUE	0.00112132	0.00625549	-0.211289	FALSE	0.0389943	0.104021
PM20D2	ENSG00000146281	6	89146050	89165565	cis	-0.449332	TRUE	0.0063356	0.019225	-0.694619	TRUE	0.000431956	0.00292334	0.123513	FALSE	0.481036	0.723544
RRAGD	ENSG00000025039	6	89364636	89412270	cis	0.777023	TRUE	0.00373779	0.0126024	0.617294	TRUE	0.00196808	0.00975849	0.348703	FALSE	0.0702189	0.164182
NPM1P38	ENSG00000219257	6	100050372	100051236	cis	-3.45864	TRUE	0.00113369	0.00486	-3.7736	TRUE	0.000619713	0.00394441	-0.279914	FALSE	0.707538	0.957039
LIN28B-AS1	ENSG00000203809	6	104864464	104941447	cis	-2.0165	TRUE	0.000521868	0.00267121	-1.71143	TRUE	4.0868e-06	8.29111e-05	-0.197391	FALSE	0.671171	0.921918
PREP	ENSG00000085377	6	105277565	105403084	cis	0.269999	TRUE	0.000860982	0.00392213	0.367373	TRUE	0.000434636	0.00293643	-0.0966811	FALSE	0.0698587	0.163584
ATG5	ENSG00000057663	6	106045423	106325791	cis	0.317589	TRUE	0.00174034	0.00681948	0.26374	TRUE	0.00382465	0.0162096	0.052579	FALSE	0.369403	0.596098
CD24	ENSG00000272398	6	106969831	106975627	cis	-0.429818	TRUE	0.0131433	0.0343757	-0.343758	TRUE	0.0157981	0.0492271	-0.133858	FALSE	0.0918336	0.203229
PDSS2	ENSG00000164494	6	107152557	107459564	cis	-0.639141	TRUE	1.99511e-07	6.15058e-06	-0.69926	TRUE	5.50295e-07	1.81061e-05	0.0465897	FALSE	0.497184	0.740116
AFG1L	ENSG00000135537	6	108294894	108526796	cis	-0.884405	TRUE	8.55729e-06	0.000112258	-0.999049	TRUE	0.000257212	0.00197052	0.127447	FALSE	0.470993	0.712764
ARMC2	ENSG00000118690	6	108848416	108974472	cis	-1.05088	TRUE	6.27074e-05	0.00051761	-1.03998	TRUE	0.00119571	0.00657479	0.0548457	FALSE	0.895795	1
SMPD2	ENSG00000135587	6	109440763	109443919	cis	-0.428735	TRUE	0.0150681	0.0381844	-0.595885	TRUE	0.000548499	0.00356463	0.198672	FALSE	0.0909426	0.201838
CDC40	ENSG00000168438	6	110180141	110254275	cis	0.521623	TRUE	1.38275e-07	4.61383e-06	0.454841	TRUE	1.34552e-05	0.000201914	0.105239	FALSE	0.233037	0.4189
AL080317.1	ENSG00000230177	6	111277932	111278742	cis	-1.15881	TRUE	1.60956e-05	0.000182165	-1.36215	TRUE	0.00087808	0.00516468	0.28195	FALSE	0.258503	0.454142
AL080317.3	ENSG00000272356	6	111309203	111313517	cis	-1.65174	TRUE	0.00396321	0.0132023	-1.12406	TRUE	0.00591122	0.0228349	-0.761048	FALSE	1	1
HDAC2-AS2	ENSG00000228624	6	113969701	114471705	cis	0.955296	TRUE	0.0138689	0.0358541	1.12207	TRUE	0.00305609	0.0136714	-0.0318182	FALSE	0.875477	1
GOPC	ENSG00000047932	6	117560269	117602542	cis	-0.488363	TRUE	9.84823e-08	3.64642e-06	-0.636965	TRUE	0.000256348	0.00196607	0.143039	FALSE	0.351346	0.573947
MAN1A1	ENSG00000111885	6	119177209	119349761	cis	-0.80464	TRUE	0.000718219	0.00341781	-1.13343	TRUE	6.92034e-09	7.65503e-07	0.385129	FALSE	0.020917	0.0634354
TBC1D32	ENSG00000146350	6	121079494	121334745	cis	-0.572784	TRUE	4.1959e-05	0.000380935	-0.649081	TRUE	1.16798e-06	3.19136e-05	-0.0352551	FALSE	0.743527	0.991719
HINT3	ENSG00000111911	6	125956781	125980244	cis	-0.545484	TRUE	0.0170076	0.0421135	-0.848691	TRUE	5.90163e-05	0.000624094	0.165375	FALSE	0.476062	0.718272
CENPW	ENSG00000203760	6	126340174	126348875	cis	-0.485351	TRUE	6.76467e-08	2.7103e-06	-0.472322	TRUE	8.30083e-07	2.45238e-05	0.0234612	FALSE	0.557333	0.805579
ECHDC1	ENSG00000093144	6	127288710	127343609	cis	-0.658524	TRUE	0.000263661	0.00156246	-0.771412	TRUE	1.07018e-06	2.97573e-05	0.061978	FALSE	0.620043	0.870232
ARHGAP18	ENSG00000146376	6	129576132	129710225	cis	-1.34082	TRUE	3.53269e-06	5.62888e-05	-1.14931	TRUE	1.52694e-06	3.85562e-05	-0.193734	FALSE	0.206411	0.38228
TMEM200A	ENSG00000164484	6	130365734	130443063	cis	0.464735	TRUE	0.00862613	0.0246032	0.623979	TRUE	4.23309e-07	1.53922e-05	-0.101064	FALSE	0.319312	0.534739
HBS1L	ENSG00000112339	6	134960378	135103056	cis	0.268144	TRUE	0.000117039	0.000836137	0.337661	TRUE	0.00364622	0.0155626	-0.0716654	FALSE	0.286487	0.492266
BCLAF1	ENSG00000029363	6	136256627	136289851	cis	-0.53268	TRUE	0.001136	0.0048655	-0.512839	TRUE	5.22788e-07	1.74439e-05	-0.0830948	FALSE	0.175512	0.337484
IFNGR1	ENSG00000027697	6	137197484	137219449	cis	-0.416655	TRUE	0.0167601	0.0415734	-0.435839	TRUE	0.00231112	0.0111098	0.00698266	FALSE	0.93298	1
AIG1	ENSG00000146416	6	143060496	143340304	cis	1.22521	TRUE	0.000220139	0.00136085	1.14712	TRUE	8.33624e-06	0.000140233	0.0587271	FALSE	0.623541	0.873414
UTRN	ENSG00000152818	6	144285701	144853034	cis	0.564802	TRUE	0.00223416	0.00833752	0.550275	TRUE	7.8256e-06	0.000133383	0.022828	FALSE	0.761372	1
NUP43	ENSG00000120253	6	149724315	149749665	cis	0.390013	TRUE	8.0646e-06	0.000107384	0.475833	TRUE	6.13609e-09	6.96127e-07	-0.0415772	FALSE	0.27119	0.471191
RMND1	ENSG00000155906	6	151404762	151452181	cis	0.708812	TRUE	1.65048e-07	5.27151e-06	0.583551	TRUE	3.44924e-05	0.000415226	0.144638	FALSE	0.16152	0.315107
AL390955.2	ENSG00000271040	6	157323964	157324477	cis	-5.3373	TRUE	6.78005e-06	9.43276e-05	-3.17739	TRUE	0.00148063	0.0077565	-1.86934	FALSE	0.0442656	0.114696
SYNJ2	ENSG00000078269	6	157981887	158099176	cis	1.38915	TRUE	0.00238558	0.00877249	0.984743	TRUE	0.00285807	0.0129863	0.201968	FALSE	0.523614	0.76972
SERAC1	ENSG00000122335	6	158109515	158168280	cis	-0.502223	TRUE	0.000186704	0.00120326	-0.585503	TRUE	0.000433654	0.00293259	0.0323516	FALSE	0.705492	0.955
SOD2	ENSG00000112096	6	159669057	159745186	cis	0.310439	TRUE	0.00511924	0.0161951	0.338959	TRUE	0.0025401	0.0119039	-0.030327	FALSE	0.766432	1
SOD2-OT1	ENSG00000285427	6	159760258	159762332	cis	-2.66123	TRUE	5.95576e-07	1.39141e-05	-1.74766	TRUE	0.00018322	0.00150973	-0.677398	FALSE	0.155052	0.305261
ACAT2	ENSG00000120437	6	159760328	159779055	cis	-0.579382	TRUE	0.000152464	0.00102908	-0.480026	TRUE	8.70859e-05	0.000845867	-0.170321	FALSE	0.0593014	0.143507
PNLDC1	ENSG00000146453	6	159800249	159820704	cis	-4.94383	TRUE	2.68523e-05	0.000269703	-2.94413	TRUE	0.00024099	0.00187525	-2.28358	FALSE	1	1
LPA	ENSG00000198670	6	160531483	160664259	cis	-2.54188	TRUE	0.00166498	0.0065879	-1.7893	TRUE	0.00845575	0.0302145	-0.701014	FALSE	1	1
AGPAT4-IT1	ENSG00000279355	6	161160105	161161982	cis	4.00476	TRUE	2.48064e-05	0.000253992	3.70535	TRUE	8.34406e-05	0.000820576	0.536669	FALSE	0.476727	0.719122
AFDN-DT	ENSG00000198221	6	167823876	167826709	cis	1.36326	TRUE	0.00169829	0.00668615	1.34627	TRUE	2.34339e-05	0.00030942	0.0207864	FALSE	0.922715	1
WDR27	ENSG00000184465	6	169457212	169702067	cis	1.0387	TRUE	4.63254e-06	6.91516e-05	1.2931	TRUE	1.58502e-05	0.000230298	-0.215179	FALSE	0.0394629	0.105034
AC093627.5	ENSG00000242474	7	135853	149466	cis	2.8396	TRUE	1.10813e-05	0.000135119	2.40992	TRUE	8.14413e-08	4.49385e-06	0.399661	FALSE	0.516669	0.762999
PSMG3-AS1	ENSG00000230487	7	1570073	1589626	cis	5.44959	TRUE	0.000104841	0.000772027	4.80128	TRUE	0.00240186	0.011449	0.75458	FALSE	0.490212	0.733379
ZNF815P	ENSG00000235944	7	5823160	5854365	cis	4.37636	TRUE	4.71114e-05	0.000417555	3.61207	TRUE	0.000330074	0.00236522	0.310099	FALSE	0.703401	0.953171
RSPH10B	ENSG00000155026	7	5925550	5970683	cis	-2.56969	TRUE	4.17638e-05	0.000379668	-3.04852	TRUE	2.5186e-05	0.000327259	0.734904	FALSE	1	1
AIMP2	ENSG00000106305	7	6009245	6023834	cis	0.795446	TRUE	8.52502e-06	0.000112146	0.822122	TRUE	2.57278e-08	1.97357e-06	-0.0190314	FALSE	0.840298	1
ZNF853	ENSG00000236609	7	6615617	6624290	cis	-0.768047	TRUE	0.000539921	0.00274234	-0.640348	TRUE	0.000189322	0.00154208	-0.11058	FALSE	0.400583	0.633014
RSPH10B2	ENSG00000169402	7	6754109	6799365	cis	-3.13871	TRUE	4.43982e-05	0.00039874	-2.79361	TRUE	0.000201992	0.00162938	-1.02412	FALSE	0.322669	0.538898
CCZ1B	ENSG00000146574	7	6794134	6826770	cis	-1.03755	TRUE	8.52726e-05	0.000654003	-0.862722	TRUE	0.00457453	0.0187489	-0.201271	FALSE	0.364737	0.589843
C1GALT1	ENSG00000106392	7	7156934	7248651	cis	0.629465	TRUE	0.000914816	0.0041145	0.478136	TRUE	0.000889647	0.00521973	0.115411	FALSE	0.0969973	0.212632
MIOS	ENSG00000164654	7	7566872	7608929	cis	0.590672	TRUE	0.00045294	0.00239223	0.463611	TRUE	0.000136542	0.001193	0.0495948	FALSE	0.557694	0.805854
PHF14	ENSG00000106443	7	10973336	11169630	cis	-0.387409	TRUE	0.00246954	0.0090004	-0.364018	TRUE	0.00432853	0.0179413	0.00597228	FALSE	0.920427	1
HDAC9	ENSG00000048052	7	18086949	19002416	cis	-0.468876	TRUE	0.0157099	0.0394864	-0.530756	TRUE	0.000182335	0.00150419	0.0278276	FALSE	0.803556	1
AC004543.1	ENSG00000237921	7	19813685	19818090	cis	4.60751	TRUE	0.018469	0.0449243	4.83903	TRUE	0.0113034	0.0379616	-0.135727	FALSE	0.89882	1
AC004130.1	ENSG00000271133	7	20328299	20331747	cis	2.83074	TRUE	0.00107114	0.00464239	2.92837	TRUE	0.000101844	0.000955188	-0.335953	FALSE	0.657159	0.906799
AC002480.1	ENSG00000232759	7	22563337	22573996	cis	4.87298	TRUE	0.00554205	0.0172388	3.54302	TRUE	0.013338	0.0429391	1.67406	FALSE	0.104018	0.224177
TOMM7	ENSG00000196683	7	22812628	22822852	cis	0.957798	TRUE	6.7425e-08	2.7103e-06	0.9833	TRUE	6.76339e-06	0.000120948	0.00754268	FALSE	0.942263	1
NUPL2	ENSG00000136243	7	23181827	23201011	cis	0.4645	TRUE	0.00194845	0.00748401	0.506076	TRUE	0.00111208	0.00622105	0.0172133	FALSE	0.861134	1
TRA2A	ENSG00000164548	7	23504780	23532041	cis	1.62829	TRUE	1.32324e-05	0.000155777	1.65264	TRUE	1.14526e-09	2.05582e-07	-0.019153	FALSE	0.783315	1
FAM221A	ENSG00000188732	7	23680130	23703249	cis	0.411666	TRUE	0.00317395	0.0110481	0.942268	TRUE	0.0134316	0.0431522	-0.464215	FALSE	0.353472	0.57669
AC004485.1	ENSG00000228944	7	24196662	24255719	cis	4.57655	TRUE	0.00359524	0.0122147	4.26584	TRUE	1.02238e-06	2.85402e-05	1.05521	FALSE	0.269727	0.46944
GSDME	ENSG00000105928	7	24698351	24758113	cis	1.19727	TRUE	0.000701993	0.00335636	0.899864	TRUE	0.00343784	0.0149089	0.204399	FALSE	0.411928	0.645119
CYCS	ENSG00000172115	7	25120091	25125361	cis	1.20784	TRUE	5.36536e-08	2.3268e-06	1.12014	TRUE	1.92218e-10	5.14309e-08	0.119253	FALSE	0.026174	0.075457
SNX10	ENSG00000086300	7	26291895	26374329	cis	0.90813	TRUE	0.000211074	0.00132093	0.898234	TRUE	0.00858999	0.0305606	0.0129263	FALSE	0.894972	1
NOD1	ENSG00000106100	7	30424527	30478784	cis	-0.586568	TRUE	0.00320511	0.0111231	-0.669537	TRUE	0.000366697	0.00257178	0.0873309	FALSE	0.560215	0.808509
KBTBD2	ENSG00000170852	7	32868172	32894131	cis	-0.61735	TRUE	0.000174002	0.00114131	-0.625307	TRUE	0.000263867	0.0020053	-0.0253236	FALSE	0.797285	1
FKBP9	ENSG00000122642	7	32957404	33006931	cis	-2.34384	TRUE	5.13152e-12	2.91081e-09	-2.26601	TRUE	8.536e-08	4.62837e-06	-0.112942	FALSE	0.389248	0.620496
RP9	ENSG00000164610	7	33094797	33109401	cis	-1.24551	TRUE	9.71556e-12	4.59284e-09	-1.11836	TRUE	7.81989e-08	4.40911e-06	-0.120681	FALSE	0.393983	0.625082
DPY19L2P1	ENSG00000189212	7	35079989	35186041	cis	-3.2564	TRUE	0.0157627	0.0395979	-2.53431	TRUE	0.00546185	0.0215152	-0.804012	FALSE	0.472287	0.713791
TRG-AS1	ENSG00000281103	7	38341577	38378804	cis	1.68316	TRUE	0.00884215	0.0251183	1.81205	TRUE	0.0004601	0.00307477	-0.169758	FALSE	1	1
VPS41	ENSG00000006715	7	38722963	38932394	cis	-0.452236	TRUE	5.92557e-05	0.000494588	-0.485674	TRUE	0.000914303	0.00533424	-0.0243654	FALSE	0.81105	1
POU6F2-AS2	ENSG00000233854	7	38984243	39013551	cis	6.09657	TRUE	0.00047654	0.0024854	4.73166	TRUE	0.00359347	0.0154001	1.24555	FALSE	0.165296	0.321148
RALA	ENSG00000006451	7	39623483	39708124	cis	-0.191101	TRUE	0.0155565	0.0391617	-0.161354	TRUE	0.00629353	0.0239401	-0.0487076	FALSE	0.382819	0.612987
AC004837.2	ENSG00000228554	7	39700341	39703296	cis	-6.33279	TRUE	5.42115e-05	0.000462559	-6.06163	TRUE	0.00127758	0.00691403	0.0912889	FALSE	0.921171	1
SUGCT	ENSG00000175600	7	40134977	40860763	cis	1.54991	TRUE	5.61417e-05	0.000475595	0.928299	TRUE	0.006501	0.024579	0.379726	FALSE	0.0260469	0.0751825
AC005537.1	ENSG00000232006	7	42954135	43113931	cis	-2.90257	TRUE	0.000421965	0.00227524	-2.73163	TRUE	0.00243053	0.0115425	-0.498067	FALSE	1	1
AC004951.3	ENSG00000241057	7	43961590	43973323	cis	-3.14123	TRUE	5.81149e-05	0.000486785	-2.22485	TRUE	0.000240466	0.00187365	-0.396834	FALSE	0.520642	0.766897
NUDCD3	ENSG00000015676	7	44379121	44490880	cis	-0.398203	TRUE	0.000770109	0.00359829	-0.312994	TRUE	0.00536184	0.021218	-0.110789	FALSE	0.0774108	0.177345
SNHG15	ENSG00000232956	7	44983023	44986961	cis	-0.719166	TRUE	0.000352971	0.00198002	-0.92694	TRUE	8.85187e-07	2.57758e-05	0.139031	FALSE	0.186653	0.3533
SNORA9	ENSG00000277184	7	44985378	44985510	cis	-0.539481	TRUE	0.014188	0.0364955	-0.770025	TRUE	0.0148022	0.0466717	0.276206	FALSE	0.169581	0.327812
SEPT7P2	ENSG00000214765	7	45723780	45768985	cis	1.38516	TRUE	1.38521e-06	2.66897e-05	1.18518	TRUE	6.72123e-05	0.000693191	0.271006	FALSE	0.0247359	0.072281
AC091812.1	ENSG00000231317	7	55656768	55678490	cis	-5.91852	TRUE	4.77243e-06	7.06564e-05	-6.14128	TRUE	7.84431e-06	0.000133542	0.230584	FALSE	0.244548	0.434851
PSPH	ENSG00000146733	7	56011051	56051604	cis	6.94072	TRUE	1.83507e-05	0.000201261	6.71082	TRUE	4.7473e-05	0.000532607	0.927717	FALSE	0.439815	0.677593
CCT6A	ENSG00000146731	7	56051630	56063989	cis	-0.214052	TRUE	0.0109429	0.0297281	-0.161238	TRUE	0.0137118	0.0438978	-0.056346	FALSE	0.226278	0.409867
CHCHD2	ENSG00000106153	7	56101569	56106576	cis	1.88989	TRUE	6.1233e-06	8.70085e-05	0.986005	TRUE	0.00966904	0.0336235	0.724149	FALSE	0.369569	0.59628
ZNF117	ENSG00000152926	7	64971776	65006684	cis	1.23718	TRUE	1.27088e-07	4.34272e-06	1.02813	TRUE	7.65894e-06	0.00013181	0.165622	FALSE	0.0546918	0.13472
ZNF92	ENSG00000146757	7	65373799	65401135	cis	0.342373	TRUE	0.0176833	0.0433852	0.194951	TRUE	0.0103812	0.0354876	0.15609	FALSE	0.108415	0.231366
CCT6P1	ENSG00000228409	7	65751142	65763354	cis	0.762565	TRUE	0.00240634	0.00882559	0.464563	TRUE	0.010851	0.0367688	0.286874	FALSE	0.0313073	0.0872409
TPST1	ENSG00000169902	7	66205199	66420543	cis	-0.763947	TRUE	6.73406e-05	0.000547651	-0.534482	TRUE	0.0109656	0.0370244	-0.171985	FALSE	0.243321	0.433212
LINC00174	ENSG00000179406	7	66376044	66493566	cis	1.28878	TRUE	0.0126033	0.0332827	1.0532	TRUE	0.000892316	0.00523106	0.331904	FALSE	0.212698	0.391115
GS1-124K5.4	ENSG00000237310	7	66493706	66495474	cis	-1.75546	TRUE	5.38444e-09	3.83113e-07	-1.4774	TRUE	3.18067e-05	0.000391537	-0.229779	FALSE	0.400147	0.63257
AC006012.1	ENSG00000234215	7	69595958	69597448	cis	-4.33851	TRUE	3.39883e-05	0.00032479	-2.35483	TRUE	0.0110333	0.0371912	-2.16418	FALSE	0.027792	0.0792198
TYW1B	ENSG00000277149	7	72558744	72828198	cis	1.4625	TRUE	0.00105618	0.00459297	1.54423	TRUE	0.0018123	0.00912652	-0.282791	FALSE	0.428047	0.663621
GTF2IRD2	ENSG00000196275	7	74796144	74851551	cis	-2.87553	TRUE	5.77269e-09	4.01287e-07	-2.7947	TRUE	3.59442e-06	7.56269e-05	-0.301793	FALSE	0.212947	0.391419
STAG3L1	ENSG00000205583	7	75359194	75395383	cis	-4.89419	TRUE	7.87284e-07	1.7141e-05	-3.42856	TRUE	5.21292e-05	0.000571286	-0.849859	FALSE	0.310688	0.523448
TMEM120A	ENSG00000189077	7	75986837	75994659	cis	-1.07005	TRUE	0.000447816	0.00237287	-0.770056	TRUE	0.000777845	0.00469188	-0.31708	FALSE	0.0519424	0.129523
SSC4D	ENSG00000146700	7	76389334	76409695	cis	1.20024	TRUE	0.00539646	0.0168748	1.56544	TRUE	3.94472e-06	8.04893e-05	-0.268869	FALSE	0.146317	0.291661
UPK3B	ENSG00000243566	7	76510428	76516521	cis	-2.96174	TRUE	9.68972e-06	0.000122797	-2.4896	TRUE	0.00364674	0.0155626	-0.323982	FALSE	0.603782	0.853747
AC004980.1	ENSG00000205485	7	76549360	76627982	cis	-0.690481	TRUE	0.00699967	0.0207792	-1.03811	TRUE	0.00223922	0.0108488	0.420857	FALSE	0.438072	0.675911
POMZP3	ENSG00000146707	7	76609986	76627261	cis	-1.49527	TRUE	2.90298e-07	8.07199e-06	-1.48604	TRUE	4.30939e-06	8.6683e-05	-0.0616941	FALSE	0.866268	1
SEMA3A	ENSG00000075213	7	83955777	84492724	cis	-0.884992	TRUE	0.00607849	0.0186015	-0.993791	TRUE	2.88923e-06	6.41568e-05	0.194832	FALSE	0.0869122	0.194647
AC005076.1	ENSG00000224046	7	87151423	87152420	cis	-2.22527	TRUE	3.61498e-07	9.6e-06	-1.84674	TRUE	2.21057e-05	0.000296426	-0.0891253	FALSE	0.909743	1
SRI	ENSG00000075142	7	88205118	88226993	cis	-0.512734	TRUE	5.44906e-07	1.29998e-05	-0.593724	TRUE	3.37111e-07	1.29205e-05	0.136581	FALSE	0.0638943	0.152232
TMBIM7P	ENSG00000230927	7	92412550	92447813	cis	2.44012	TRUE	0.00250378	0.00910412	1.90534	TRUE	0.0028449	0.0129581	0.843342	FALSE	1	1
RBM48	ENSG00000127993	7	92528773	92538005	cis	0.37906	TRUE	0.00661231	0.0198916	0.324296	TRUE	0.00248115	0.0116935	0.139221	FALSE	0.100469	0.218252
FAM133B	ENSG00000234545	7	92560793	92590394	cis	-0.45351	TRUE	0.000946578	0.0042212	-0.587411	TRUE	1.90053e-06	4.53838e-05	0.16219	FALSE	0.070528	0.164692
GNGT1	ENSG00000127928	7	93591573	93911265	cis	-2.55049	TRUE	0.0104038	0.0285922	-3.59516	TRUE	0.00188111	0.00942112	0.705993	FALSE	1	1
BET1	ENSG00000105829	7	93962762	94004382	cis	-0.389753	TRUE	0.00690624	0.0205535	-0.289178	TRUE	0.00660026	0.0248673	-0.145094	FALSE	0.0863021	0.193586
DYNC1I1	ENSG00000158560	7	95772506	96110322	cis	-1.03701	TRUE	0.00757446	0.022138	-2.35225	TRUE	0.000106691	0.000989525	1.45654	FALSE	1	1
SEM1	ENSG00000127922	7	96481626	96709891	cis	-1.03594	TRUE	7.72949e-09	5.09823e-07	-0.842211	TRUE	1.2734e-07	6.16319e-06	-0.202729	FALSE	0.0305669	0.0855137
BUD31	ENSG00000106245	7	99408641	99419616	cis	-0.847858	TRUE	2.94632e-06	4.8605e-05	-0.806341	TRUE	5.18469e-06	9.93568e-05	0.0334751	FALSE	0.780288	1
FAM200A	ENSG00000221909	7	99546308	99558536	cis	0.435712	TRUE	0.000206543	0.00129889	0.346571	TRUE	0.000973355	0.00559512	0.0905007	FALSE	0.154878	0.305044
TRIM4	ENSG00000146833	7	99876958	99919600	cis	-3.26452	TRUE	2.05543e-05	0.000219654	-2.18665	TRUE	6.48186e-05	0.000671926	-1.091	FALSE	0.078426	0.179214
MBLAC1	ENSG00000214309	7	100126694	100128498	cis	-1.19368	TRUE	0.00133836	0.00551404	-1.57802	TRUE	0.00130699	0.00702633	0.0687012	FALSE	1	1
CASTOR3	ENSG00000239521	7	100200653	100272232	cis	1.95618	TRUE	0.000384351	0.00211669	2.18695	TRUE	3.95433e-11	1.75239e-08	-0.502236	FALSE	0.0700213	0.163884
ZCWPW1	ENSG00000078487	7	100400826	100428992	cis	-1.05879	TRUE	0.000145339	0.000994236	-0.913402	TRUE	5.49473e-05	0.000593269	-0.260234	FALSE	0.24521	0.435817
AC006329.1	ENSG00000232445	7	101308346	101310985	cis	-1.25489	TRUE	0.00127017	0.00530239	-0.880979	TRUE	0.00394523	0.0166262	-0.42723	FALSE	0.0164324	0.0524954
CUX1	ENSG00000257923	7	101815904	102283958	cis	-0.54777	TRUE	0.00652444	0.0196816	-0.734079	TRUE	9.75251e-05	0.00092385	0.279684	FALSE	0.106994	0.229058
ALKBH4	ENSG00000160993	7	102456238	102464876	cis	-0.580468	TRUE	0.000390486	0.00214189	-0.705208	TRUE	0.00135388	0.00720778	0.111818	FALSE	0.372062	0.599434
DPY19L2P2	ENSG00000170629	7	103175133	103280410	cis	-0.832464	TRUE	0.00571843	0.0176789	-1.07649	TRUE	0.0110965	0.0373688	0.301345	FALSE	0.404924	0.637671
KMT2E-AS1	ENSG00000239569	7	105013425	105014321	cis	-1.02926	TRUE	0.00087472	0.00396847	-0.809152	TRUE	0.00720656	0.0266063	-0.195352	FALSE	0.609438	0.859688
SRPK2	ENSG00000135250	7	105110704	105399308	cis	0.231905	TRUE	0.00386026	0.0129364	0.191131	TRUE	0.00770068	0.0280512	0.0798399	FALSE	0.218805	0.399083
LINC01393	ENSG00000225535	7	115078958	115126314	cis	-2.99356	TRUE	2.18791e-05	0.00023068	-2.8929	TRUE	0.000919277	0.0053559	-0.58941	FALSE	0.353013	0.57614
TSPAN12	ENSG00000106025	7	120787320	120858402	cis	-0.655798	TRUE	0.0138831	0.035861	-0.975882	TRUE	0.00010452	0.000975131	0.371719	FALSE	0.109836	0.233812
CADPS2	ENSG00000081803	7	122318425	122886759	cis	-1.83251	TRUE	2.99515e-12	1.93065e-09	-1.60743	TRUE	5.37558e-11	2.11753e-08	-0.213604	FALSE	0.233477	0.419531
WASL	ENSG00000106299	7	123681935	123749067	cis	0.583591	TRUE	0.000636089	0.00310726	0.301403	TRUE	0.0108322	0.0367228	0.228708	FALSE	0.123669	0.256321
CALU	ENSG00000128595	7	128739292	128771807	cis	-1.35395	TRUE	1.391e-05	0.000162086	-1.43717	TRUE	0.00143798	0.00757505	0.256572	FALSE	0.245214	0.435817
CCDC136	ENSG00000128596	7	128790757	128822132	cis	-1.01539	TRUE	3.5993e-06	5.70298e-05	-0.818656	TRUE	0.000142066	0.00123069	-0.136434	FALSE	0.170371	0.329026
TNPO3	ENSG00000064419	7	128954180	129055173	cis	-0.290726	TRUE	0.000177469	0.00115976	-0.33748	TRUE	0.000364947	0.00256204	0.0984085	FALSE	0.137505	0.277969
LRGUK	ENSG00000155530	7	134127299	134264591	cis	0.743288	TRUE	0.0074961	0.0219406	0.422608	TRUE	0.00854678	0.0304595	0.595885	FALSE	0.0797776	0.181681
BPGM	ENSG00000172331	7	134646808	134679813	cis	-0.252417	TRUE	0.0126962	0.0334594	-0.418672	TRUE	0.000787362	0.0047372	0.199169	FALSE	0.0448095	0.115779
CYREN	ENSG00000122783	7	135092363	135170795	cis	0.654783	TRUE	0.010832	0.0294778	0.547738	TRUE	3.11357e-05	0.000386653	0.215462	FALSE	0.193674	0.363414
SLC37A3	ENSG00000157800	7	140293693	140404433	cis	0.524009	TRUE	1.0489e-06	2.13101e-05	0.567572	TRUE	6.065e-10	1.2837e-07	-0.0348638	FALSE	0.566237	0.814131
MRPS33	ENSG00000090263	7	141002610	141015228	cis	-0.517353	TRUE	1.27777e-07	4.35577e-06	-0.377285	TRUE	9.36453e-07	2.68584e-05	-0.160554	FALSE	0.0279791	0.0796252
MGAM	ENSG00000257335	7	141907813	142106747	cis	-3.04799	TRUE	6.47642e-06	9.09328e-05	-1.99846	TRUE	0.00039575	0.00272037	-1.01332	FALSE	1	1
AC093673.2	ENSG00000272619	7	143363899	143364229	cis	4.59189	TRUE	9.70983e-07	2.0053e-05	3.19265	TRUE	1.84316e-05	0.000258279	1.46898	FALSE	0.0580486	0.141053
AC093673.1	ENSG00000232533	7	143379692	143380495	cis	1.65876	TRUE	4.35484e-05	0.00039335	1.26103	TRUE	7.31941e-06	0.000127805	0.419597	FALSE	0.0576012	0.140086
EPHA1-AS1	ENSG00000229153	7	143407813	143523449	cis	2.06757	TRUE	1.6404e-07	5.263e-06	1.83061	TRUE	0.000242073	0.00188052	0.177778	FALSE	0.613514	0.863549
TCAF2C	ENSG00000283528	7	143639230	143647646	cis	-2.39896	TRUE	0.00165219	0.00654096	-2.52699	TRUE	0.00683456	0.0255391	0.133953	FALSE	1	1
EZH2	ENSG00000106462	7	148807383	148884321	cis	0.453598	TRUE	0.00147937	0.00598128	0.418133	TRUE	0.000150934	0.00128862	0.067995	FALSE	0.46317	0.703084
NOS3	ENSG00000164867	7	150990995	151014588	cis	2.40508	TRUE	0.0159009	0.0398608	3.1804	TRUE	0.00161838	0.00833946	-0.897339	FALSE	1	1
ABCF2	ENSG00000033050	7	151212490	151227230	cis	-0.582501	TRUE	9.27981e-05	0.000698498	-0.821566	TRUE	0.000185168	0.0015196	0.22368	FALSE	0.0278264	0.0792854
WDR86	ENSG00000187260	7	151375909	151410727	cis	-2.79705	TRUE	0.000595486	0.00296089	-1.50567	TRUE	0.000414175	0.00282376	-1.50071	FALSE	1	1
DPP6	ENSG00000130226	7	153887097	154894285	cis	2.39814	TRUE	0.00786795	0.0228311	1.7167	TRUE	0.0142863	0.0453737	1.19518	FALSE	1	1
DNAJB6	ENSG00000105993	7	157335381	157417439	cis	0.619186	TRUE	1.65652e-05	0.0001857	0.47512	TRUE	4.92879e-05	0.000547538	0.177603	FALSE	0.0425716	0.111208
NCAPG2	ENSG00000146918	7	158631311	158704829	cis	0.295958	TRUE	0.000105055	0.000773111	0.282098	TRUE	0.000261417	0.00199095	0.0146991	FALSE	0.824101	1
AC004908.3	ENSG00000273402	8	237045	237669	cis	3.28103	TRUE	0.00811359	0.0233907	2.96208	TRUE	0.000273966	0.00206655	0.488609	FALSE	0.552247	0.800345
AF287957.1	ENSG00000271743	8	6615604	6617198	cis	-2.41678	TRUE	0.000697898	0.00334467	-1.60445	TRUE	0.00102323	0.00582048	-1.3862	FALSE	1	1
AGPAT5	ENSG00000155189	8	6708357	6759666	cis	0.560524	TRUE	7.44104e-06	0.000101365	0.445881	TRUE	2.73017e-06	6.12604e-05	0.126446	FALSE	0.0267343	0.0767291
FAM90A11P	ENSG00000233115	8	8011782	8017011	cis	-2.28253	TRUE	0.00170809	0.00672099	-3.31298	TRUE	0.00131232	0.00704922	1.2205	FALSE	0.0204156	0.0622744
ERI1	ENSG00000104626	8	9002147	9116746	cis	-0.562309	TRUE	0.000370982	0.00205584	-0.578071	TRUE	6.19111e-06	0.000114169	0.0393525	FALSE	0.621853	0.872018
AC021242.3	ENSG00000272267	8	9555144	9556520	cis	-1.56917	TRUE	2.98719e-05	0.000293114	-0.961214	TRUE	0.000848516	0.00502204	-0.575386	FALSE	0.0304112	0.0851791
MSRA	ENSG00000175806	8	10054268	10428891	cis	-1.33878	TRUE	0.000184151	0.0011919	-1.1911	TRUE	0.00176406	0.0089184	0.16816	FALSE	0.483729	0.726362
AC104964.3	ENSG00000272505	8	10486807	10489666	cis	1.75871	TRUE	0.0109865	0.0298237	1.80143	TRUE	0.0143178	0.0454333	0.33736	FALSE	1	1
RP1L1	ENSG00000183638	8	10606349	10712187	cis	-1.66963	TRUE	0.0210029	0.0496403	-2.50432	TRUE	0.00907431	0.0319471	0.993187	FALSE	1	1
PINX1	ENSG00000254093	8	10764963	10839884	cis	0.614387	TRUE	0.00954137	0.0266771	0.769248	TRUE	0.000408984	0.00279509	-0.180136	FALSE	0.187564	0.354315
AC011008.1	ENSG00000253695	8	10840576	10846501	cis	-4.80393	TRUE	2.09397e-05	0.000222871	-4.17046	TRUE	0.0025865	0.0120735	-1.37901	FALSE	0.128813	0.26447
ZNF705CP	ENSG00000215339	8	12356136	12359391	cis	-2.9576	TRUE	0.00031025	0.00178702	-2.23995	TRUE	0.00481501	0.0195314	-0.567998	FALSE	1	1
LONRF1	ENSG00000154359	8	12721894	12756073	cis	0.754843	TRUE	0.000146311	0.000998962	0.616846	TRUE	8.24574e-06	0.000139206	0.110199	FALSE	0.0781259	0.178665
TUSC3	ENSG00000104723	8	15417215	15766649	cis	0.337244	TRUE	1.98649e-05	0.000213736	0.331154	TRUE	0.0120692	0.0398678	-0.0228337	FALSE	0.674974	0.925796
VPS37A	ENSG00000155975	8	17246571	17302427	cis	-0.423589	TRUE	0.00199414	0.0076162	-0.345283	TRUE	0.00755935	0.0276429	-0.0646878	FALSE	0.25724	0.452427
PDGFRL	ENSG00000104213	8	17576433	17644071	cis	-1.33003	TRUE	0.000230838	0.00140978	-0.896085	TRUE	0.00143151	0.00754656	-0.4463	FALSE	0.142029	0.285042
ASAH1	ENSG00000104763	8	18055992	18084998	cis	0.669468	TRUE	2.40646e-05	0.000248059	0.618838	TRUE	1.37678e-07	6.42239e-06	0.0848916	FALSE	0.194071	0.36394
LZTS1	ENSG00000061337	8	20246165	20303963	cis	1.20764	TRUE	0.0108285	0.0294739	1.36057	TRUE	0.00707352	0.0262179	-0.180608	FALSE	1	1
AC100861.1	ENSG00000246582	8	23224471	23230926	cis	3.46791	TRUE	7.93082e-07	1.72231e-05	2.01569	TRUE	0.00514111	0.020508	1.16728	FALSE	0.258975	0.454801
AC120193.1	ENSG00000253535	8	24295814	24912073	cis	-3.48761	TRUE	1.01886e-06	2.08793e-05	-2.14826	TRUE	0.00879028	0.0311248	-1.54304	FALSE	1	1
NEFL	ENSG00000277586	8	24950955	24957110	cis	1.79988	TRUE	0.0027883	0.00994238	1.13211	TRUE	0.000374154	0.00261116	0.784711	FALSE	0.0545302	0.134415
KCTD9	ENSG00000104756	8	25427847	25458476	cis	0.463635	TRUE	2.53507e-05	0.00025752	0.334453	TRUE	0.0111442	0.0374847	0.178489	FALSE	0.0836786	0.188926
CDCA2	ENSG00000184661	8	25458997	25507920	cis	0.260698	TRUE	0.00397996	0.0132431	0.39509	TRUE	5.27949e-05	0.000576354	-0.0982307	FALSE	0.0276747	0.0790124
ADRA1A	ENSG00000120907	8	26748150	26867273	cis	-1.80878	TRUE	0.00387215	0.0129629	-3.25659	TRUE	0.000284108	0.00212721	1.47082	FALSE	1	1
ESCO2	ENSG00000171320	8	27771949	27812640	cis	-0.406616	TRUE	9.95953e-05	0.000741786	-0.321452	TRUE	4.4269e-05	0.000503431	-0.0393046	FALSE	0.487546	0.730624
DCTN6	ENSG00000104671	8	30156297	30183640	cis	-0.508061	TRUE	1.57892e-05	0.000179701	-0.349801	TRUE	0.00726848	0.0267586	-0.132205	FALSE	0.164311	0.319541
UBXN8	ENSG00000104691	8	30732247	30767006	cis	-0.444038	TRUE	0.00243046	0.008894	-0.646637	TRUE	3.7507e-05	0.000442162	0.059558	FALSE	0.642436	0.8923
MAK16	ENSG00000198042	8	33484750	33501260	cis	-0.610291	TRUE	0.000786686	0.0036577	-0.594675	TRUE	0.000263105	0.00200166	0.0123964	FALSE	0.911131	1
PLPBP	ENSG00000147471	8	37762593	37779767	cis	-1.0106	TRUE	3.6688e-11	1.10388e-08	-0.860322	TRUE	5.94824e-14	2.81174e-10	-0.127784	FALSE	0.0855428	0.192492
BAG4	ENSG00000156735	8	38176533	38213301	cis	0.681936	TRUE	0.0122065	0.03244	0.454406	TRUE	0.00204383	0.0100696	0.247967	FALSE	0.123257	0.255667
NSD3	ENSG00000147548	8	38269697	38382272	cis	0.254232	TRUE	0.019405	0.0466332	0.350272	TRUE	0.00257739	0.0120349	-0.0942419	FALSE	0.101896	0.220441
SFRP1	ENSG00000104332	8	41261958	41309497	cis	-0.652234	TRUE	0.0202638	0.0482959	-0.589982	TRUE	0.000231545	0.00181712	-0.0455581	FALSE	0.760065	1
AP3M2	ENSG00000070718	8	42152946	42171673	cis	-0.906557	TRUE	6.75976e-05	0.000548399	-0.548117	TRUE	0.00912741	0.0320624	-0.284782	FALSE	0.0276942	0.0790147
PLAT	ENSG00000104368	8	42175233	42207724	cis	-1.76512	TRUE	9.56437e-05	0.00071536	-2.01607	TRUE	9.39017e-07	2.68584e-05	-0.00482489	FALSE	0.976702	1
SLC20A2	ENSG00000168575	8	42416475	42541926	cis	0.339432	TRUE	0.00282622	0.0100423	0.393933	TRUE	0.000764372	0.00463427	-0.0609922	FALSE	0.305683	0.517106
HOOK3	ENSG00000168172	8	42896932	43030539	cis	-1.01077	TRUE	0.000773578	0.00361216	-1.1987	TRUE	0.000324773	0.0023355	0.26774	FALSE	0.0985884	0.215156
HGSNAT	ENSG00000165102	8	43140455	43202855	cis	-1.07532	TRUE	1.50177e-06	2.83199e-05	-0.793758	TRUE	0.000658155	0.00413161	-0.413101	FALSE	0.0422236	0.110645
OPRK1	ENSG00000082556	8	53225716	53251697	cis	-1.35822	TRUE	0.00155809	0.00623986	-1.71085	TRUE	0.000377455	0.00262387	0.498258	FALSE	1	1
TCEA1	ENSG00000187735	8	53966552	54022529	cis	0.823549	TRUE	0.000193137	0.00123635	0.529915	TRUE	1.51251e-05	0.000222269	0.254965	FALSE	0.0290868	0.0820359
CHCHD7	ENSG00000170791	8	56211686	56218798	cis	0.403866	TRUE	1.68104e-07	5.32597e-06	0.398621	TRUE	0.000528124	0.00345449	0.0490512	FALSE	0.215021	0.39421
AC107952.2	ENSG00000272343	8	56222688	56223173	cis	-0.988946	TRUE	0.000438635	0.00233757	-0.881633	TRUE	0.00480287	0.0195044	-0.255364	FALSE	0.560948	0.809238
SDCBP	ENSG00000137575	8	58552924	58582860	cis	0.615239	TRUE	6.71601e-05	0.000546726	0.512493	TRUE	0.000111764	0.00102253	0.134322	FALSE	0.0677352	0.159666
TRIM55	ENSG00000147573	8	66126896	66175487	cis	-3.05203	TRUE	0.00411013	0.0135738	-1.94847	TRUE	0.000875591	0.00515646	-1.82377	FALSE	0.0312256	0.0870543
C8orf34-AS1	ENSG00000248801	8	68303468	68331491	cis	-1.31206	TRUE	0.000575361	0.00287967	-0.914713	TRUE	0.00241859	0.0115094	-0.421803	FALSE	0.189754	0.357548
AC083967.1	ENSG00000254337	8	68848742	68852763	cis	-6.2028	TRUE	2.09066e-05	0.000222832	-4.48127	TRUE	0.000192825	0.00156522	-1.75645	FALSE	0.0495123	0.124824
AC022905.1	ENSG00000250979	8	72202751	72251565	cis	-4.34069	TRUE	2.7636e-07	7.80688e-06	-3.87369	TRUE	1.348e-06	3.53988e-05	-0.0971243	FALSE	0.825925	1
AC036214.2	ENSG00000272518	8	79956465	79957381	cis	4.23713	TRUE	0.000113166	0.000815967	3.00816	TRUE	0.0109693	0.0370283	0.682863	FALSE	1	1
TPD52	ENSG00000076554	8	80034745	80231232	cis	0.593624	TRUE	0.0012549	0.00525413	0.457205	TRUE	7.66562e-05	0.000770966	0.191488	FALSE	0.0634503	0.151448
FABP5	ENSG00000164687	8	81280363	81284777	cis	0.78911	TRUE	0.0122049	0.03244	0.56854	TRUE	0.00336941	0.0146998	0.165058	FALSE	0.345521	0.566847
IMPA1	ENSG00000133731	8	81657961	81686693	cis	0.292443	TRUE	0.0095826	0.0267812	0.404205	TRUE	0.00369037	0.0157251	-0.129929	FALSE	0.235739	0.422845
SLC10A5	ENSG00000253598	8	81693607	81696174	cis	-2.38017	TRUE	0.0208617	0.0493725	-2.35508	TRUE	0.00553806	0.0217549	-0.060529	FALSE	1	1
ZFAND1	ENSG00000104231	8	81701334	81732903	cis	0.51038	TRUE	0.000134302	0.000933747	0.40516	TRUE	0.00572634	0.0223091	0.144569	FALSE	0.109513	0.233253
LRRCC1	ENSG00000133739	8	85107147	85146076	cis	1.42443	TRUE	3.09188e-08	1.51371e-06	1.38279	TRUE	4.11256e-07	1.51481e-05	-0.0739801	FALSE	0.53493	0.781037
E2F5	ENSG00000133740	8	85177225	85217158	cis	0.663525	TRUE	3.56735e-06	5.67136e-05	0.614195	TRUE	4.34115e-06	8.69827e-05	0.0386361	FALSE	0.528196	0.773567
CA13	ENSG00000185015	8	85220587	85284073	cis	1.76871	TRUE	0.00185012	0.00719204	0.793517	TRUE	0.0116818	0.0389421	1.05091	FALSE	0.143121	0.286666
CA3	ENSG00000164879	8	85373436	85449040	cis	-2.06357	TRUE	9.44041e-05	0.000708706	-1.80592	TRUE	0.00694669	0.0258559	-0.771923	FALSE	0.109479	0.233229
CA3-AS1	ENSG00000253549	8	85441851	85464915	cis	3.35484	TRUE	0.00118464	0.00501772	3.65494	TRUE	0.00345676	0.0149726	0.0363133	FALSE	0.968094	1
RMDN1	ENSG00000176623	8	86468257	86514357	cis	1.10509	TRUE	6.69165e-05	0.000545369	1.31803	TRUE	0.00219711	0.0106703	-0.476333	FALSE	0.0907904	0.20155
AF117829.1	ENSG00000251136	8	89609409	89757727	cis	-1.12619	TRUE	6.2354e-07	1.44484e-05	-1.18545	TRUE	8.42608e-06	0.000140908	-0.012104	FALSE	0.910288	1
OSGIN2	ENSG00000164823	8	89901849	89927888	cis	-0.288796	TRUE	0.00787138	0.0228363	-0.361277	TRUE	0.0056575	0.0221224	0.0663488	FALSE	0.64758	0.897169
TMEM64	ENSG00000180694	8	90621995	90791632	cis	2.58555	TRUE	0.000286985	0.00167617	1.70872	TRUE	0.0028539	0.012984	0.725827	FALSE	0.0223575	0.066818
PIP4P2	ENSG00000155099	8	90993796	91041064	cis	1.66721	TRUE	4.83068e-08	2.15421e-06	1.6688	TRUE	1.19002e-08	1.08876e-06	0.204549	FALSE	0.112917	0.238889
TRIQK	ENSG00000205133	8	92883530	93017673	cis	-0.849546	TRUE	7.2551e-05	0.000578979	-0.596626	TRUE	0.0143318	0.0454673	-0.203797	FALSE	0.0559203	0.137009
CDH17	ENSG00000079112	8	94127171	94217303	cis	-1.97675	TRUE	0.0177837	0.0435713	-3.33549	TRUE	0.000753863	0.00459018	0.811504	FALSE	1	1
RAD54B	ENSG00000197275	8	94371960	94475109	cis	-0.50494	TRUE	0.000874688	0.00396847	-0.543722	TRUE	0.00131772	0.00707202	0.0539508	FALSE	0.617335	0.86772
NDUFAF6	ENSG00000156170	8	94895767	95116455	cis	0.734186	TRUE	1.93458e-05	0.000209903	0.634274	TRUE	7.17196e-05	0.000726988	0.0432036	FALSE	0.740087	0.988246
RPL30	ENSG00000156482	8	98024851	98046469	cis	1.75418	TRUE	8.84441e-09	5.59922e-07	1.59247	TRUE	9.61727e-12	7.32129e-09	0.15815	FALSE	0.0754962	0.17374
RNU6-703P	ENSG00000252755	8	98048856	98048962	cis	-7.7097	TRUE	4.25582e-07	1.08742e-05	-7.00832	TRUE	3.04721e-05	0.000381398	-1.45255	FALSE	0.213964	0.392728
EMC2	ENSG00000104412	8	108443601	108486918	cis	-0.424994	TRUE	0.000173478	0.00113946	-0.368501	TRUE	0.00349249	0.0151089	-0.0505694	FALSE	0.370945	0.597973
NUDCD1	ENSG00000120526	8	109240919	109334385	cis	0.258535	TRUE	0.011904	0.031809	0.431979	TRUE	1.08764e-05	0.000170806	-0.146084	FALSE	0.0466306	0.119062
EIF3H	ENSG00000147677	8	116642130	116766925	cis	1.62304	TRUE	2.61306e-07	7.47093e-06	1.515	TRUE	1.11588e-10	3.7028e-08	0.0436625	FALSE	0.821309	1
ZNF572	ENSG00000180938	8	124973298	124979389	cis	-3.82703	TRUE	0.00613855	0.0187407	-3.11813	TRUE	0.00269632	0.0124549	0.172696	FALSE	1	1
GSDMC	ENSG00000147697	8	129748196	129786888	cis	-4.14372	TRUE	7.98598e-06	0.000106839	-3.50377	TRUE	0.000308488	0.00224741	-1.18101	FALSE	1	1
ADCY8	ENSG00000155897	8	130780301	131042426	cis	3.44173	TRUE	0.000733651	0.00347492	1.22482	TRUE	0.0131804	0.0425668	2.37936	FALSE	1	1
LNCOC1	ENSG00000253741	8	142702252	142726973	cis	-3.85376	TRUE	1.49e-05	0.000171368	-2.36075	TRUE	0.0139535	0.0445261	-0.990753	FALSE	1	1
MINCR	ENSG00000253716	8	143280161	143281690	cis	3.35695	TRUE	0.00142872	0.00581535	2.58734	TRUE	1.34705e-07	6.34844e-06	0.628738	FALSE	0.532151	0.777823
GSDMD	ENSG00000104518	8	143553207	143563062	cis	-4.50223	TRUE	2.08398e-05	0.00022237	-1.92616	TRUE	0.00110356	0.00618314	-2.63757	FALSE	1	1
EPPK1	ENSG00000261150	8	143857324	143878464	cis	-0.650617	TRUE	0.00440978	0.0143692	-1.67621	TRUE	4.53257e-06	8.96464e-05	0.896787	FALSE	1	1
ZNF517	ENSG00000197363	8	144798876	144811169	cis	1.39239	TRUE	0.0148348	0.0377454	0.749218	TRUE	0.00262063	0.012194	0.738452	FALSE	0.0178908	0.0559913
COMMD5	ENSG00000170619	8	144841042	144853736	cis	-0.934449	TRUE	1.48433e-05	0.000170855	-0.937496	TRUE	1.45993e-05	0.000216109	-0.0236168	FALSE	0.85382	1
CBWD1	ENSG00000172785	9	121038	179147	cis	-0.694175	TRUE	5.69368e-05	0.000480894	-0.415441	TRUE	0.00351422	0.0151577	-0.295044	FALSE	0.0742818	0.171618
VLDLR-AS1	ENSG00000236404	9	2421597	2643359	cis	4.2011	TRUE	3.25972e-07	8.88963e-06	3.38776	TRUE	2.74117e-05	0.000351787	1.00728	FALSE	0.0862768	0.19356
VLDLR	ENSG00000147852	9	2621834	2660053	cis	1.89017	TRUE	0.000450183	0.00238211	2.0015	TRUE	2.34011e-07	9.90601e-06	0.254873	FALSE	0.137358	0.277791
SLC1A1	ENSG00000106688	9	4490444	4587469	cis	-1.01313	TRUE	8.69086e-06	0.000113173	-1.00139	TRUE	1.2248e-05	0.000187165	0.0248435	FALSE	0.895619	1
RLN1	ENSG00000107018	9	5334969	5339873	cis	-2.6465	TRUE	1.5656e-08	9.02513e-07	-1.91463	TRUE	9.50239e-05	0.000905328	-0.462255	FALSE	0.387878	0.619076
AL162411.1	ENSG00000236924	9	6645956	6670635	cis	1.47489	TRUE	0.000117112	0.000836234	1.84368	TRUE	0.000118057	0.00106499	-0.467017	FALSE	0.024326	0.0713823
TYRP1	ENSG00000107165	9	12685439	12710290	cis	-3.54591	TRUE	3.57594e-07	9.53204e-06	-3.78626	TRUE	0.00390222	0.0164891	0.152259	FALSE	0.716521	0.96569
MPDZ	ENSG00000107186	9	13105704	13279590	cis	0.658059	TRUE	1.53766e-05	0.000175569	0.578152	TRUE	4.62248e-06	9.06658e-05	0.119959	FALSE	0.183275	0.348956
SNAPC3	ENSG00000164975	9	15422704	15465953	cis	0.405034	TRUE	0.00323362	0.0112008	0.411575	TRUE	0.00342595	0.014871	0.0301005	FALSE	0.699479	0.949216
BNC2-AS1	ENSG00000234779	9	16726814	16727524	cis	-1.96864	TRUE	0.0107183	0.0292581	-1.39041	TRUE	6.37305e-05	0.000663069	-1.0353	FALSE	0.0172164	0.0543148
PLAA	ENSG00000137055	9	26904083	26947463	cis	0.483848	TRUE	0.0034887	0.0119097	0.340602	TRUE	9.52361e-05	0.000905797	0.190094	FALSE	0.0709946	0.165506
ACO1	ENSG00000122729	9	32384603	32454769	cis	-0.485624	TRUE	3.13866e-07	8.60916e-06	-0.347691	TRUE	0.0138044	0.0441198	-0.113607	FALSE	0.0308288	0.0860767
DDX58	ENSG00000107201	9	32455705	32526324	cis	0.76267	TRUE	2.30459e-05	0.000239952	0.417132	TRUE	0.0156763	0.0489121	0.358815	FALSE	0.019872	0.0609176
TOPORS	ENSG00000197579	9	32540544	32552553	cis	0.483095	TRUE	3.10336e-06	5.07013e-05	0.424106	TRUE	0.001464	0.00768639	0.0297931	FALSE	0.475755	0.718113
APTX	ENSG00000137074	9	32972606	33025168	cis	0.34986	TRUE	0.00438588	0.0143013	0.36505	TRUE	0.00011063	0.00101412	-0.0215258	FALSE	0.763114	1
SMU1	ENSG00000122692	9	33041764	33076659	cis	0.343731	TRUE	2.09145e-05	0.000222832	0.519326	TRUE	6.23324e-07	1.97748e-05	-0.138938	FALSE	0.0513964	0.128681
NFX1	ENSG00000086102	9	33290511	33371157	cis	0.475353	TRUE	0.000316722	0.00181472	0.325863	TRUE	4.60609e-05	0.000519229	0.147018	FALSE	0.0414592	0.109261
CD72	ENSG00000137101	9	35609533	35646810	cis	1.09212	TRUE	0.000534461	0.00271851	1.65342	TRUE	0.000143034	0.0012323	-0.630035	FALSE	0.296116	0.504531
GLIPR2	ENSG00000122694	9	36136536	36163913	cis	-2.3755	TRUE	0.0013805	0.00564989	-1.47062	TRUE	0.00230254	0.0110761	-0.868845	FALSE	0.0706353	0.164858
GRHPR	ENSG00000137106	9	37422666	37436990	cis	1.58279	TRUE	0.000716596	0.00341237	1.28778	TRUE	0.000113331	0.00103288	0.290999	FALSE	0.0841945	0.18994
TRMT10B	ENSG00000165275	9	37753803	37778972	cis	-0.416085	TRUE	0.0113713	0.0306725	-0.860175	TRUE	9.85939e-06	0.000159598	0.386631	FALSE	0.0433956	0.112989
EXOSC3	ENSG00000107371	9	37766978	37801437	cis	-0.47259	TRUE	0.000705585	0.00337126	-0.355564	TRUE	0.00278955	0.0127732	-0.155015	FALSE	0.209626	0.386468
CNTNAP3	ENSG00000106714	9	39072767	39288315	cis	1.66086	TRUE	0.00492672	0.0157002	0.737952	TRUE	0.00162426	0.00836084	0.847893	FALSE	0.0302611	0.0848758
TMC1	ENSG00000165091	9	72521608	72838230	cis	3.90604	TRUE	0.000808899	0.00373892	2.10544	TRUE	0.00574276	0.0223363	1.83112	FALSE	1	1
OSTF1	ENSG00000134996	9	75088543	75147265	cis	0.789712	TRUE	5.79936e-05	0.000486344	0.585658	TRUE	6.9586e-05	0.000707891	0.196229	FALSE	0.121606	0.252747
GCNT1	ENSG00000187210	9	76419850	76651203	cis	-2.55629	TRUE	0.0114854	0.030923	-2.09125	TRUE	0.00427879	0.0177575	-0.266314	FALSE	1	1
AL353150.1	ENSG00000224945	9	89088604	89109934	cis	-0.932282	TRUE	0.000148441	0.00100719	-0.82542	TRUE	0.00132145	0.00708222	-0.122896	FALSE	0.644332	0.893971
SYK	ENSG00000165025	9	90801787	90898549	cis	3.79739	TRUE	0.00101196	0.00444844	1.88359	TRUE	2.51638e-05	0.000327259	2.0481	FALSE	1	1
AL158071.2	ENSG00000230537	9	91104957	91107304	cis	-4.71805	TRUE	0.00585549	0.0180397	-3.66649	TRUE	0.00105439	0.00595901	-1.06623	FALSE	0.325182	0.542071
AL136097.2	ENSG00000236115	9	92205356	92210158	cis	-9.1353	TRUE	2.04966e-10	3.46714e-08	-7.89726	TRUE	1.63035e-07	7.38659e-06	-0.878002	FALSE	0.236773	0.424163
IARS	ENSG00000196305	9	92210207	92293756	cis	-0.271037	TRUE	0.000166629	0.00110316	-0.328808	TRUE	0.00016318	0.00137251	0.0787661	FALSE	0.112494	0.238208
NOL8	ENSG00000198000	9	92297358	92325636	cis	-0.563957	TRUE	0.0011398	0.00487539	-0.684461	TRUE	2.30863e-07	9.80199e-06	0.0672057	FALSE	0.338189	0.558242
AL136981.1	ENSG00000226668	9	92882567	92899608	cis	-2.87409	TRUE	0.000518018	0.00265871	-1.87487	TRUE	0.00235554	0.0112851	-1.19275	FALSE	1	1
ZNF169	ENSG00000175787	9	94259311	94301454	cis	-1.84415	TRUE	0.000885065	0.0040061	-2.00904	TRUE	0.00625824	0.023825	0.518585	FALSE	0.627078	0.877474
FANCC	ENSG00000158169	9	95099054	95426796	cis	0.735731	TRUE	0.000347439	0.0019575	0.620614	TRUE	1.15685e-06	3.17317e-05	0.0801516	FALSE	0.451731	0.690599
PRXL2C	ENSG00000158122	9	96639577	96655303	cis	-1.48563	TRUE	6.65888e-12	3.49739e-09	-1.2823	TRUE	7.42365e-08	4.26214e-06	-0.142513	FALSE	0.0645434	0.153546
ZNF782	ENSG00000196597	9	96816472	96875623	cis	0.904038	TRUE	9.29117e-05	0.000698982	0.887678	TRUE	0.000207503	0.00166464	-0.00617996	FALSE	0.976676	1
STRA6LP	ENSG00000255036	9	97238497	97377287	cis	2.69598	TRUE	8.27704e-05	0.000638264	2.34295	TRUE	5.89774e-08	3.6206e-06	0.184744	FALSE	0.557536	0.805791
AL512590.2	ENSG00000254633	9	97276566	97295759	cis	3.68217	TRUE	0.00648926	0.0196038	3.74055	TRUE	0.00194538	0.00966965	0.324612	FALSE	0.724753	0.973453
XPA	ENSG00000136936	9	97674909	97697357	cis	-1.04574	TRUE	0.000120493	0.000854783	-1.88681	TRUE	3.50656e-05	0.00042176	1.1636	FALSE	0.0641298	0.152742
NANS	ENSG00000095380	9	98056739	98083075	cis	0.520303	TRUE	0.000336883	0.00190484	0.513578	TRUE	1.26215e-06	3.39776e-05	0.0320048	FALSE	0.726366	0.975158
ANKS6	ENSG00000165138	9	98731329	98796965	cis	1.11659	TRUE	6.40719e-06	9.01393e-05	1.01565	TRUE	3.64713e-09	4.97307e-07	0.200195	FALSE	0.0324111	0.0898378
TMEM246	ENSG00000165152	9	101473171	101533537	cis	0.561882	TRUE	8.27563e-06	0.000109475	0.587248	TRUE	2.98621e-06	6.57569e-05	-0.0764916	FALSE	0.355225	0.578686
TMEM38B	ENSG00000095209	9	105694544	105776612	cis	-0.871403	TRUE	5.24644e-07	1.27179e-05	-0.854611	TRUE	0.000150339	0.00128586	-0.0368527	FALSE	0.659598	0.909722
ZNF462	ENSG00000148143	9	106863097	107013634	cis	-0.703974	TRUE	8.66556e-06	0.000113115	-0.729587	TRUE	1.59387e-05	0.000231347	-0.00506716	FALSE	0.942097	1
TMEM245	ENSG00000106771	9	109015152	109119945	cis	0.556844	TRUE	5.47761e-05	0.000466276	0.568726	TRUE	1.37581e-05	0.000205806	0.00237214	FALSE	0.958441	1
FRRS1L	ENSG00000260230	9	109130293	109167295	cis	2.34155	TRUE	0.0170427	0.0421491	1.01076	TRUE	0.00575298	0.0223638	1.62355	FALSE	1	1
LPAR1	ENSG00000198121	9	110873263	111038458	cis	1.42383	TRUE	8.87931e-05	0.000674799	0.826528	TRUE	0.000805048	0.0048211	0.799067	FALSE	0.016991	0.0537595
PTGR1	ENSG00000106853	9	111549722	111599893	cis	-1.29482	TRUE	1.15936e-06	2.31235e-05	-1.06846	TRUE	0.00798671	0.0288854	-0.186916	FALSE	0.35547	0.578849
DNAJC25	ENSG00000059769	9	111631352	111654351	cis	0.726254	TRUE	0.000664709	0.00321975	0.860843	TRUE	1.65049e-06	4.06346e-05	-0.0723288	FALSE	0.489218	0.732432
AL138756.1	ENSG00000259953	9	112032555	112037730	cis	2.19358	TRUE	6.15221e-05	0.000509904	1.78158	TRUE	0.0020551	0.0101157	0.54863	FALSE	1	1
KIAA1958	ENSG00000165185	9	112486847	112669397	cis	-0.67394	TRUE	0.000389975	0.00214184	-0.532282	TRUE	5.77338e-05	0.000611893	-0.0727892	FALSE	0.249354	0.441569
SLC31A1	ENSG00000136868	9	113221562	113264492	cis	-0.992482	TRUE	2.21846e-05	0.000232865	-0.583489	TRUE	0.0114374	0.0383075	-0.263586	FALSE	0.0500762	0.125954
ALAD	ENSG00000148218	9	113386317	113401333	cis	0.876955	TRUE	0.000332893	0.0018883	0.755844	TRUE	3.45218e-08	2.42344e-06	0.0561841	FALSE	0.547781	0.795828
POLE3	ENSG00000148229	9	113407235	113410672	cis	0.505133	TRUE	0.00126835	0.00529637	0.389709	TRUE	0.00422163	0.0175614	0.118613	FALSE	0.322146	0.538404
C9orf43	ENSG00000157653	9	113410054	113429684	cis	-2.77873	TRUE	1.23131e-05	0.00014701	-1.82822	TRUE	0.000149545	0.00128139	-1.07966	FALSE	0.0705395	0.164692
ORM2	ENSG00000228278	9	114329869	114333252	cis	3.49129	TRUE	0.0169445	0.0419648	4.12271	TRUE	0.000129198	0.00114367	-0.495282	FALSE	0.585466	0.834673
AL691420.1	ENSG00000228714	9	115324932	115744330	cis	-3.6535	TRUE	9.04115e-06	0.000117196	-4.02017	TRUE	4.11245e-06	8.32654e-05	0.0375849	FALSE	0.948095	1
CUTALP	ENSG00000226752	9	120824828	120854385	cis	-1.17237	TRUE	1.79526e-09	1.66548e-07	-1.02636	TRUE	1.40175e-05	0.000208804	-0.23761	FALSE	0.309869	0.522503
C5	ENSG00000106804	9	120952335	121050276	cis	-1.48324	TRUE	1.61336e-06	2.99073e-05	-1.14548	TRUE	0.00191096	0.00953528	-0.064197	FALSE	0.88544	1
NEK6	ENSG00000119408	9	124257606	124353307	cis	-0.495553	TRUE	0.010385	0.0285683	-0.392797	TRUE	0.0131126	0.0424159	-0.083237	FALSE	0.350162	0.572542
PPP6C	ENSG00000119414	9	125146573	125189939	cis	1.16443	TRUE	0.00796698	0.0230635	1.41462	TRUE	0.00625666	0.023825	-1.01308	FALSE	0.294446	0.50241
RALGPS1	ENSG00000136828	9	126914774	127223166	cis	0.411289	TRUE	0.015901	0.0398608	0.786285	TRUE	0.000281183	0.00210753	-0.536072	FALSE	0.0199523	0.0610924
LCN2	ENSG00000148346	9	128149071	128153455	cis	3.01418	TRUE	0.0209817	0.0496044	3.22719	TRUE	0.000580098	0.00373586	0.321012	FALSE	0.671764	0.922421
GLE1	ENSG00000119392	9	128504700	128542288	cis	-0.466173	TRUE	8.66026e-06	0.000113115	-0.345267	TRUE	0.00122172	0.00669184	-0.0555497	FALSE	0.471275	0.712873
AL356481.1	ENSG00000228395	9	128528901	128552410	cis	-4.80683	TRUE	1.17725e-07	4.12213e-06	-2.89704	TRUE	0.000777816	0.00469188	-1.65099	FALSE	0.0178131	0.0558127
PHYHD1	ENSG00000175287	9	128920895	128942041	cis	1.79251	TRUE	0.00548081	0.0171009	1.33941	TRUE	3.0004e-05	0.00037687	0.626594	FALSE	0.0265987	0.0764654
TOR1B	ENSG00000136816	9	129803153	129811281	cis	0.849871	TRUE	5.36972e-06	7.82611e-05	0.739202	TRUE	1.63454e-05	0.000236043	0.109943	FALSE	0.218668	0.399029
C9orf78	ENSG00000136819	9	129827290	129835863	cis	0.551332	TRUE	0.00201419	0.00768094	0.438215	TRUE	0.00353526	0.0152196	0.164048	FALSE	0.114885	0.242007
NUP214	ENSG00000126883	9	131125561	131234670	cis	-0.336574	TRUE	0.0010356	0.00453409	-0.430526	TRUE	7.27762e-07	2.23385e-05	0.0595225	FALSE	0.384615	0.615253
SETX	ENSG00000107290	9	132261356	132354985	cis	-0.372761	TRUE	0.000644379	0.00313911	-0.411803	TRUE	1.49783e-06	3.80657e-05	0.0351864	FALSE	0.491515	0.734941
GBGT1	ENSG00000148288	9	133152948	133163945	cis	-1.79644	TRUE	7.74656e-05	0.000607264	-1.33283	TRUE	0.000304977	0.00223243	-0.666367	FALSE	0.041721	0.109767
SURF1	ENSG00000148290	9	133351755	133356676	cis	-0.591299	TRUE	6.0984e-05	0.000506331	-0.387558	TRUE	0.000487835	0.00323119	-0.14081	FALSE	0.140616	0.282781
SURF4	ENSG00000148248	9	133361449	133376166	cis	0.24327	TRUE	0.00934315	0.0262367	0.330689	TRUE	0.00793395	0.0287459	-0.052143	FALSE	0.242438	0.432021
SLC2A6	ENSG00000160326	9	133471095	133479137	cis	1.12723	TRUE	0.0150993	0.0382242	1.0128	TRUE	0.0097761	0.0339209	0.12809	FALSE	0.717874	0.967053
FAM163B	ENSG00000196990	9	133578415	133586197	cis	-4.28697	TRUE	7.10596e-05	0.000569964	-1.96508	TRUE	0.0097598	0.033881	-1.78242	FALSE	0.0232704	0.0688929
PPP1R26	ENSG00000196422	9	135479079	135488893	cis	4.7158	TRUE	0.00166574	0.00658907	3.56683	TRUE	0.00015623	0.00132348	1.69238	FALSE	0.0682487	0.160503
C9orf116	ENSG00000160345	9	135495181	135501734	cis	0.90262	TRUE	0.00440052	0.0143424	1.45001	TRUE	3.54326e-05	0.000423753	-0.767128	FALSE	0.066912	0.158067
CAMSAP1	ENSG00000130559	9	135808487	135907228	cis	0.339044	TRUE	0.00193058	0.00743753	0.275738	TRUE	0.00313662	0.013935	0.0852299	FALSE	0.332957	0.551403
QSOX2	ENSG00000165661	9	136206333	136245841	cis	-0.342212	TRUE	0.000921578	0.00413573	-0.302386	TRUE	0.0132038	0.0425939	-0.0515126	FALSE	0.501723	0.745332
DNLZ	ENSG00000213221	9	136359480	136363789	cis	-3.55386	TRUE	9.74442e-06	0.00012338	-3.94108	TRUE	0.000102633	0.000961324	0.110625	FALSE	0.784003	1
ARRDC1-AS1	ENSG00000203993	9	137615332	137618906	cis	0.867909	TRUE	0.014501	0.0370921	1.1286	TRUE	3.6419e-06	7.59497e-05	-0.175342	FALSE	0.263299	0.461073
FAM157B	ENSG00000233013	9	138217068	138253217	cis	-9.23778	TRUE	4.464e-06	6.70594e-05	-7.67239	TRUE	8.09964e-07	2.40799e-05	-1.09673	FALSE	0.133955	0.272667
TUBB8	ENSG00000261456	10	46892	74163	cis	-4.7565	TRUE	1.01868e-10	2.11912e-08	-4.4803	TRUE	9.02274e-08	4.79574e-06	-0.162945	FALSE	0.798799	1
GTPBP4	ENSG00000107937	10	988019	1019936	cis	0.604791	TRUE	7.35771e-05	0.00058552	0.556839	TRUE	3.15988e-09	4.39317e-07	0.055909	FALSE	0.353012	0.57614
IDI2-AS1	ENSG00000232656	10	1022666	1044201	cis	-3.47082	TRUE	0.000286778	0.00167565	-3.78822	TRUE	0.00329425	0.0144497	0.598388	FALSE	0.438796	0.676547
PITRM1	ENSG00000107959	10	3137728	3172841	cis	-1.51569	TRUE	5.09037e-10	6.50329e-08	-1.32521	TRUE	7.06116e-06	0.000124253	-0.177576	FALSE	0.0212715	0.0642495
AKR1C2	ENSG00000151632	10	4987400	5018031	cis	2.47728	TRUE	0.000229958	0.0014052	1.7816	TRUE	0.000514288	0.00337801	0.948609	FALSE	0.0250311	0.0728435
RBM17	ENSG00000134453	10	6088987	6117457	cis	1.26374	TRUE	0.000483515	0.00251254	0.917111	TRUE	0.00104275	0.00590779	0.31083	FALSE	0.316285	0.53084
PRKCQ	ENSG00000065675	10	6427143	6580301	cis	0.507928	TRUE	0.00807883	0.0233142	0.611431	TRUE	0.00174453	0.00885122	-0.0159838	FALSE	0.925812	1
PRKCQ-AS1	ENSG00000237943	10	6580419	6616452	cis	1.00059	TRUE	0.000184558	0.00119399	0.803594	TRUE	3.53838e-05	0.000423753	0.175991	FALSE	0.265006	0.463327
CELF2	ENSG00000048740	10	10798397	11336675	cis	1.81143	TRUE	0.00602848	0.0184803	1.19671	TRUE	0.00154015	0.0080003	0.872677	FALSE	0.0252106	0.0732906
USP6NL	ENSG00000148429	10	11453946	11611754	cis	-0.311125	TRUE	2.20232e-05	0.000231444	-0.220017	TRUE	0.00673373	0.0252304	-0.110482	FALSE	0.127719	0.262566
PROSER2	ENSG00000148426	10	11823339	11872277	cis	-0.984586	TRUE	1.02831e-07	3.74872e-06	-1.35749	TRUE	1.29187e-10	3.9826e-08	0.232269	FALSE	0.108115	0.230936
DHTKD1	ENSG00000181192	10	12068972	12123225	cis	0.554619	TRUE	0.000145563	0.000994812	0.658711	TRUE	2.15989e-05	0.000290325	-0.109105	FALSE	0.188751	0.35613
NUDT5	ENSG00000165609	10	12165325	12196144	cis	0.505179	TRUE	2.42945e-06	4.18107e-05	0.48935	TRUE	1.76638e-07	7.80344e-06	-0.014203	FALSE	0.654203	0.903511
OPTN	ENSG00000123240	10	13099449	13138308	cis	-1.02762	TRUE	7.48178e-09	4.9579e-07	-1.35773	TRUE	2.71904e-12	3.85587e-09	0.227865	FALSE	0.0245391	0.0718095
FRMD4A	ENSG00000151474	10	13643706	14462142	cis	0.940107	TRUE	0.00360803	0.0122493	0.619845	TRUE	0.000245585	0.00189996	0.354855	FALSE	0.0187272	0.0580976
HSPA14	ENSG00000284024	10	14838160	14847018	cis	0.425868	TRUE	0.00326146	0.0112669	0.348365	TRUE	0.000731731	0.00448043	0.0479361	FALSE	0.668019	0.918211
SUV39H2	ENSG00000152455	10	14878820	14904315	cis	-0.287893	TRUE	0.00128913	0.00535948	-0.29912	TRUE	0.000409353	0.00279626	0.0238879	FALSE	0.59884	0.848459
DCLRE1C	ENSG00000152457	10	14897359	14954432	cis	-0.353997	TRUE	0.00730937	0.0215273	-0.472638	TRUE	0.0101634	0.0349316	0.0442079	FALSE	0.831608	1
RPP38	ENSG00000152464	10	15097180	15139818	cis	-0.50837	TRUE	7.58888e-06	0.000102644	-0.347491	TRUE	5.35901e-05	0.000583687	-0.159086	FALSE	0.0701637	0.164136
NMT2	ENSG00000152465	10	15102584	15168693	cis	-0.488303	TRUE	0.000199772	0.00126755	-0.310149	TRUE	0.000302102	0.00222205	-0.21933	FALSE	0.0349763	0.0953843
NSUN6	ENSG00000241058	10	18545561	18659285	cis	0.706699	TRUE	0.000435389	0.00232815	0.688944	TRUE	0.000103593	0.000968391	0.0270837	FALSE	0.840652	1
ARL5B	ENSG00000165997	10	18659405	18681639	cis	0.301337	TRUE	0.00567513	0.0175642	0.317483	TRUE	0.0146928	0.0463947	-0.0350849	FALSE	0.544129	0.791739
CASC10	ENSG00000204682	10	21492658	21497262	cis	0.923738	TRUE	0.00418909	0.0137737	1.05973	TRUE	0.000776296	0.00468765	-0.0818727	FALSE	0.486317	0.729111
MSRB2	ENSG00000148450	10	23095506	23122013	cis	1.61673	TRUE	0.00194184	0.00746471	2.24155	TRUE	2.05322e-06	4.8447e-05	-0.479928	FALSE	0.138636	0.279619
YME1L1	ENSG00000136758	10	27110112	27155266	cis	-0.24539	TRUE	0.00319493	0.0110966	-0.272612	TRUE	0.00139686	0.00739689	0.00365423	FALSE	0.917459	1
ARMC4P1	ENSG00000238021	10	27258762	27288824	cis	-4.41192	TRUE	8.67849e-06	0.000113115	-3.89255	TRUE	0.0043294	0.0179413	-0.208714	FALSE	0.825057	1
ARMC4	ENSG00000169126	10	27812164	27999048	cis	1.97116	TRUE	0.000601802	0.00298397	2.41848	TRUE	1.10732e-05	0.000172477	-0.392736	FALSE	0.0543754	0.134127
WAC-AS1	ENSG00000254635	10	28522652	28532743	cis	-0.317969	TRUE	0.0040343	0.0133857	-0.42247	TRUE	0.00101868	0.0058039	0.0678582	FALSE	0.285992	0.491534
ZNF22	ENSG00000165512	10	45000475	45005326	cis	6.92958	TRUE	9.16729e-06	0.000118614	5.28188	TRUE	0.00050338	0.00331866	1.88031	FALSE	0.165772	0.321883
ZFAND4	ENSG00000172671	10	45615501	45672780	cis	0.70433	TRUE	7.15073e-11	1.69007e-08	0.762109	TRUE	7.64713e-06	0.000131767	-0.135298	FALSE	0.0695757	0.162975
AGAP10P	ENSG00000230869	10	45678692	45700532	cis	-2.68954	TRUE	1.21474e-08	7.33028e-07	-3.76803	TRUE	1.0926e-06	3.02032e-05	1.18184	FALSE	0.0418401	0.109939
PARGP1	ENSG00000239883	10	45854093	45972154	cis	-1.0607	TRUE	6.73629e-08	2.7103e-06	-0.977073	TRUE	9.63284e-06	0.000156476	-0.0456816	FALSE	0.757972	1
AGAP9	ENSG00000204172	10	47501854	47523638	cis	4.22133	TRUE	0.000346202	0.00195364	3.11457	TRUE	5.27263e-05	0.000576354	0.728316	FALSE	0.597655	0.847819
CTSLP2	ENSG00000266217	10	47581211	47582321	cis	6.87735	TRUE	0.000224841	0.00138029	5.14366	TRUE	0.00987549	0.0341905	0.821248	FALSE	0.205785	0.381373
AC016397.2	ENSG00000279822	10	48443836	48445820	cis	-2.05885	TRUE	0.0161657	0.0403603	-1.73147	TRUE	0.00343481	0.0149003	-1.36499	FALSE	1	1
TIMM23B	ENSG00000204152	10	49942033	49974850	cis	1.47955	TRUE	6.32433e-05	0.000521123	1.41012	TRUE	3.84046e-06	7.87016e-05	-0.00256689	FALSE	0.985108	1
WASHC2A	ENSG00000099290	10	50067888	50133506	cis	-0.606337	TRUE	6.34874e-06	8.94945e-05	-0.498423	TRUE	0.000417508	0.00284375	0.00041803	FALSE	0.996703	1
PRKG1	ENSG00000185532	10	50990891	52298350	cis	0.981378	TRUE	0.00155975	0.00624471	0.893748	TRUE	2.05307e-05	0.000280487	0.155793	FALSE	0.13396	0.272667
DNA2	ENSG00000138346	10	68414064	68472121	cis	-0.423757	TRUE	0.000996957	0.00439746	-0.337194	TRUE	0.00274421	0.0126308	-0.0950764	FALSE	0.113871	0.240405
SUPV3L1	ENSG00000156502	10	69180232	69209099	cis	0.750309	TRUE	9.24845e-07	1.92588e-05	0.6459	TRUE	4.4643e-05	0.000506871	0.152657	FALSE	0.13689	0.277121
HK1	ENSG00000156515	10	69269984	69401884	cis	1.48547	TRUE	1.22662e-07	4.2323e-06	1.2844	TRUE	0.000109303	0.00100586	0.0665828	FALSE	0.38766	0.618869
TSPAN15	ENSG00000099282	10	69451473	69507669	cis	-1.2923	TRUE	6.14716e-05	0.000509783	-0.967468	TRUE	9.12581e-05	0.000876782	-0.149037	FALSE	0.46712	0.707792
SGPL1	ENSG00000166224	10	70815961	70881173	cis	-0.412955	TRUE	0.00445425	0.0144842	-0.613652	TRUE	0.000119313	0.00107132	0.339897	FALSE	0.0260429	0.0751825
C10orf105	ENSG00000214688	10	71711702	71737824	cis	2.00346	TRUE	0.0206122	0.0489126	2.17137	TRUE	0.000122584	0.00109538	-0.181568	FALSE	1	1
ANAPC16	ENSG00000166295	10	72216000	72235860	cis	0.507392	TRUE	3.40825e-05	0.000325252	0.650406	TRUE	8.64759e-07	2.53895e-05	-0.125538	FALSE	0.0365887	0.0988878
NUDT13	ENSG00000166321	10	73110375	73131828	cis	-1.26516	TRUE	9.27028e-08	3.49633e-06	-0.903604	TRUE	1.3814e-05	0.000206424	-0.372365	FALSE	0.0340108	0.0933384
MRPS16	ENSG00000182180	10	73248843	73252693	cis	-0.564153	TRUE	0.0002561	0.00152712	-0.49852	TRUE	0.00834389	0.0299026	-0.0175598	FALSE	0.816339	1
DNAJC9-AS1	ENSG00000227540	10	73252791	73254349	cis	0.815694	TRUE	0.00270478	0.00970558	1.1334	TRUE	3.30275e-07	1.27354e-05	-0.264692	FALSE	0.0934906	0.206285
AP3M1	ENSG00000185009	10	74120255	74151063	cis	-0.325694	TRUE	1.06055e-06	2.14852e-05	-0.484557	TRUE	2.534e-05	0.000327751	0.165368	FALSE	0.119141	0.248847
ADK	ENSG00000156110	10	74151185	74709303	cis	-0.51954	TRUE	3.56871e-05	0.000335818	-0.607305	TRUE	4.14411e-05	0.000478954	0.0975224	FALSE	0.0950908	0.209359
KAT6B	ENSG00000156650	10	74824927	75032624	cis	0.517405	TRUE	0.00145952	0.00591626	0.30368	TRUE	0.00298889	0.0134557	0.282981	FALSE	0.0963049	0.211474
POLR3A	ENSG00000148606	10	77969251	78029545	cis	0.26573	TRUE	0.0195575	0.0468857	0.297961	TRUE	0.000108597	0.00100131	-0.0896707	FALSE	0.120522	0.250936
DYDC2	ENSG00000133665	10	80344745	80368073	cis	-1.53083	TRUE	2.14686e-08	1.12758e-06	-1.42413	TRUE	7.91431e-08	4.40911e-06	-0.0980401	FALSE	0.553834	0.802078
PRXL2A	ENSG00000122378	10	80407829	80437115	cis	-0.31028	TRUE	0.00205898	0.00780707	-0.372039	TRUE	0.000564817	0.00365405	0.0928324	FALSE	0.200074	0.373125
LINC00858	ENSG00000229404	10	84279980	84294659	cis	6.16994	TRUE	0.00016113	0.00107216	4.84658	TRUE	0.00165279	0.00847677	0.843822	FALSE	0.144527	0.28879
LDB3	ENSG00000122367	10	86668449	86736068	cis	-1.41747	TRUE	0.0185747	0.0450964	-0.828739	TRUE	0.00183966	0.00924786	-0.597095	FALSE	0.0264008	0.075972
BMPR1A	ENSG00000107779	10	86756601	86932838	cis	0.524343	TRUE	0.00222407	0.00830643	0.56338	TRUE	1.22734e-05	0.000187351	0.00477211	FALSE	0.953941	1
PTEN	ENSG00000171862	10	87863113	87971930	cis	-0.479609	TRUE	0.0036684	0.0124121	-0.368515	TRUE	0.000984641	0.00564626	-0.13097	FALSE	0.0243426	0.0713967
RNLS	ENSG00000184719	10	88273864	88584530	cis	1.10571	TRUE	1.18529e-07	4.12988e-06	0.867699	TRUE	3.75094e-05	0.000442162	0.148013	FALSE	0.516548	0.762958
AL157400.3	ENSG00000235100	10	89667181	89699671	cis	-2.39085	TRUE	6.97631e-06	9.65181e-05	-2.56106	TRUE	0.000242159	0.00188052	0.600217	FALSE	0.433419	0.670775
RPP30	ENSG00000148688	10	90871716	90908553	cis	-0.281588	TRUE	0.00132355	0.00547211	-0.219989	TRUE	0.000861662	0.00508499	-0.0632959	FALSE	0.403154	0.635448
SLIT1	ENSG00000187122	10	96998038	97185920	cis	1.40768	TRUE	0.0104027	0.0285922	0.550574	TRUE	0.000955208	0.00551764	0.90215	FALSE	1	1
MMS19	ENSG00000155229	10	97458324	97498794	cis	-0.6116	TRUE	3.85741e-06	6.03109e-05	-0.530325	TRUE	8.87348e-08	4.74848e-06	-0.0672087	FALSE	0.174742	0.33623
CRTAC1	ENSG00000095713	10	97865000	98030828	cis	-2.08594	TRUE	0.000376118	0.0020778	-1.54521	TRUE	8.0272e-05	0.000795483	-0.395861	FALSE	1	1
R3HCC1L	ENSG00000166024	10	98134624	98244897	cis	-0.438188	TRUE	1.75943e-05	0.000195231	-0.494789	TRUE	0.000108391	0.00100006	0.147247	FALSE	0.0207833	0.0630974
HPSE2	ENSG00000172987	10	98457077	99235862	cis	2.93131	TRUE	0.000951509	0.0042352	2.116	TRUE	0.00063943	0.0040463	1.49403	FALSE	1	1
CPN1	ENSG00000120054	10	100042193	100081877	cis	-6.50166	TRUE	2.53382e-08	1.28329e-06	-4.75893	TRUE	1.58937e-08	1.34963e-06	-1.57728	FALSE	0.0351657	0.0957903
OLMALINC	ENSG00000235823	10	100373513	100454043	cis	0.922392	TRUE	3.19031e-05	0.00030844	1.07257	TRUE	3.92531e-06	8.02087e-05	-0.135115	FALSE	0.389945	0.620821
HIF1AN	ENSG00000166135	10	100529072	100559998	cis	-0.488924	TRUE	6.64702e-08	2.70866e-06	-0.426238	TRUE	7.57469e-06	0.000130864	-0.0757894	FALSE	0.0518053	0.129385
ARMH3	ENSG00000120029	10	101845599	102056193	cis	-0.335632	TRUE	0.0107567	0.0293235	-0.223722	TRUE	0.00988731	0.0342138	-0.130871	FALSE	0.228921	0.413018
SFXN2	ENSG00000156398	10	102714538	102743492	cis	0.568586	TRUE	0.0101271	0.0279729	0.858044	TRUE	0.000408317	0.00279187	-0.233779	FALSE	0.079505	0.181163
ATP5MD	ENSG00000173915	10	103389041	103396492	cis	0.288208	TRUE	0.00756418	0.0221157	0.351049	TRUE	0.00709193	0.0262724	-0.103155	FALSE	0.121276	0.252246
CFAP43	ENSG00000197748	10	104129888	104232362	cis	-2.99676	TRUE	2.49383e-07	7.18802e-06	-1.47205	TRUE	0.000678335	0.00422648	-1.50366	FALSE	1	1
MIR4482	ENSG00000266852	10	104268336	104268405	cis	-1.51029	TRUE	0.00062291	0.00305869	-2.12354	TRUE	0.000805386	0.0048211	-0.122112	FALSE	0.747829	0.995179
SMNDC1	ENSG00000119953	10	110290730	110304951	cis	0.627664	TRUE	0.00161949	0.00644027	0.428261	TRUE	0.000198784	0.00160808	0.221382	FALSE	0.065536	0.155438
DUSP5	ENSG00000138166	10	110497838	110511544	cis	2.89335	TRUE	0.0138025	0.0357309	1.64663	TRUE	0.00309739	0.0138344	1.02259	FALSE	0.132242	0.270047
ADRA2A	ENSG00000150594	10	111077163	111080907	cis	4.02452	TRUE	0.00731984	0.0215448	2.17216	TRUE	0.00524149	0.0208461	1.75026	FALSE	1	1
GPAM	ENSG00000119927	10	112149864	112215377	cis	-0.757399	TRUE	1.51354e-05	0.000173513	-0.809701	TRUE	6.96354e-09	7.65503e-07	-0.0699887	FALSE	0.43739	0.67552
ZDHHC6	ENSG00000023041	10	112424428	112446917	cis	-0.281805	TRUE	0.00689151	0.020514	-0.362981	TRUE	0.000376646	0.00262387	0.127561	FALSE	0.0417478	0.109781
CCDC186	ENSG00000165813	10	114120862	114174232	cis	-0.396646	TRUE	0.0149904	0.0380462	-0.476978	TRUE	7.47316e-06	0.000129853	0.0845376	FALSE	0.316361	0.530862
ABLIM1	ENSG00000099204	10	114431113	114685003	cis	-0.408126	TRUE	0.00141141	0.00576308	-0.479284	TRUE	1.9718e-05	0.00027262	0.0788451	FALSE	0.1055	0.226852
C10orf82	ENSG00000165863	10	116663696	116670264	cis	-0.773371	TRUE	5.81867e-06	8.36862e-05	-0.708362	TRUE	0.000142875	0.00123168	-0.0371813	FALSE	0.748497	0.995553
SLC18A2	ENSG00000165646	10	117241073	117279430	cis	0.704336	TRUE	0.0133989	0.034877	1.09702	TRUE	9.27816e-05	0.000887212	-0.3469	FALSE	0.334172	0.553064
FAM204A	ENSG00000165669	10	118297930	118342328	cis	0.394485	TRUE	0.000107297	0.000786343	0.42169	TRUE	4.48162e-05	0.000508431	0.0317214	FALSE	0.560213	0.808509
AL139407.1	ENSG00000277687	10	118692361	118693535	cis	1.4328	TRUE	0.000579341	0.00289487	1.26792	TRUE	0.00956966	0.0333433	0.177093	FALSE	0.578119	0.826968
WDR11-AS1	ENSG00000227165	10	120761812	120851345	cis	2.37628	TRUE	0.00118355	0.00501613	2.81085	TRUE	8.30577e-05	0.000818513	-0.422823	FALSE	1	1
WDR11	ENSG00000120008	10	120851175	120909524	cis	-0.392798	TRUE	1.06513e-05	0.000131384	-0.380131	TRUE	0.000222939	0.00175932	-0.0368822	FALSE	0.542443	0.789853
C10orf88	ENSG00000119965	10	122930903	122954403	cis	0.644065	TRUE	1.41732e-05	0.000164345	0.662313	TRUE	0.000770177	0.0046595	-0.049547	FALSE	0.576873	0.82566
PSTK	ENSG00000179988	10	122954381	122997513	cis	-0.677227	TRUE	4.38824e-05	0.000395399	-0.471232	TRUE	0.00313368	0.013935	-0.165823	FALSE	0.150316	0.297715
CHST15	ENSG00000182022	10	124007666	124093607	cis	0.657027	TRUE	0.0174243	0.0428982	0.958887	TRUE	0.000303444	0.00222565	-0.331538	FALSE	0.0615764	0.147902
LHPP	ENSG00000107902	10	124461834	124617888	cis	-2.15496	TRUE	0.013865	0.0358541	-1.00182	TRUE	0.00542131	0.0213911	-1.45105	FALSE	1	1
AL513190.1	ENSG00000278831	10	124623353	124624079	cis	-3.87642	TRUE	0.000513211	0.00263977	-2.96372	TRUE	0.00650309	0.024579	-1.13907	FALSE	0.141173	0.283727
UROS	ENSG00000188690	10	125784980	125823285	cis	-0.634006	TRUE	1.73231e-05	0.000192673	-0.849728	TRUE	0.00171157	0.00870268	0.196072	FALSE	0.266769	0.46572
FANK1	ENSG00000203780	10	125896539	126009592	cis	-3.4764	TRUE	5.93255e-06	8.51194e-05	-1.83593	TRUE	0.000352227	0.00248875	-1.19258	FALSE	0.101085	0.219356
MKI67	ENSG00000148773	10	128096659	128126385	cis	-0.383502	TRUE	6.64682e-05	0.000543277	-0.324144	TRUE	0.00219168	0.0106512	-0.0555003	FALSE	0.296306	0.504673
PPP2R2D	ENSG00000175470	10	131900644	131959834	cis	-0.845708	TRUE	1.18483e-10	2.31269e-08	-0.583959	TRUE	1.30322e-06	3.46084e-05	-0.21116	FALSE	0.0267263	0.0767291
AL451069.1	ENSG00000226900	10	132511626	132518191	cis	4.36179	TRUE	0.00251045	0.00912138	4.81945	TRUE	0.000227657	0.00179157	-0.696539	FALSE	0.347548	0.569579
LINC01001	ENSG00000230724	11	127204	139612	cis	-2.29563	TRUE	6.96037e-06	9.63917e-05	-1.41123	TRUE	0.00220231	0.0106919	-1.28311	FALSE	0.288888	0.494953
BET1L	ENSG00000177951	11	167784	207428	cis	-4.83729	TRUE	0.00229129	0.00850375	-3.31407	TRUE	0.007338	0.0269377	-1.52438	FALSE	0.160278	0.313417
ANO9	ENSG00000185101	11	417933	442011	cis	1.95656	TRUE	0.0100585	0.0278267	1.87264	TRUE	0.0104297	0.0355879	0.0343071	FALSE	1	1
MRPL23	ENSG00000214026	11	1947278	1984522	cis	-3.60358	TRUE	1.78499e-05	0.000197141	-2.90826	TRUE	1.09802e-05	0.000172056	-0.351893	FALSE	0.574575	0.822786
RPL26P30	ENSG00000236264	11	2335135	2347685	cis	-4.30034	TRUE	0.0118343	0.0316581	-4.88974	TRUE	0.00527144	0.0209396	-1.01167	FALSE	0.426637	0.662086
KCNQ1	ENSG00000053918	11	2444684	2849110	cis	-2.66031	TRUE	0.00117349	0.00498838	-1.59739	TRUE	0.00201918	0.00996658	-1.81788	FALSE	0.0297758	0.083614
CNGA4	ENSG00000132259	11	6234765	6244429	cis	-3.35094	TRUE	0.000116794	0.000835775	-1.72529	TRUE	0.0144154	0.0456917	-1.47706	FALSE	0.0814982	0.184815
RRP8	ENSG00000132275	11	6595075	6603620	cis	-1.58544	TRUE	3.42455e-09	2.64756e-07	-1.4059	TRUE	4.33352e-10	9.91189e-08	-0.131388	FALSE	0.206947	0.383021
TPP1	ENSG00000166340	11	6612763	6619485	cis	-0.227398	TRUE	0.0167066	0.0414623	-0.338382	TRUE	0.000336281	0.00239759	0.0331429	FALSE	0.745003	0.993408
SYT9	ENSG00000170743	11	7238778	7469042	cis	-0.598659	TRUE	0.000352143	0.00197615	-0.733279	TRUE	6.27727e-06	0.000115122	0.0378058	FALSE	0.727826	0.976657
NLRP10	ENSG00000182261	11	7959424	7965426	cis	-2.94658	TRUE	4.85431e-05	0.000426776	-4.19007	TRUE	7.10261e-05	0.000720988	1.13479	FALSE	0.0184659	0.0574719
EIF3F	ENSG00000175390	11	7970251	8001862	cis	-0.261559	TRUE	0.0111577	0.030196	-0.328383	TRUE	0.000176157	0.00146343	0.0827452	FALSE	0.133303	0.271682
TUB	ENSG00000166402	11	8019244	8106112	cis	0.763614	TRUE	4.71719e-07	1.16948e-05	0.835733	TRUE	8.47479e-07	2.49857e-05	-0.0989933	FALSE	0.276037	0.477608
RIC3	ENSG00000166405	11	8106093	8169055	cis	0.977396	TRUE	2.40217e-06	4.1631e-05	0.978242	TRUE	2.86584e-05	0.000362862	0.0432803	FALSE	0.839696	1
STK33	ENSG00000130413	11	8391868	8594289	cis	1.9196	TRUE	1.61035e-07	5.19009e-06	2.09727	TRUE	2.19476e-08	1.77851e-06	-0.176572	FALSE	0.238399	0.426215
TMEM9B-AS1	ENSG00000254860	11	8964675	8977527	cis	2.18628	TRUE	0.00470533	0.0151204	2.73772	TRUE	0.000577345	0.00372151	0.54945	FALSE	1	1
SCUBE2	ENSG00000175356	11	9019498	9138114	cis	-2.6098	TRUE	0.00214048	0.00805792	-1.61531	TRUE	0.00538681	0.0212965	-1.42713	FALSE	1	1
AC026250.1	ENSG00000245522	11	9754770	9759533	cis	-2.55556	TRUE	1.18885e-05	0.000142994	-2.17512	TRUE	3.89067e-05	0.000455514	-0.857142	FALSE	0.0198131	0.0607502
MICAL2	ENSG00000133816	11	12094008	12359144	cis	2.62488	TRUE	0.00400458	0.0133058	2.02263	TRUE	0.00039389	0.00271153	0.643112	FALSE	1	1
BTBD10	ENSG00000148925	11	13388001	13463297	cis	0.679196	TRUE	0.000390605	0.00214189	0.603832	TRUE	6.14548e-08	3.68094e-06	0.0916412	FALSE	0.257504	0.452723
PSMA1	ENSG00000129084	11	14504874	14643635	cis	0.776804	TRUE	0.00168105	0.00663485	0.772768	TRUE	0.00285535	0.0129863	-0.133026	FALSE	0.442463	0.680317
UEVLD	ENSG00000151116	11	18529609	18588747	cis	-0.7349	TRUE	4.43886e-08	2.0047e-06	-0.534393	TRUE	0.000855044	0.00505296	-0.202057	FALSE	0.0858724	0.192897
SPTY2D1	ENSG00000179119	11	18606401	18634791	cis	-0.250896	TRUE	0.0173308	0.0427201	-0.233279	TRUE	0.0119714	0.0396559	-0.0746212	FALSE	0.490518	0.73376
ZDHHC13	ENSG00000177054	11	19117099	19176422	cis	0.33739	TRUE	8.63975e-05	0.0006612	0.36833	TRUE	0.00796031	0.0288193	-0.0266925	FALSE	0.632614	0.881854
SVIP	ENSG00000198168	11	22813799	22830299	cis	0.91156	TRUE	3.13395e-06	5.11422e-05	0.768415	TRUE	0.000562618	0.00364647	0.127176	FALSE	0.279758	0.482693
ARL14EP	ENSG00000152219	11	30323051	30338227	cis	-0.411047	TRUE	0.000178444	0.00116386	-0.26047	TRUE	8.32588e-05	0.000819926	-0.165217	FALSE	0.0620645	0.148848
IMMP1L	ENSG00000148950	11	31432401	31509645	cis	-2.73382	TRUE	5.80171e-10	6.97238e-08	-2.63931	TRUE	1.6291e-06	4.02479e-05	-0.0623893	FALSE	0.758821	1
ELP4	ENSG00000109911	11	31509700	31790328	cis	-0.776536	TRUE	3.68885e-07	9.77788e-06	-0.520633	TRUE	0.000239008	0.00186537	-0.2391	FALSE	0.0324234	0.0898391
AL078612.2	ENSG00000255375	11	32132699	32143719	cis	-5.77815	TRUE	0.000124098	0.000874672	-5.32485	TRUE	8.6975e-06	0.000144764	-0.515945	FALSE	0.369691	0.596359
EIF3M	ENSG00000149100	11	32583798	32606262	cis	-0.340587	TRUE	4.41935e-05	0.000397405	-0.194946	TRUE	0.0069361	0.0258233	-0.147422	FALSE	0.0188805	0.058485
QSER1	ENSG00000060749	11	32892820	32993316	cis	0.363936	TRUE	0.0199164	0.0476039	0.191628	TRUE	0.013759	0.0440069	0.157655	FALSE	0.0548597	0.135087
CSTF3	ENSG00000176102	11	33077188	33162371	cis	-0.249896	TRUE	0.00999413	0.0276972	-0.306093	TRUE	0.00825509	0.0296593	0.0905745	FALSE	0.236934	0.424398
FBXO3	ENSG00000110429	11	33740939	33774543	cis	0.375963	TRUE	0.00693728	0.0206285	0.293863	TRUE	0.000357468	0.00252202	0.261297	FALSE	0.0190541	0.0588814
LMO2	ENSG00000135363	11	33858576	33892289	cis	-1.13365	TRUE	0.000195203	0.00124692	-1.14069	TRUE	0.000381851	0.00264535	0.231658	FALSE	0.224098	0.406646
APIP	ENSG00000149089	11	34853094	34916499	cis	-0.692857	TRUE	2.13744e-07	6.43546e-06	-0.676372	TRUE	6.35119e-06	0.000115766	-0.0781522	FALSE	0.340255	0.560491
TRAF6	ENSG00000175104	11	36487027	36510272	cis	-0.592476	TRUE	2.81506e-05	0.000281129	-0.598888	TRUE	2.37913e-05	0.000312445	-0.0112597	FALSE	0.903919	1
AC103736.1	ENSG00000254427	11	45355371	45366121	cis	3.30277	TRUE	0.00606883	0.0185805	3.51059	TRUE	0.000426275	0.00289512	-0.881099	FALSE	1	1
AC024475.4	ENSG00000255314	11	46123031	46177106	cis	-3.1014	TRUE	8.00662e-06	0.000106913	-2.08621	TRUE	0.0019647	0.00974518	-1.09073	FALSE	1	1
ATG13	ENSG00000175224	11	46617527	46674818	cis	0.422935	TRUE	0.00824799	0.0237251	0.626844	TRUE	1.03558e-07	5.30166e-06	-0.172668	FALSE	0.111185	0.236213
CELF1	ENSG00000149187	11	47465933	47565569	cis	-0.168993	TRUE	0.000408294	0.0022201	-0.189724	TRUE	0.00235714	0.011289	0.0346923	FALSE	0.138343	0.279186
SMTNL1	ENSG00000214872	11	57542641	57550274	cis	-3.20979	TRUE	0.00104837	0.00457024	-1.69399	TRUE	0.00248107	0.0116935	-1.46093	FALSE	0.0497613	0.125296
GLYATL1	ENSG00000166840	11	58905398	59043527	cis	1.29173	TRUE	7.21868e-05	0.000577074	1.43972	TRUE	5.57568e-07	1.82186e-05	0.00360606	FALSE	0.981447	1
AP001636.3	ENSG00000255240	11	58933643	59058659	cis	4.12341	TRUE	0.000259658	0.00154391	4.78663	TRUE	3.5164e-05	0.000422236	0.0456403	FALSE	0.95361	1
FAM111A-DT	ENSG00000245571	11	59130133	59143015	cis	2.19364	TRUE	5.19279e-05	0.000448744	1.68429	TRUE	5.85713e-06	0.000109146	0.657737	FALSE	0.055835	0.136894
PTGDR2	ENSG00000183134	11	60850940	60855971	cis	-4.02184	TRUE	1.97366e-05	0.00021285	-3.06298	TRUE	3.81369e-09	5.11259e-07	-1.35726	FALSE	1	1
TMEM109	ENSG00000110108	11	60913874	60923443	cis	-1.34977	TRUE	0.00245971	0.00898303	-0.781687	TRUE	0.00360502	0.0154356	-0.634537	FALSE	0.0221242	0.0662795
PGA5	ENSG00000256713	11	61241042	61251448	cis	-2.23077	TRUE	0.0067103	0.0201266	-2.25434	TRUE	0.00565591	0.0221224	-0.28051	FALSE	1	1
CYB561A3	ENSG00000162144	11	61348745	61362299	cis	-0.518718	TRUE	6.56566e-05	0.000537884	-0.580039	TRUE	0.00273067	0.0125767	0.075093	FALSE	0.583761	0.832662
TMEM138	ENSG00000149483	11	61362001	61369509	cis	1.27512	TRUE	1.09394e-05	0.000133683	1.1447	TRUE	1.51273e-06	3.83757e-05	0.11259	FALSE	0.454717	0.69419
FADS1	ENSG00000149485	11	61799625	61829318	cis	-0.753124	TRUE	1.11125e-07	3.95941e-06	-0.753508	TRUE	3.61228e-10	8.68232e-08	-0.0317563	FALSE	0.602706	0.852821
FTH1	ENSG00000167996	11	61959718	61967660	cis	0.31136	TRUE	0.00194337	0.00746855	0.340854	TRUE	6.18283e-06	0.000114165	-0.0317093	FALSE	0.249438	0.441664
ATL3	ENSG00000184743	11	63624087	63671921	cis	-0.426435	TRUE	0.000920309	0.00413265	-0.644848	TRUE	1.37025e-05	0.00020519	0.19004	FALSE	0.0438936	0.114086
C11orf95	ENSG00000188070	11	63759892	63768775	cis	0.589603	TRUE	0.00971193	0.0270739	0.761309	TRUE	4.1319e-07	1.51799e-05	-0.193505	FALSE	0.0377594	0.101318
VEGFB	ENSG00000173511	11	64234538	64238793	cis	1.97529	TRUE	0.00495544	0.0157598	1.17902	TRUE	0.00460073	0.01884	0.428849	FALSE	0.154773	0.304881
AP001453.3	ENSG00000257086	11	64246939	64249494	cis	1.477	TRUE	0.0166485	0.0413617	0.957329	TRUE	0.00205664	0.0101198	0.336305	FALSE	0.170013	0.328423
NAALADL1	ENSG00000168060	11	65044818	65058549	cis	-3.72159	TRUE	5.18555e-05	0.000448392	-1.70554	TRUE	4.5244e-05	0.000512055	-2.07438	FALSE	1	1
AP003068.2	ENSG00000254614	11	65177606	65181834	cis	1.08168	TRUE	8.95733e-05	0.000678909	0.875588	TRUE	0.000769271	0.00465601	0.166198	FALSE	0.266952	0.465812
POLA2	ENSG00000014138	11	65261762	65305589	cis	-1.51765	TRUE	1.09447e-05	0.000133683	-1.246	TRUE	8.29893e-05	0.000818448	-0.577137	FALSE	0.0572926	0.139527
AP002748.3	ENSG00000255517	11	66473490	66480233	cis	-2.4553	TRUE	0.000148392	0.00100719	-1.87589	TRUE	6.7303e-05	0.000693268	-0.812104	FALSE	1	1
ZDHHC24	ENSG00000174165	11	66520637	66546238	cis	0.563199	TRUE	0.0140116	0.0361336	0.502799	TRUE	0.00448137	0.0184418	0.117616	FALSE	0.503885	0.747815
ACTN3	ENSG00000248746	11	66546395	66563329	cis	-1.07278	TRUE	0.00240473	0.00882409	-1.31758	TRUE	0.000436478	0.00294467	0.419734	FALSE	0.201549	0.375273
CTSF	ENSG00000174080	11	66563463	66568841	cis	-6.60061	TRUE	2.08202e-08	1.10266e-06	-5.9973	TRUE	4.52172e-09	5.65101e-07	-0.450225	FALSE	0.438167	0.675985
CCDC87	ENSG00000182791	11	66590176	66593083	cis	3.11616	TRUE	0.0135376	0.0351799	2.10715	TRUE	0.00464032	0.0189529	1.40516	FALSE	1	1
C11orf80	ENSG00000173715	11	66744451	66843328	cis	0.611417	TRUE	0.000196483	0.00125285	0.65051	TRUE	2.909e-05	0.00036605	-0.0152428	FALSE	0.911646	1
KMT5B	ENSG00000110066	11	68154863	68213828	cis	0.437139	TRUE	0.0133616	0.0347926	0.344587	TRUE	0.00735638	0.0269772	0.104906	FALSE	0.161898	0.315672
TESMIN	ENSG00000132749	11	68707440	68751564	cis	0.383759	TRUE	0.0108007	0.0294151	0.30204	TRUE	0.0123123	0.0404638	0.0829155	FALSE	0.169423	0.327591
CTTN	ENSG00000085733	11	70398404	70436584	cis	-0.573183	TRUE	0.000540459	0.00274247	-0.538393	TRUE	0.000947223	0.00548306	-0.0559816	FALSE	0.394021	0.625082
AP000590.1	ENSG00000280089	11	70705605	70706068	cis	-3.25594	TRUE	0.00292991	0.0103381	-2.31261	TRUE	0.0119607	0.0396482	-1.0096	FALSE	0.249068	0.441173
FAM86C1	ENSG00000158483	11	71787510	71801236	cis	3.34247	TRUE	0.00126814	0.00529637	3.21624	TRUE	5.29901e-06	0.000100462	0.179572	FALSE	0.738101	0.98643
CLPB	ENSG00000162129	11	72285495	72434680	cis	-0.561679	TRUE	2.3478e-05	0.000243556	-0.697458	TRUE	0.000431291	0.00292101	0.0611422	FALSE	0.52188	0.768202
RAB6A	ENSG00000175582	11	73675638	73761137	cis	0.406906	TRUE	0.00267544	0.00962956	0.349063	TRUE	0.00182805	0.00919273	0.0233474	FALSE	0.610552	0.860832
MRPL48	ENSG00000175581	11	73787316	73865133	cis	-0.454029	TRUE	2.24999e-07	6.70318e-06	-0.414688	TRUE	0.000534009	0.00348976	-0.0557583	FALSE	0.647303	0.896952
UCP2	ENSG00000175567	11	73974667	73983307	cis	2.02516	TRUE	0.00507587	0.0160707	2.38769	TRUE	1.68834e-06	4.14945e-05	-0.297663	FALSE	0.389635	0.620596
XRRA1	ENSG00000166435	11	74807739	74949200	cis	1.26039	TRUE	0.000728796	0.00345548	0.996512	TRUE	0.00416585	0.0173973	0.427871	FALSE	0.117301	0.246072
SPCS2	ENSG00000118363	11	74949247	74979031	cis	-0.678001	TRUE	3.2626e-05	0.000314313	-0.806151	TRUE	1.37531e-06	3.58278e-05	0.113793	FALSE	0.168419	0.326079
NEU3	ENSG00000162139	11	74988134	75018893	cis	-1.68728	TRUE	1.38334e-05	0.000161325	-1.45365	TRUE	3.12102e-05	0.000387133	-0.242883	FALSE	0.337502	0.557433
ARRB1	ENSG00000137486	11	75264182	75351705	cis	3.04002	TRUE	3.602e-05	0.000338054	2.08115	TRUE	0.00227737	0.0109848	0.562461	FALSE	0.33809	0.558144
DGAT2	ENSG00000062282	11	75759512	75801535	cis	-1.65594	TRUE	8.86091e-05	0.000674485	-1.24746	TRUE	0.00284547	0.0129581	-0.667207	FALSE	0.0321369	0.0892545
RSF1	ENSG00000048649	11	77659996	77821017	cis	-0.423547	TRUE	0.00132033	0.00546197	-0.363643	TRUE	9.51072e-05	0.000905328	-0.100624	FALSE	0.021346	0.0644197
INTS4	ENSG00000149262	11	77878720	77994678	cis	0.524139	TRUE	0.00944047	0.0264524	0.671991	TRUE	0.00010947	0.00100635	-0.211118	FALSE	0.0262298	0.0755719
RAB30-AS1	ENSG00000246067	11	83072066	83106719	cis	0.982199	TRUE	0.000131869	0.000919843	0.884273	TRUE	0.000463924	0.00309741	0.128567	FALSE	0.458784	0.69837
TMEM126A	ENSG00000171202	11	85647967	85656547	cis	-0.32627	TRUE	0.00834094	0.0239488	-0.367646	TRUE	0.000184232	0.00151543	0.0658139	FALSE	0.363493	0.588168
AP003084.1	ENSG00000254783	11	86283927	86284668	cis	3.49038	TRUE	0.00100911	0.00444004	3.30985	TRUE	0.00160122	0.00826304	1.32157	FALSE	0.218691	0.399029
RAB38	ENSG00000123892	11	88113242	88175467	cis	-0.807589	TRUE	6.43973e-05	0.000528789	-0.823734	TRUE	6.15042e-05	0.000642689	0.0768573	FALSE	0.430464	0.666711
PANX1	ENSG00000110218	11	94128928	94181972	cis	1.30507	TRUE	1.91648e-05	0.000208232	1.1488	TRUE	2.947e-07	1.16736e-05	0.394174	FALSE	0.021931	0.0658209
AP002784.1	ENSG00000250519	11	94238150	94279206	cis	5.25227	TRUE	0.000267543	0.00158085	2.93549	TRUE	0.00207558	0.0101882	1.90457	FALSE	0.0307869	0.0859964
CCDC82	ENSG00000149231	11	96352769	96389956	cis	1.11774	TRUE	3.34838e-07	9.04445e-06	0.837112	TRUE	1.54231e-05	0.000225093	0.203436	FALSE	0.0168767	0.0535458
ALKBH8	ENSG00000137760	11	107502726	107565746	cis	-0.699437	TRUE	2.37292e-06	4.12381e-05	-0.990472	TRUE	2.00598e-08	1.68324e-06	0.279403	FALSE	0.0353074	0.0961395
KDELC2	ENSG00000178202	11	108472105	108498432	cis	-0.727962	TRUE	2.16345e-07	6.49998e-06	-0.591054	TRUE	5.12345e-05	0.000563222	-0.120796	FALSE	0.0218742	0.0657061
DDX10	ENSG00000178105	11	108665025	108940930	cis	-0.245332	TRUE	0.00118995	0.00503422	-0.259806	TRUE	0.0035538	0.0152717	-0.0189273	FALSE	0.600774	0.850426
LINC02550	ENSG00000271584	11	111091932	111179641	cis	-4.32026	TRUE	0.000480169	0.00250065	-4.48823	TRUE	0.00110546	0.00619135	-0.476853	FALSE	0.389667	0.620596
AP000880.1	ENSG00000255129	11	113278437	113314437	cis	4.12926	TRUE	0.00365878	0.012389	2.74342	TRUE	4.75048e-09	5.85796e-07	1.03328	FALSE	0.258371	0.454023
TMPRSS4	ENSG00000137648	11	118077012	118121890	cis	-1.57644	TRUE	0.011743	0.0314737	-2.68862	TRUE	0.000758782	0.00460826	1.51416	FALSE	1	1
SCN2B	ENSG00000149575	11	118161951	118176673	cis	-2.1253	TRUE	6.11104e-05	0.000507084	-1.17921	TRUE	0.00144317	0.0075911	-1.37439	FALSE	1	1
MPZL3	ENSG00000160588	11	118226690	118252350	cis	-0.583939	TRUE	7.92262e-05	0.000617311	-0.862776	TRUE	7.88574e-08	4.40911e-06	0.110665	FALSE	0.397701	0.629723
MPZL2	ENSG00000149573	11	118253403	118264536	cis	-0.864745	TRUE	4.60114e-05	0.000411577	-0.739464	TRUE	0.0131401	0.0424561	-0.254303	FALSE	0.124551	0.257604
CD3D	ENSG00000167286	11	118338954	118342744	cis	-4.61554	TRUE	1.37013e-05	0.000160179	-4.53276	TRUE	0.00159035	0.00821593	-0.30827	FALSE	0.564369	0.812438
UBE4A	ENSG00000110344	11	118359585	118399211	cis	-0.233119	TRUE	0.000151999	0.00102643	-0.363887	TRUE	0.000321734	0.00231835	0.11498	FALSE	0.0294112	0.0827868
TMEM25	ENSG00000149582	11	118531041	118547280	cis	-1.59885	TRUE	7.38882e-07	1.64191e-05	-1.15779	TRUE	1.82136e-05	0.000256695	-0.406957	FALSE	0.0340143	0.0933384
TBRG1	ENSG00000154144	11	124622836	124635398	cis	-0.327373	TRUE	0.0129545	0.0340137	-0.372108	TRUE	0.000342385	0.00243376	-0.0232413	FALSE	0.752526	0.998369
TMEM218	ENSG00000150433	11	125096545	125111763	cis	-0.211665	TRUE	0.00975948	0.0271851	-0.318249	TRUE	0.00126293	0.00685143	0.130687	FALSE	0.14509	0.289547
FEZ1	ENSG00000149557	11	125442881	125592568	cis	1.86564	TRUE	0.00126687	0.00529485	2.2716	TRUE	0.000237475	0.00185647	-0.441597	FALSE	1	1
CHEK1	ENSG00000149554	11	125625136	125676255	cis	0.296863	TRUE	0.00411324	0.0135809	0.364272	TRUE	6.8398e-05	0.000700796	-0.0960269	FALSE	0.108213	0.231109
PUS3	ENSG00000110060	11	125893485	125903221	cis	0.78059	TRUE	4.77288e-07	1.17917e-05	0.671161	TRUE	1.15965e-07	5.74394e-06	0.336233	FALSE	0.0158338	0.0509484
DDX25	ENSG00000109832	11	125903348	125943702	cis	1.87063	TRUE	0.001899	0.00734602	1.40308	TRUE	6.56374e-06	0.000118725	0.451083	FALSE	0.0752035	0.173295
RPUSD4	ENSG00000165526	11	126202094	126211692	cis	-0.347072	TRUE	0.00652273	0.0196806	-0.291165	TRUE	0.00010101	0.000949254	-0.0612847	FALSE	0.314322	0.528567
AP001318.1	ENSG00000254905	11	126292922	126294254	cis	-4.0743	TRUE	0.000673816	0.00324847	-3.76926	TRUE	0.000770563	0.00465985	0.0915068	FALSE	0.920169	1
GSEC	ENSG00000280832	11	126340889	126355587	cis	-1.60074	TRUE	4.48828e-07	1.13253e-05	-1.32872	TRUE	9.73074e-05	0.000923021	0.0238744	FALSE	0.965388	1
NFRKB	ENSG00000170322	11	129863636	129895590	cis	-0.674137	TRUE	2.29034e-05	0.000238994	-0.550754	TRUE	2.54398e-05	0.000328264	-0.114451	FALSE	0.129347	0.265451
AP003486.1	ENSG00000255455	11	130866254	130870247	cis	-1.07048	TRUE	4.17007e-06	6.33824e-05	-1.30779	TRUE	3.9037e-05	0.000456375	0.332575	FALSE	0.062523	0.149846
NCAPD3	ENSG00000151503	11	134150119	134225454	cis	0.683246	TRUE	6.0053e-06	8.57615e-05	0.45663	TRUE	0.00026745	0.00202385	0.228948	FALSE	0.112452	0.238191
GLB1L3	ENSG00000166105	11	134274245	134319564	cis	3.2019	TRUE	4.50968e-05	0.000404247	3.35761	TRUE	1.14424e-06	3.14466e-05	-0.0109519	FALSE	0.978873	1
GLB1L2	ENSG00000149328	11	134331874	134378341	cis	2.77559	TRUE	1.29849e-05	0.000153194	2.9103	TRUE	2.15058e-07	9.26973e-06	0.349679	FALSE	1	1
KDM5A	ENSG00000073614	12	280129	389454	cis	0.275384	TRUE	0.00250577	0.00910902	0.364753	TRUE	0.000113392	0.00103288	-0.0976761	FALSE	0.226807	0.410407
CCDC77	ENSG00000120647	12	389273	442645	cis	0.916585	TRUE	2.67019e-05	0.000268744	0.858887	TRUE	0.000113067	0.00103246	0.106852	FALSE	0.566346	0.814131
WNT5B	ENSG00000111186	12	1529891	1647243	cis	-4.67281	TRUE	0.00105985	0.0046047	-1.87117	TRUE	0.00143934	0.00757658	-2.73026	FALSE	1	1
CACNA2D4	ENSG00000151062	12	1791957	1918836	cis	-3.68935	TRUE	9.31077e-05	0.000700085	-2.08164	TRUE	0.00475576	0.0193514	-0.868924	FALSE	1	1
ITFG2-AS1	ENSG00000258325	12	2796877	2812902	cis	-4.87738	TRUE	2.81338e-05	0.000281129	-2.96436	TRUE	8.77767e-05	0.000850363	-2.0877	FALSE	0.0324166	0.0898378
PARP11	ENSG00000111224	12	3791047	3873448	cis	-0.495196	TRUE	7.1049e-05	0.000569964	-0.415003	TRUE	0.000477705	0.00317151	-0.097522	FALSE	0.311654	0.52489
TNFRSF1A	ENSG00000067182	12	6328757	6342114	cis	-0.441824	TRUE	0.00106616	0.00462504	-0.313092	TRUE	0.0119674	0.0396518	-0.150013	FALSE	0.0496387	0.125009
LTBR	ENSG00000111321	12	6375045	6391571	cis	-2.92368	TRUE	4.56161e-07	1.14695e-05	-2.4187	TRUE	7.5611e-07	2.29602e-05	-0.454309	FALSE	0.20464	0.379643
NCAPD2	ENSG00000010292	12	6493356	6531955	cis	-0.715427	TRUE	0.000232714	0.0014188	-0.577386	TRUE	5.7043e-07	1.85534e-05	-0.136271	FALSE	0.101887	0.220441
CDCA3	ENSG00000111665	12	6844793	6852066	cis	-0.500081	TRUE	0.000172674	0.00113576	-0.285194	TRUE	0.00800309	0.0289314	-0.210756	FALSE	0.0467636	0.119337
ENO2	ENSG00000111674	12	6913745	6923698	cis	-0.800712	TRUE	0.000264812	0.00156798	-0.811645	TRUE	1.09182e-05	0.000171273	-0.0816938	FALSE	0.44135	0.679268
U47924.2	ENSG00000272173	12	6943508	6944604	cis	2.30989	TRUE	0.00234279	0.00864284	3.26431	TRUE	0.000734196	0.00449165	-1.54427	FALSE	0.0357642	0.0970477
PHB2	ENSG00000215021	12	6965327	6970825	cis	-0.273033	TRUE	0.00167051	0.00660241	-0.236014	TRUE	0.00401689	0.0168931	-0.00817723	FALSE	0.816474	1
C1S	ENSG00000182326	12	6988259	7071032	cis	1.12404	TRUE	4.08239e-06	6.25545e-05	0.964841	TRUE	0.000213043	0.00170015	0.0991605	FALSE	0.481021	0.723544
RIMKLB	ENSG00000166532	12	8681600	8783095	cis	-0.266423	TRUE	0.00398647	0.013258	-0.397442	TRUE	0.00112197	0.00625665	0.0584387	FALSE	0.42943	0.665546
AC092490.1	ENSG00000249790	12	8788257	8795789	cis	-1.51383	TRUE	3.39861e-08	1.61731e-06	-1.35028	TRUE	2.71246e-07	1.09859e-05	-0.228268	FALSE	0.324718	0.541553
KLRG1	ENSG00000139187	12	8950044	9010760	cis	1.27178	TRUE	7.31517e-06	9.99288e-05	1.22867	TRUE	4.69504e-07	1.63498e-05	-0.1107	FALSE	0.391016	0.622046
DDX12P	ENSG00000214826	12	9418673	9448229	cis	-1.55582	TRUE	0.0178179	0.0436401	-1.33724	TRUE	0.00265091	0.0123012	0.137314	FALSE	0.690887	0.941703
AC092821.1	ENSG00000214776	12	9480608	9576275	cis	-8.07265	TRUE	1.03346e-05	0.00012867	-6.63494	TRUE	6.64703e-06	0.000119724	-1.49014	FALSE	0.105181	0.226266
GABARAPL1	ENSG00000139112	12	10212458	10223130	cis	-0.650096	TRUE	1.70968e-07	5.39091e-06	-0.648353	TRUE	4.17194e-07	1.5248e-05	-0.0359959	FALSE	0.667394	0.91744
KLRA1P	ENSG00000256667	12	10588063	10599669	cis	0.685584	TRUE	0.00612892	0.0187194	0.603205	TRUE	0.00228629	0.0110166	0.173466	FALSE	0.386233	0.617076
STYK1	ENSG00000060140	12	10618939	10674318	cis	-0.849574	TRUE	0.0080782	0.0233142	-1.10518	TRUE	0.000138969	0.00120829	0.381653	FALSE	0.166923	0.3236
TAS2R15P	ENSG00000212125	12	10964425	10965352	cis	-0.915255	TRUE	0.0142929	0.0366863	-1.49049	TRUE	0.0132867	0.0427835	-0.100573	FALSE	0.855866	1
BORCS5	ENSG00000165714	12	12357079	12469694	cis	-1.4074	TRUE	8.27399e-05	0.000638264	-0.855744	TRUE	0.00148361	0.00776348	-0.59977	FALSE	0.0230377	0.068367
DUSP16	ENSG00000111266	12	12474210	12562383	cis	1.1619	TRUE	0.00193244	0.00744065	0.729649	TRUE	0.00260623	0.0121455	0.434063	FALSE	0.0681306	0.160305
HEBP1	ENSG00000013583	12	12974864	13000273	cis	-1.36834	TRUE	0.000458037	0.00241286	-1.22431	TRUE	1.83735e-07	8.09174e-06	-0.0699793	FALSE	0.747689	0.995118
EMP1	ENSG00000134531	12	13196716	13219939	cis	-3.19349	TRUE	0.000724955	0.00344108	-3.17881	TRUE	4.88013e-07	1.66358e-05	-0.800979	FALSE	1	1
PDE3A	ENSG00000172572	12	20369245	20684381	cis	-2.06136	TRUE	1.45457e-05	0.000167838	-1.63593	TRUE	0.000239318	0.00186676	-0.500879	FALSE	0.203243	0.377844
BCAT1	ENSG00000060982	12	24810022	24949459	cis	0.7162	TRUE	9.47467e-05	0.000710252	0.540326	TRUE	0.00136451	0.00725809	0.156137	FALSE	0.0845629	0.19065
RASSF8-AS1	ENSG00000246695	12	25939329	25959765	cis	-1.70095	TRUE	8.22543e-09	5.31875e-07	-1.41692	TRUE	6.04528e-08	3.67932e-06	-0.292463	FALSE	0.0157322	0.0506926
MED21	ENSG00000152944	12	27022546	27066343	cis	-0.532616	TRUE	0.00341935	0.0117154	-0.50778	TRUE	0.000291102	0.00216534	0.0109733	FALSE	0.904412	1
FAR2	ENSG00000064763	12	29149103	29340980	cis	0.97048	TRUE	0.000545547	0.002763	1.11714	TRUE	4.6356e-06	9.07975e-05	-0.198402	FALSE	0.237117	0.424565
YARS2	ENSG00000139131	12	32727490	32755902	cis	-0.338073	TRUE	0.000403641	0.0022007	-0.463468	TRUE	0.000510359	0.00335687	0.194717	FALSE	0.025516	0.0739964
AC023158.2	ENSG00000273853	12	33432311	33432853	cis	3.54426	TRUE	0.0139104	0.0359182	3.2632	TRUE	0.00594138	0.0228953	0.265647	FALSE	0.823965	1
KIF21A	ENSG00000139116	12	39293228	39443390	cis	0.291432	TRUE	0.0187393	0.0454182	0.333998	TRUE	1.84274e-05	0.000258279	0.0320706	FALSE	0.695932	0.946576
TWF1	ENSG00000151239	12	43793723	43806375	cis	0.231591	TRUE	0.00434196	0.0141874	0.414794	TRUE	0.00660041	0.0248673	-0.140961	FALSE	0.146334	0.291661
TMEM117	ENSG00000139173	12	43835967	44389762	cis	-2.03977	TRUE	4.01353e-07	1.04625e-05	-1.89579	TRUE	2.48777e-05	0.000324854	-0.0348332	FALSE	0.900371	1
PLEKHA8P1	ENSG00000134297	12	45173064	45216041	cis	1.34958	TRUE	0.00302816	0.0106293	2.2764	TRUE	1.21347e-07	5.95438e-06	-0.71096	FALSE	0.0941245	0.207554
AC008014.1	ENSG00000257261	12	46383679	46876159	cis	0.937887	TRUE	0.00480528	0.0153823	1.6468	TRUE	5.08926e-05	0.000560767	-1.168	FALSE	0.0933992	0.206179
PRKAG1	ENSG00000181929	12	49002274	49018825	cis	1.06815	TRUE	7.103e-05	0.000569964	0.974102	TRUE	3.75264e-10	8.80226e-08	0.0970664	FALSE	0.202378	0.376483
BCDIN3D	ENSG00000186666	12	49836039	49843129	cis	-1.44447	TRUE	1.86672e-06	3.3982e-05	-1.15058	TRUE	1.03326e-05	0.000165018	-0.113345	FALSE	0.488659	0.731828
RACGAP1	ENSG00000161800	12	49976923	50033136	cis	-1.06717	TRUE	3.89069e-12	2.39886e-09	-0.945413	TRUE	0.000373103	0.00260915	-0.0962723	FALSE	0.0858263	0.192854
LARP4	ENSG00000161813	12	50392383	50480004	cis	-0.536827	TRUE	1.22474e-05	0.000146442	-0.508375	TRUE	8.37072e-08	4.58321e-06	-0.0852553	FALSE	0.0778009	0.178094
METTL7A	ENSG00000185432	12	50923472	50932517	cis	2.62455	TRUE	4.38868e-05	0.000395399	2.15443	TRUE	1.33809e-05	0.000201012	0.453565	FALSE	0.0659325	0.156114
SLC4A8	ENSG00000050438	12	51391317	51515763	cis	1.26564	TRUE	3.05668e-05	0.000298231	0.858728	TRUE	0.00043581	0.00294296	0.254691	FALSE	0.208769	0.385573
KRT7	ENSG00000135480	12	52232520	52252186	cis	-3.13651	TRUE	0.0129983	0.0340918	-1.58642	TRUE	0.0109605	0.037016	-1.54645	FALSE	1	1
EIF4B	ENSG00000063046	12	53006158	53042209	cis	-0.335554	TRUE	5.75781e-06	8.29792e-05	-0.288853	TRUE	0.00142573	0.0075189	-0.0511918	FALSE	0.0221238	0.0662795
SPRYD3	ENSG00000167778	12	53064316	53079420	cis	-1.56349	TRUE	0.0160804	0.040211	-0.888358	TRUE	0.0114108	0.0382366	-0.676216	FALSE	0.139907	0.281702
PDE1B	ENSG00000123360	12	54549350	54579239	cis	-2.61198	TRUE	7.7014e-05	0.000604836	-0.508638	TRUE	0.0142166	0.0452235	-2.60408	FALSE	1	1
PYM1	ENSG00000170473	12	55901413	55932618	cis	-0.575765	TRUE	0.00245339	0.00896456	-0.44709	TRUE	0.00492535	0.0198766	-0.154371	FALSE	0.415262	0.649265
AC073896.1	ENSG00000144785	12	56285916	56316059	cis	-0.271533	TRUE	0.00911123	0.0257281	-0.187356	TRUE	0.00574821	0.0223514	-0.109519	FALSE	0.124071	0.256742
BAZ2A	ENSG00000076108	12	56595596	56636816	cis	-0.318375	TRUE	0.00204747	0.0077759	-0.278938	TRUE	0.0130376	0.0422693	-0.0368941	FALSE	0.459645	0.699299
HSD17B6	ENSG00000025423	12	56752161	56787790	cis	3.27934	TRUE	0.00292725	0.0103339	2.90068	TRUE	3.73766e-05	0.000441331	1.13018	FALSE	0.0861042	0.193295
CTDSP2	ENSG00000175215	12	57819927	57846739	cis	-0.380907	TRUE	0.00199328	0.00761536	-0.438508	TRUE	6.19986e-05	0.000645997	0.0318316	FALSE	0.562202	0.810552
AC078789.1	ENSG00000257880	12	62139999	62145643	cis	-4.69095	TRUE	0.000171156	0.00112786	-2.94146	TRUE	0.0130688	0.0423317	-1.87064	FALSE	0.11167	0.236888
MON2	ENSG00000061987	12	62466817	62600479	cis	0.489757	TRUE	2.74562e-06	4.60777e-05	0.441288	TRUE	0.000692299	0.00429086	0.0736309	FALSE	0.287229	0.493183
AVPR1A	ENSG00000166148	12	63142759	63150942	cis	-2.03192	TRUE	0.0181875	0.0443538	-2.22297	TRUE	0.00182654	0.00918866	0.315232	FALSE	1	1
DPY19L2	ENSG00000177990	12	63558913	63668939	cis	-2.15336	TRUE	7.63537e-08	2.99108e-06	-1.5959	TRUE	7.01145e-08	4.08288e-06	-0.620557	FALSE	0.016986	0.0537595
TBK1	ENSG00000183735	12	64451880	64502108	cis	0.621655	TRUE	6.35278e-05	0.000522716	0.460281	TRUE	0.000229042	0.00179947	0.171181	FALSE	0.0241273	0.070944
LINC02384	ENSG00000251301	12	68332888	68451663	cis	-3.75234	TRUE	9.32254e-05	0.000700598	-1.6713	TRUE	0.00943151	0.0329429	-1.94001	FALSE	1	1
MYRFL	ENSG00000166268	12	69825304	69959097	cis	4.56783	TRUE	0.000357598	0.00200201	2.05373	TRUE	0.000654399	0.00411896	1.75092	FALSE	1	1
AC025575.2	ENSG00000258053	12	71047402	71118247	cis	-2.95054	TRUE	8.817e-07	1.85906e-05	-2.96485	TRUE	8.44884e-05	0.000827438	-0.679692	FALSE	0.0377008	0.101257
PPP1R12A-AS1	ENSG00000257557	12	79934901	79942712	cis	1.05721	TRUE	0.014523	0.0371417	1.40946	TRUE	1.91889e-05	0.000266521	-0.293626	FALSE	1	1
OTOGL	ENSG00000165899	12	80099537	80380879	cis	1.98889	TRUE	0.0170618	0.0421888	1.98398	TRUE	0.00679511	0.0254185	-0.113902	FALSE	1	1
ACSS3	ENSG00000111058	12	80936414	81261205	cis	-0.313406	TRUE	0.00667202	0.0200415	-0.301039	TRUE	0.00421464	0.0175375	-0.0179246	FALSE	0.836708	1
ALX1	ENSG00000180318	12	85280107	85301784	cis	3.78003	TRUE	0.00120045	0.00506654	2.44501	TRUE	0.0149832	0.0471333	1.34415	FALSE	1	1
AC079597.1	ENSG00000280049	12	87041916	87042423	cis	-6.62015	TRUE	0.000209465	0.00131319	-5.344	TRUE	9.92057e-06	0.000159811	-1.84753	FALSE	0.0539777	0.133332
C12orf29	ENSG00000133641	12	88033846	88050160	cis	0.49195	TRUE	8.87216e-05	0.000674617	0.508123	TRUE	6.12151e-05	0.000641605	-0.0157251	FALSE	0.836281	1
POC1B-AS1	ENSG00000270344	12	89525654	89548005	cis	2.26597	TRUE	0.0132727	0.034612	3.16461	TRUE	0.0135255	0.0433996	-0.725833	FALSE	1	1
AC025164.1	ENSG00000245904	12	92145573	92189660	cis	-2.84993	TRUE	1.74926e-08	9.76627e-07	-1.42439	TRUE	0.000702129	0.0043423	-1.41169	FALSE	1	1
MRPL42	ENSG00000198015	12	93467488	93516213	cis	0.6938	TRUE	3.16492e-06	5.14699e-05	0.643246	TRUE	0.000174695	0.00145384	0.0239174	FALSE	0.800971	1
FGD6	ENSG00000180263	12	95076749	95217482	cis	0.307488	TRUE	0.00468328	0.01507	0.332931	TRUE	0.00040956	0.00279633	-0.040983	FALSE	0.423471	0.658541
IKBIP	ENSG00000166130	12	98613405	98645113	cis	0.710718	TRUE	0.00587116	0.018084	0.807585	TRUE	0.000382514	0.00264736	-0.0193394	FALSE	0.89454	1
AC126474.1	ENSG00000279148	12	100026248	100027540	cis	2.81382	TRUE	0.00536507	0.0168026	1.21387	TRUE	0.0056747	0.0221566	2.70649	FALSE	1	1
GOLGA2P5	ENSG00000238105	12	100156357	100173659	cis	-0.718812	TRUE	0.00134371	0.00552804	-0.6312	TRUE	1.28466e-06	3.41795e-05	-0.0821753	FALSE	0.32929	0.546928
DEPDC4	ENSG00000166153	12	100203669	100267079	cis	1.35312	TRUE	9.24699e-06	0.000118951	1.14539	TRUE	5.46094e-06	0.000102981	0.316668	FALSE	0.135225	0.274655
SLC5A8	ENSG00000256870	12	101155493	101210407	cis	-6.10697	TRUE	1.118e-05	0.000135942	-4.78487	TRUE	7.76694e-06	0.000132862	-1.28447	FALSE	0.0193411	0.0596381
ARL1	ENSG00000120805	12	101393120	101407820	cis	0.52865	TRUE	1.80647e-06	3.30673e-05	0.610777	TRUE	2.51536e-06	5.744e-05	-0.104416	FALSE	0.0581754	0.141265
WASHC3	ENSG00000120860	12	102012927	102062149	cis	-1.05236	TRUE	3.32295e-07	8.99289e-06	-0.87185	TRUE	8.79594e-06	0.000145889	-0.30661	FALSE	0.0338668	0.0930204
NT5DC3	ENSG00000111696	12	103770453	103841197	cis	-0.428881	TRUE	0.0056713	0.0175562	-0.52346	TRUE	0.00440625	0.0181643	0.0947047	FALSE	0.179705	0.343497
KCTD10	ENSG00000110906	12	109448656	109477544	cis	-0.633215	TRUE	0.000160873	0.00107105	-0.509631	TRUE	0.000591787	0.00379563	-0.137945	FALSE	0.359282	0.582883
MMAB	ENSG00000139428	12	109553737	109573874	cis	1.23854	TRUE	1.80315e-05	0.00019866	1.76146	TRUE	3.32954e-08	2.36965e-06	-0.446424	FALSE	0.0561232	0.137411
ANAPC7	ENSG00000196510	12	110372900	110403730	cis	-0.172253	TRUE	0.0138337	0.0357921	-0.17725	TRUE	0.000905453	0.00528622	-0.0071825	FALSE	0.902648	1
ARPC3	ENSG00000111229	12	110434825	110450422	cis	0.330085	TRUE	8.40842e-05	0.000646988	0.538318	TRUE	0.00124442	0.00679256	-0.207934	FALSE	0.0604954	0.145725
ACAD10	ENSG00000111271	12	111686056	111757107	cis	1.92041	TRUE	0.000169791	0.00112054	2.40337	TRUE	1.54933e-06	3.88868e-05	-0.429333	FALSE	0.0274735	0.0785488
MAPKAPK5	ENSG00000089022	12	111841978	111902238	cis	1.46634	TRUE	2.27588e-06	3.99928e-05	1.58305	TRUE	4.22659e-11	1.81628e-08	-0.117984	FALSE	0.08569	0.192701
SDSL	ENSG00000139410	12	113422237	113438276	cis	-4.29947	TRUE	7.44107e-05	0.000589837	-3.0007	TRUE	0.00645192	0.0244442	-0.546009	FALSE	0.285524	0.490908
AC084361.1	ENSG00000257095	12	119031039	119116961	cis	-6.58691	TRUE	7.70364e-05	0.000604836	-3.36526	TRUE	0.00983742	0.0340753	-2.78047	FALSE	0.02321	0.0687859
HNF1A-AS1	ENSG00000241388	12	120941728	120980965	cis	-2.16506	TRUE	0.0154149	0.0388759	-1.68252	TRUE	0.0143156	0.0454333	-1.19322	FALSE	0.135471	0.274916
PSMD9	ENSG00000110801	12	121888731	121918297	cis	-2.11322	TRUE	5.21905e-08	2.27727e-06	-1.92957	TRUE	1.39731e-07	6.47556e-06	-0.180152	FALSE	0.523332	0.76972
WDR66	ENSG00000158023	12	121917862	122003927	cis	2.04985	TRUE	0.000117725	0.000839344	1.74852	TRUE	0.00337832	0.0147273	0.18576	FALSE	0.470358	0.71209
AC048338.1	ENSG00000256861	12	122207779	122266423	cis	0.633697	TRUE	0.00277084	0.00988805	0.551004	TRUE	0.0116906	0.0389531	0.134369	FALSE	0.553903	0.802078
AC073857.1	ENSG00000280120	12	123152324	123153377	cis	1.57787	TRUE	4.11118e-05	0.000375876	1.20599	TRUE	5.7457e-06	0.000107493	0.429876	FALSE	0.0876975	0.196034
C12orf65	ENSG00000130921	12	123232916	123257959	cis	0.620531	TRUE	0.000745827	0.00351498	0.517688	TRUE	9.29357e-05	0.000888087	0.112427	FALSE	0.451116	0.69003
AC068768.1	ENSG00000235423	12	123252030	123261483	cis	4.40978	TRUE	1.06809e-05	0.00013143	3.31283	TRUE	0.00022261	0.00175771	1.07597	FALSE	0.121107	0.252081
CDK2AP1	ENSG00000111328	12	123260971	123272334	cis	-0.284034	TRUE	0.00149182	0.00601921	-0.3277	TRUE	1.41064e-05	0.000209688	0.068383	FALSE	0.144347	0.288551
RILPL1	ENSG00000188026	12	123470054	123533718	cis	-0.41472	TRUE	0.0108356	0.0294818	-0.464799	TRUE	0.00353177	0.0152092	0.0461789	FALSE	0.720199	0.968805
EIF2B1	ENSG00000111361	12	123620406	123633766	cis	0.452762	TRUE	0.000158323	0.00105929	0.396264	TRUE	5.20902e-06	9.96883e-05	0.0443639	FALSE	0.479238	0.72199
GTF2H3	ENSG00000111358	12	123633739	123662606	cis	-0.378969	TRUE	0.000538146	0.00273431	-0.276915	TRUE	0.0148975	0.0469261	-0.107174	FALSE	0.156966	0.308172
AC122688.3	ENSG00000279233	12	125138245	125141711	cis	1.47893	TRUE	0.0117807	0.031539	0.904041	TRUE	0.0081246	0.0293168	0.72295	FALSE	1	1
RIMBP2	ENSG00000060709	12	130396137	130716281	cis	-2.71359	TRUE	0.00392964	0.0131244	-1.21501	TRUE	0.000643508	0.00406847	-1.46181	FALSE	1	1
EP400P1	ENSG00000185684	12	132084283	132131639	cis	1.73561	TRUE	2.52919e-08	1.28329e-06	1.8918	TRUE	2.67116e-09	3.78798e-07	-0.197639	FALSE	0.221831	0.403564
PGAM5	ENSG00000247077	12	132710819	132722734	cis	-0.831578	TRUE	2.9028e-05	0.000287795	-0.767367	TRUE	6.39237e-06	0.000116367	-0.113621	FALSE	0.135518	0.274972
ZMYM5	ENSG00000132950	13	19823482	19863636	cis	-0.960974	TRUE	7.82319e-05	0.00061158	-0.814012	TRUE	0.000226933	0.00178686	-0.354952	FALSE	0.123328	0.25569
AL157931.1	ENSG00000262198	13	22918591	22924602	cis	-1.60408	TRUE	0.000145251	0.000994117	-1.04123	TRUE	0.00133457	0.00713796	-0.547611	FALSE	0.0650414	0.154524
SGCG	ENSG00000102683	13	23180952	23325165	cis	-3.90887	TRUE	0.00106719	0.00462807	-2.76552	TRUE	0.000797007	0.00478306	-1.34792	FALSE	0.141896	0.284856
ATP12A	ENSG00000075673	13	24680411	24712493	cis	2.0926	TRUE	0.00539231	0.0168656	2.27921	TRUE	2.07759e-05	0.000283019	-0.592501	FALSE	1	1
TPTE2P1	ENSG00000253771	13	24924677	24968487	cis	1.86365	TRUE	0.00652898	0.0196869	1.72971	TRUE	3.91298e-05	0.000457084	0.153236	FALSE	1	1
USP12	ENSG00000152484	13	27066142	27171896	cis	-0.299569	TRUE	0.00430507	0.0140896	-0.286966	TRUE	9.17383e-06	0.000150802	-0.101455	FALSE	0.347761	0.569707
MEDAG	ENSG00000102802	13	30906191	30925572	cis	3.56584	TRUE	0.000665258	0.0032209	3.87012	TRUE	0.000636412	0.0040308	0.0720811	FALSE	0.915564	1
BRCA2	ENSG00000139618	13	32315474	32400266	cis	0.254459	TRUE	0.0124959	0.0330482	0.341753	TRUE	0.00342365	0.014867	-0.128213	FALSE	0.527826	0.773333
N4BP2L1	ENSG00000139597	13	32400723	32428311	cis	-2.0506	TRUE	3.01074e-06	4.94159e-05	-1.39177	TRUE	9.77578e-05	0.000924818	-0.666363	FALSE	0.0375966	0.101053
PDS5B	ENSG00000083642	13	32586427	32778019	cis	-0.267479	TRUE	0.00944884	0.0264653	-0.502019	TRUE	0.000322692	0.00232407	0.16774	FALSE	0.320056	0.535731
NBEA	ENSG00000172915	13	34942287	35673022	cis	-0.707695	TRUE	4.90412e-06	7.24692e-05	-0.639427	TRUE	2.12417e-05	0.000287706	-0.14226	FALSE	0.326906	0.544179
SPART	ENSG00000133104	13	36301638	36370180	cis	1.62165	TRUE	0.00315393	0.0110027	1.04243	TRUE	0.0022228	0.0107803	0.445399	FALSE	0.0554612	0.136143
SPART-AS1	ENSG00000120664	13	36346431	36369601	cis	5.3698	TRUE	0.00270092	0.00969418	3.40451	TRUE	0.0136045	0.0436185	1.71236	FALSE	0.103023	0.222369
POSTN	ENSG00000133110	13	37562583	37598844	cis	-4.30496	TRUE	0.00248798	0.00905598	-3.37845	TRUE	0.000280144	0.00210085	-1.05945	FALSE	0.0528656	0.13134
LHFPL6	ENSG00000183722	13	39209116	39603528	cis	2.41055	TRUE	0.00268998	0.00966794	2.51375	TRUE	0.00423428	0.0175986	-0.184291	FALSE	1	1
VWA8	ENSG00000102763	13	41566837	41961120	cis	0.279803	TRUE	5.72958e-05	0.000482776	0.363706	TRUE	0.000588674	0.00378079	-0.152768	FALSE	0.13355	0.272069
VWA8-AS1	ENSG00000278338	13	41955808	41981565	cis	-3.6427	TRUE	0.000325795	0.00185471	-0.963062	TRUE	0.0157747	0.049165	-3.67544	FALSE	1	1
CCDC122	ENSG00000151773	13	43823909	43879727	cis	0.508853	TRUE	0.00961446	0.0268497	1.55409	TRUE	4.52871e-07	1.60103e-05	-1.14395	FALSE	0.0265999	0.0764654
AL512506.1	ENSG00000274001	13	43877715	43878163	cis	-1.53655	TRUE	0.0183642	0.0446878	-3.56569	TRUE	0.00541301	0.0213725	2.06839	FALSE	0.110067	0.234151
SMIM2-AS1	ENSG00000227258	13	44110451	44240517	cis	1.54897	TRUE	4.06639e-05	0.000372757	2.17592	TRUE	0.00151653	0.00790478	-0.383555	FALSE	0.492281	0.735699
NUFIP1	ENSG00000083635	13	44939249	44989483	cis	-0.267021	TRUE	0.0138417	0.0358062	-0.240881	TRUE	0.00451609	0.018555	-0.0865638	FALSE	0.596584	0.847011
TPT1	ENSG00000133112	13	45333471	45341370	cis	0.533713	TRUE	4.12892e-06	6.30069e-05	0.383115	TRUE	0.000127165	0.00112919	0.0672371	FALSE	0.604724	0.854653
TPT1-AS1	ENSG00000170919	13	45341345	45393413	cis	2.57643	TRUE	0.000286414	0.00167421	3.41408	TRUE	1.35258e-10	3.99602e-08	-1.19123	FALSE	1	1
RUBCNL	ENSG00000102445	13	46342000	46438190	cis	1.56316	TRUE	0.000397697	0.00217499	1.08174	TRUE	0.00778756	0.0283023	0.406439	FALSE	0.242832	0.432604
LINC00562	ENSG00000260388	13	47930153	47932622	cis	3.69291	TRUE	0.000706398	0.00337287	2.47675	TRUE	0.0149502	0.0470609	0.186124	FALSE	1	1
FNDC3A	ENSG00000102531	13	48975912	49209779	cis	-0.879399	TRUE	6.66804e-05	0.000544384	-0.560376	TRUE	0.00123326	0.00674727	-0.381697	FALSE	0.0530517	0.131687
CAB39L	ENSG00000102547	13	49308650	49444126	cis	-1.06464	TRUE	2.86752e-08	1.42682e-06	-1.1358	TRUE	6.36642e-07	2.01074e-05	-0.0730194	FALSE	0.662693	0.913191
PHF11	ENSG00000136147	13	49495610	49528987	cis	-0.91571	TRUE	1.23807e-07	4.26142e-06	-0.594048	TRUE	0.00221838	0.0107625	-0.35137	FALSE	0.0156732	0.0505484
RCBTB1	ENSG00000136144	13	49531946	49585583	cis	-0.932754	TRUE	2.82362e-12	1.90675e-09	-1.07883	TRUE	6.41989e-12	6.43814e-09	0.0222111	FALSE	0.871612	1
WDFY2	ENSG00000139668	13	51584455	51767707	cis	0.573208	TRUE	0.00611617	0.0186885	0.509728	TRUE	0.00298434	0.013448	0.179103	FALSE	0.275868	0.477491
DHRS12	ENSG00000102796	13	51767993	51804157	cis	2.19809	TRUE	2.4043e-05	0.000248059	2.89088	TRUE	3.20009e-06	6.94953e-05	-0.515241	FALSE	0.288218	0.494259
ALG11	ENSG00000253710	13	52012398	52032171	cis	-0.181547	TRUE	0.0126678	0.0334065	-0.329879	TRUE	2.79722e-06	6.25668e-05	0.0731179	FALSE	0.531451	0.777207
LINC00347	ENSG00000236678	13	74552503	74565445	cis	-3.15414	TRUE	6.20662e-05	0.000513813	-2.12869	TRUE	0.00718519	0.0265554	-0.789983	FALSE	1	1
COMMD6	ENSG00000188243	13	75525219	75549439	cis	0.409454	TRUE	0.000398199	0.00217689	0.334642	TRUE	2.8614e-05	0.000362624	0.0170178	FALSE	0.915491	1
IPO5	ENSG00000065150	13	97953658	98024297	cis	-0.211898	TRUE	5.71013e-05	0.000481698	-0.130794	TRUE	0.00170611	0.00869048	-0.175777	FALSE	0.11532	0.242671
DOCK9	ENSG00000088387	13	98793429	99086625	cis	1.34197	TRUE	0.000115601	0.000828585	1.32536	TRUE	9.95134e-06	0.00016	-0.260659	FALSE	0.204306	0.379124
UBAC2-AS1	ENSG00000228889	13	99196377	99200710	cis	3.12381	TRUE	0.000489166	0.00253819	3.34014	TRUE	5.00479e-05	0.000554043	-0.953287	FALSE	1	1
TPP2	ENSG00000134900	13	102597003	102679958	cis	0.442901	TRUE	0.000302846	0.0017515	0.324211	TRUE	2.14489e-05	0.000289407	0.117094	FALSE	0.343452	0.56476
LINC00396	ENSG00000231428	13	110053285	110054952	cis	-7.61479	TRUE	5.96893e-06	8.54142e-05	-7.59428	TRUE	1.95682e-05	0.000270993	0.10095	FALSE	0.737187	0.985487
AL442128.2	ENSG00000277767	13	110916004	110917827	cis	-1.00045	TRUE	0.000766835	0.00359032	-1.18078	TRUE	2.22972e-06	5.18354e-05	-0.262837	FALSE	0.343574	0.564896
TUBGCP3	ENSG00000126216	13	112485005	112588205	cis	-0.370502	TRUE	3.19733e-05	0.000308865	-0.339789	TRUE	0.00176551	0.00892258	-0.0781301	FALSE	0.583457	0.832395
GRTP1	ENSG00000139835	13	113324164	113364148	cis	-0.824447	TRUE	1.64063e-05	0.000184649	-1.39967	TRUE	6.67905e-07	2.07255e-05	0.45653	FALSE	0.0176521	0.0553691
DCUN1D2	ENSG00000150401	13	113455819	113490952	cis	0.515079	TRUE	6.96283e-05	0.000561341	0.325399	TRUE	0.0109242	0.0369552	0.165969	FALSE	0.225371	0.408485
UPF3A	ENSG00000169062	13	114281584	114305817	cis	0.222815	TRUE	0.0136903	0.0355117	0.289614	TRUE	0.00205782	0.0101221	-0.14059	FALSE	0.296969	0.50529
TTC5	ENSG00000136319	14	20256558	20305994	cis	-0.400478	TRUE	0.000671911	0.00324296	-0.400753	TRUE	0.00119443	0.0065703	-0.0300344	FALSE	0.753797	0.999588
CCNB1IP1	ENSG00000100814	14	20311368	20333312	cis	1.17541	TRUE	1.81993e-11	6.79169e-09	1.27609	TRUE	5.51043e-09	6.51195e-07	-0.170692	FALSE	0.0270426	0.0775043
METTL17	ENSG00000165792	14	20989770	20997035	cis	0.463511	TRUE	0.00560728	0.0174112	0.411933	TRUE	0.000249442	0.00192258	0.0621959	FALSE	0.385973	0.616799
RPGRIP1	ENSG00000092200	14	21287939	21351301	cis	-1.63954	TRUE	0.000105818	0.000777513	-0.728729	TRUE	0.00256187	0.0119822	-1.06183	FALSE	1	1
SUPT16H	ENSG00000092201	14	21351472	21384266	cis	-0.273109	TRUE	4.04116e-05	0.000370923	-0.22194	TRUE	0.00119263	0.00656291	-0.064319	FALSE	0.0975034	0.213527
RAB2B	ENSG00000129472	14	21459020	21476973	cis	-0.433463	TRUE	0.000255932	0.00152712	-0.35304	TRUE	0.000701703	0.00434156	-0.140643	FALSE	0.0167029	0.0531324
ABHD4	ENSG00000100439	14	22598237	22613215	cis	-1.45941	TRUE	3.08075e-11	9.8226e-09	-1.28869	TRUE	5.32763e-07	1.76935e-05	-0.281007	FALSE	0.0225166	0.0672227
PSMB5	ENSG00000100804	14	23016543	23035230	cis	-0.4206	TRUE	0.000567027	0.00284738	-0.330245	TRUE	0.00225212	0.0108845	-0.127335	FALSE	0.059343	0.14356
RNF212B	ENSG00000215277	14	23185316	23273477	cis	-3.0272	TRUE	1.59775e-05	0.000181117	-1.15134	TRUE	0.0115235	0.0385048	-1.78662	FALSE	0.0377134	0.101271
DHRS4-AS1	ENSG00000215256	14	23938731	23988839	cis	1.44859	TRUE	2.06503e-06	3.68818e-05	1.52551	TRUE	6.57133e-12	6.43814e-09	0.0676572	FALSE	0.751981	0.998206
AL136419.1	ENSG00000285467	14	23969931	24051377	cis	-1.73749	TRUE	0.013964	0.0360304	-3.32792	TRUE	0.00185041	0.00929023	1.63325	FALSE	0.0375901	0.101053
TM9SF1	ENSG00000100926	14	24189143	24195687	cis	-0.750924	TRUE	0.000370258	0.00205343	-1.22702	TRUE	9.15028e-05	0.000878538	0.326604	FALSE	0.090104	0.200241
DHRS1	ENSG00000157379	14	24290598	24299833	cis	-1.46827	TRUE	9.74825e-07	2.0093e-05	-1.58486	TRUE	1.11064e-06	3.05824e-05	0.135145	FALSE	0.414572	0.648544
LINC02588	ENSG00000257842	14	26598412	26806467	cis	-5.11109	TRUE	2.48776e-05	0.000254337	-5.41692	TRUE	0.00133251	0.00713071	1.2952	FALSE	0.0654621	0.155289
STRN3	ENSG00000196792	14	30893799	31026401	cis	-0.33512	TRUE	0.00126369	0.00528624	-0.425057	TRUE	0.00119077	0.00655524	0.100904	FALSE	0.0593968	0.14364
DTD2	ENSG00000129480	14	31446036	31457510	cis	0.719608	TRUE	7.59102e-06	0.000102644	0.760861	TRUE	2.15786e-05	0.000290325	-0.0221786	FALSE	0.749092	0.99591
ARHGAP5	ENSG00000100852	14	32076114	32159728	cis	0.462994	TRUE	0.000140756	0.000968023	0.278505	TRUE	0.00134454	0.00717773	0.204835	FALSE	0.0164517	0.0525335
EGLN3	ENSG00000129521	14	33924231	34462774	cis	-0.885154	TRUE	0.00212365	0.00800944	-0.839909	TRUE	0.000673824	0.00420576	-0.0119871	FALSE	0.940314	1
SPTSSA	ENSG00000165389	14	34432789	34462356	cis	0.418311	TRUE	8.65194e-05	0.000661775	0.251997	TRUE	0.0102293	0.0350984	0.158733	FALSE	0.0194215	0.059834
SRP54-AS1	ENSG00000258704	14	34920858	34982532	cis	-2.03765	TRUE	2.33196e-10	3.63401e-08	-2.27657	TRUE	2.82931e-10	6.91766e-08	0.321512	FALSE	0.237726	0.425495
AL132857.2	ENSG00000283098	14	36320753	36656163	cis	-4.39648	TRUE	0.000116742	0.000835775	-3.26362	TRUE	0.0135287	0.0433996	-0.595017	FALSE	0.257922	0.453346
AL132639.2	ENSG00000258940	14	39265703	39267061	cis	-1.17695	TRUE	0.00797096	0.0230639	-1.68676	TRUE	0.000221076	0.00174851	-0.0626815	FALSE	1	1
FBXO33	ENSG00000165355	14	39397669	39432500	cis	0.624535	TRUE	4.63697e-05	0.000412943	0.805382	TRUE	5.14676e-07	1.72953e-05	-0.157328	FALSE	0.177529	0.340345
AL049870.3	ENSG00000258949	14	44898908	44911863	cis	-3.8444	TRUE	0.00141266	0.00576489	-5.50848	TRUE	0.00128446	0.00693901	1.45885	FALSE	0.137741	0.278328
ATP5S	ENSG00000125375	14	50312326	50335558	cis	8.19374	TRUE	5.126e-05	0.00044487	7.42056	TRUE	0.000123871	0.0011058	1.55971	FALSE	0.162059	0.315898
TXNDC16	ENSG00000087301	14	52430590	52552522	cis	0.981655	TRUE	0.000228302	0.0013973	0.763322	TRUE	9.2712e-09	8.94387e-07	0.179292	FALSE	0.135033	0.274459
GCH1	ENSG00000131979	14	54842008	54902852	cis	0.716162	TRUE	4.26386e-06	6.45313e-05	0.894838	TRUE	7.29307e-05	0.000738208	-0.19177	FALSE	0.0740098	0.171129
AL356801.1	ENSG00000259318	14	55394940	55395233	cis	-3.4513	TRUE	0.0121085	0.0322462	-2.59914	TRUE	0.00279894	0.0128038	-1.58201	FALSE	0.0501561	0.126133
TMEM260	ENSG00000070269	14	56488354	56650606	cis	-0.769311	TRUE	4.20631e-09	3.17286e-07	-0.661648	TRUE	0.000346181	0.00245337	-0.0818271	FALSE	0.360229	0.584048
GPR135	ENSG00000181619	14	59429022	59465342	cis	-1.3545	TRUE	1.04318e-05	0.000129539	-1.16334	TRUE	7.62216e-05	0.000767139	-0.431965	FALSE	0.0326373	0.0903646
L3HYPDH	ENSG00000126790	14	59460363	59484430	cis	-0.444126	TRUE	0.0190671	0.0460146	-0.616311	TRUE	0.00117812	0.00650076	0.145788	FALSE	0.227631	0.411238
JKAMP	ENSG00000050130	14	59484443	59505410	cis	-0.354501	TRUE	0.000339306	0.00191701	-0.519632	TRUE	3.8231e-06	7.85731e-05	0.137666	FALSE	0.0249663	0.0727294
RTN1	ENSG00000139970	14	59595976	59870966	cis	-2.03261	TRUE	5.42721e-06	7.90178e-05	-1.34705	TRUE	0.00160037	0.00826168	-0.649076	FALSE	0.0572479	0.139466
DHRS7	ENSG00000100612	14	60144120	60169856	cis	-0.517936	TRUE	2.10122e-06	3.73411e-05	-0.608127	TRUE	0.000833164	0.00496117	0.050186	FALSE	0.375714	0.603876
C14orf39	ENSG00000179008	14	60396469	60515543	cis	2.52902	TRUE	0.000111059	0.000804353	2.39097	TRUE	0.00982948	0.0340562	0.0300608	FALSE	0.94855	1
AL049874.3	ENSG00000258670	14	60515119	60554916	cis	4.08728	TRUE	0.0068196	0.0203769	4.10068	TRUE	0.0150758	0.0473614	-0.163793	FALSE	0.848958	1
TRMT5	ENSG00000126814	14	60971451	60981358	cis	-0.715076	TRUE	1.40722e-08	8.34969e-07	-0.64569	TRUE	5.45765e-07	1.80408e-05	-0.0658535	FALSE	0.240788	0.429511
KCNH5	ENSG00000140015	14	62699454	63102037	cis	-3.05811	TRUE	0.000156438	0.00104959	-1.44375	TRUE	0.0069919	0.0259886	-1.75241	FALSE	1	1
CHURC1	ENSG00000258289	14	64914361	64944591	cis	-1.23807	TRUE	2.43705e-10	3.7565e-08	-1.06128	TRUE	1.31494e-07	6.28294e-06	-0.191594	FALSE	0.0278924	0.0794101
RAB15	ENSG00000139998	14	64945814	64973226	cis	-1.00884	TRUE	0.00044167	0.0023464	-1.09049	TRUE	0.00314002	0.0139457	0.0519174	FALSE	0.60735	0.857425
MAX	ENSG00000125952	14	65006174	65102695	cis	3.24637	TRUE	1.06885e-05	0.00013143	2.28148	TRUE	0.000902201	0.00527158	0.865048	FALSE	0.244517	0.434849
GPHN	ENSG00000171723	14	66507407	67181803	cis	-0.440181	TRUE	0.000668147	0.00323302	-0.520159	TRUE	9.28307e-06	0.000152365	0.118092	FALSE	0.341458	0.561994
ATP6V1D	ENSG00000100554	14	67294371	67360265	cis	-0.45879	TRUE	5.45438e-07	1.29998e-05	-0.331447	TRUE	0.0120608	0.039859	-0.116017	FALSE	0.0427783	0.111638
TTC9	ENSG00000133985	14	70641787	70675360	cis	0.621884	TRUE	0.00286345	0.0101339	0.673699	TRUE	1.09259e-07	5.5534e-06	0.0230343	FALSE	0.771946	1
DPF3	ENSG00000205683	14	72619296	72894116	cis	-2.40867	TRUE	0.000109627	0.000798011	-2.42706	TRUE	0.00814366	0.0293557	0.199203	FALSE	1	1
NUMB	ENSG00000133961	14	73275107	73458617	cis	0.377621	TRUE	6.60301e-05	0.000540007	0.433071	TRUE	6.53512e-05	0.000676951	-0.123244	FALSE	0.0676455	0.159508
RIOX1	ENSG00000170468	14	73490964	73493392	cis	-0.309724	TRUE	0.01236	0.0327559	-0.372593	TRUE	0.0160569	0.0498909	-0.0291315	FALSE	0.834692	1
ELMSAN1	ENSG00000156030	14	73715122	73790285	cis	-1.17338	TRUE	4.98448e-11	1.26223e-08	-1.06775	TRUE	4.15955e-05	0.000479566	-0.105676	FALSE	0.35359	0.576757
NPC2	ENSG00000119655	14	74476192	74494177	cis	-0.536274	TRUE	8.55579e-06	0.000112258	-0.466297	TRUE	0.00128328	0.00693527	-0.105913	FALSE	0.278837	0.481514
ISCA2	ENSG00000165898	14	74493720	74497106	cis	-0.286508	TRUE	0.014779	0.0376201	-0.201162	TRUE	0.0087425	0.0309973	-0.143673	FALSE	0.284705	0.489755
ESRRB	ENSG00000119715	14	76310712	76501837	cis	-2.47819	TRUE	3.43577e-05	0.000327438	-1.79814	TRUE	0.000385353	0.00265922	-0.536454	FALSE	1	1
CIPC	ENSG00000198894	14	77098097	77117287	cis	-1.10057	TRUE	0.00043334	0.00232064	-0.632708	TRUE	0.00631332	0.0240025	-0.477191	FALSE	0.0155477	0.0502007
POMT2	ENSG00000009830	14	77274956	77320884	cis	-0.680367	TRUE	0.000145954	0.000997003	-0.625214	TRUE	0.00298554	0.0134492	-0.086285	FALSE	0.307358	0.519137
TMED8	ENSG00000100580	14	77335021	77377109	cis	-0.423811	TRUE	0.00322077	0.0111644	-0.607198	TRUE	0.000287949	0.00215029	0.13492	FALSE	0.0635794	0.151635
VIPAS39	ENSG00000151445	14	77426675	77457952	cis	-0.468342	TRUE	1.50318e-05	0.000172465	-0.384776	TRUE	0.000608341	0.00388773	-0.0962443	FALSE	0.207749	0.384207
SLIRP	ENSG00000119705	14	77708071	77761104	cis	4.58723	TRUE	0.0027428	0.00981345	3.594	TRUE	0.00147533	0.00773443	0.700037	FALSE	0.256597	0.451605
ADCK1	ENSG00000063761	14	77800083	77935012	cis	-1.13696	TRUE	4.43743e-05	0.00039874	-0.674853	TRUE	0.0103262	0.0353367	-0.492872	FALSE	0.0608188	0.146355
CEP128	ENSG00000100629	14	80476983	80959517	cis	1.10439	TRUE	1.88672e-09	1.69475e-07	0.626397	TRUE	0.000676841	0.00422088	0.349691	FALSE	0.0238717	0.0703499
STON2	ENSG00000140022	14	81260656	81436465	cis	-0.891251	TRUE	5.76622e-05	0.000484711	-1.0603	TRUE	0.000109114	0.00100517	0.219812	FALSE	0.102122	0.220829
NRDE2	ENSG00000119720	14	90267856	90332137	cis	-0.302667	TRUE	0.00774995	0.0225486	-0.343744	TRUE	0.0131201	0.0424206	0.0279985	FALSE	0.799866	1
TTC7B	ENSG00000165914	14	90524564	90816479	cis	-0.409247	TRUE	0.0102967	0.0283749	-0.457619	TRUE	0.00618247	0.0236253	0.0782855	FALSE	0.622699	0.872875
DGLUCY	ENSG00000133943	14	91060333	91225632	cis	-0.794305	TRUE	5.13612e-05	0.000445204	-1.06343	TRUE	4.91448e-06	9.49485e-05	0.19326	FALSE	0.0794123	0.181052
TC2N	ENSG00000165929	14	91779751	91867536	cis	0.688061	TRUE	0.00117574	0.00499347	0.424218	TRUE	0.00091443	0.00533424	0.298068	FALSE	0.0252039	0.0732861
LGMN	ENSG00000100600	14	92703807	92748702	cis	-0.441538	TRUE	0.000729918	0.00345955	-0.482714	TRUE	1.52567e-05	0.000223383	0.00284062	FALSE	0.969458	1
GON7	ENSG00000170270	14	93202894	93207094	cis	-0.50318	TRUE	0.00115135	0.00491432	-0.540932	TRUE	0.000214685	0.00171147	-0.00672021	FALSE	0.922307	1
ASB2	ENSG00000100628	14	93934153	93976791	cis	-2.55831	TRUE	0.0059151	0.0181838	-1.07533	TRUE	0.0132246	0.0426197	-1.19454	FALSE	1	1
AK7	ENSG00000140057	14	96392111	96489427	cis	1.5621	TRUE	4.00937e-05	0.000369441	1.86811	TRUE	5.98729e-08	3.65973e-06	-0.413287	FALSE	0.103476	0.223143
TECPR2	ENSG00000196663	14	102362963	102502481	cis	1.06251	TRUE	0.00862266	0.0245983	1.0484	TRUE	0.000581834	0.00374534	-0.025009	FALSE	0.905852	1
LINC00605	ENSG00000251533	14	103187221	103189028	cis	5.70013	TRUE	0.00014798	0.00100593	4.84687	TRUE	1.29855e-05	0.00019611	0.366483	FALSE	0.471936	0.713337
LINC02298	ENSG00000257556	14	105093609	105099004	cis	-3.54359	TRUE	0.00237754	0.00875284	-3.70154	TRUE	0.00802834	0.0290063	0.558748	FALSE	0.617148	0.867544
ELMO2P1	ENSG00000276172	15	23083094	23121324	cis	-6.27635	TRUE	5.5025e-06	7.99498e-05	-4.68412	TRUE	0.00472661	0.0192443	-1.68974	FALSE	0.0728637	0.168929
NDN	ENSG00000182636	15	23685400	23687330	cis	-0.824844	TRUE	6.48303e-05	0.000531421	-0.873197	TRUE	0.00815825	0.0293933	0.100946	FALSE	0.197408	0.369027
PWRN4	ENSG00000260232	15	23975172	24003435	cis	-5.43195	TRUE	0.00143042	0.00581894	-3.11141	TRUE	0.00913755	0.03209	-2.96719	FALSE	0.0289538	0.0818733
SNORD116-16	ENSG00000207263	15	25082768	25082859	cis	-5.12918	TRUE	0.000611743	0.00301739	-5.8019	TRUE	0.00478836	0.0194567	1.86322	FALSE	0.0619847	0.148732
SNORD116-30	ENSG00000252277	15	25108268	25108352	cis	-5.90166	TRUE	5.21964e-05	0.000449968	-3.96269	TRUE	0.00455663	0.0186864	-2.83606	FALSE	0.100181	0.217928
GOLGA8R	ENSG00000186399	15	30403740	30414162	cis	-1.7036	TRUE	0.00346837	0.0118575	-1.90014	TRUE	0.00536396	0.021218	-0.0622756	FALSE	1	1
FAN1	ENSG00000198690	15	30903852	30943108	cis	0.673432	TRUE	1.04706e-05	0.000129794	0.920087	TRUE	2.07891e-07	9.01562e-06	-0.218679	FALSE	0.274788	0.475913
AC087481.3	ENSG00000270015	15	30926514	30928407	cis	0.835981	TRUE	0.00513836	0.016236	1.08337	TRUE	1.72757e-08	1.45826e-06	-0.109544	FALSE	0.546463	0.794619
ARHGAP11A	ENSG00000198826	15	32615144	32639949	cis	-0.196764	TRUE	0.0129492	0.034006	-0.247656	TRUE	0.00120432	0.00661445	-0.0234036	FALSE	0.578643	0.827358
KATNBL1	ENSG00000134152	15	34140674	34210096	cis	-0.751863	TRUE	0.000782024	0.00363961	-0.688968	TRUE	0.00219537	0.0106655	-0.117737	FALSE	0.395665	0.62748
EMC4	ENSG00000128463	15	34224999	34230156	cis	0.503279	TRUE	4.04606e-06	6.22889e-05	0.458152	TRUE	0.000327638	0.00235252	0.0624426	FALSE	0.305764	0.51718
GOLGA8B	ENSG00000215252	15	34525207	34588503	cis	0.976386	TRUE	1.08047e-06	2.18481e-05	0.972566	TRUE	0.000170754	0.00142523	0.0464846	FALSE	0.613057	0.863333
ACTC1	ENSG00000159251	15	34788095	34795726	cis	2.62952	TRUE	0.0198232	0.0474132	1.86664	TRUE	0.00565814	0.0221224	0.85713	FALSE	0.129516	0.265701
AQR	ENSG00000021776	15	34851782	34969839	cis	-0.217659	TRUE	0.000747451	0.00351913	-0.171497	TRUE	0.0154871	0.0484284	-0.0213434	FALSE	0.638261	0.888328
AC040918.1	ENSG00000259245	15	36046082	36049529	cis	-7.61836	TRUE	4.88331e-08	2.16407e-06	-5.44277	TRUE	0.000203375	0.00163774	-1.62877	FALSE	0.0542521	0.133922
C15orf41	ENSG00000186073	15	36579611	36810248	cis	-0.481344	TRUE	0.00125283	0.005247	-0.372573	TRUE	0.015651	0.0488654	0.0113441	FALSE	0.906067	1
AC023908.3	ENSG00000261136	15	39782571	39785617	cis	4.70674	TRUE	1.84199e-05	0.000201553	3.76519	TRUE	8.35275e-06	0.000140344	0.780551	FALSE	0.133677	0.272249
SRP14-AS1	ENSG00000248508	15	40039311	40067290	cis	1.09927	TRUE	0.00202864	0.00772507	2.24859	TRUE	6.63269e-06	0.000119667	-1.79596	FALSE	0.0436299	0.113484
CCDC32	ENSG00000128891	15	40528683	40565057	cis	-0.68675	TRUE	2.32737e-06	4.06139e-05	-0.43583	TRUE	0.0118215	0.0393155	-0.241386	FALSE	0.0648363	0.154159
KNL1	ENSG00000137812	15	40594020	40664342	cis	-0.377836	TRUE	0.00225132	0.00839054	-0.410068	TRUE	0.000335375	0.00239474	0.0175187	FALSE	0.751484	0.99792
OIP5	ENSG00000104147	15	41309268	41332621	cis	0.524609	TRUE	0.000318921	0.00182364	0.319107	TRUE	0.00475699	0.0193514	0.218933	FALSE	0.0205987	0.0626933
TMEM62	ENSG00000137842	15	43123279	43185146	cis	-1.43973	TRUE	0.00759637	0.0221883	-1.07271	TRUE	0.0028762	0.0130478	-0.39059	FALSE	0.347469	0.569516
TGM7	ENSG00000159495	15	43276280	43302255	cis	-2.11479	TRUE	0.0158883	0.0398571	-2.67607	TRUE	0.00541359	0.0213725	0.978419	FALSE	1	1
MAP1A	ENSG00000166963	15	43510958	43531620	cis	-0.636565	TRUE	0.0121996	0.0324339	-1.02642	TRUE	0.0056192	0.0220042	0.180999	FALSE	1	1
CATSPER2	ENSG00000166762	15	43628503	43668118	cis	2.56751	TRUE	0.00679967	0.0203314	2.31943	TRUE	0.000136513	0.001193	1.58022	FALSE	1	1
WDR76	ENSG00000092470	15	43826963	43868419	cis	-0.841025	TRUE	6.54819e-09	4.46441e-07	-0.712889	TRUE	1.18273e-05	0.000181821	-0.153261	FALSE	0.0735716	0.170254
EIF3J-DT	ENSG00000179523	15	44527257	44536923	cis	0.567445	TRUE	0.0116827	0.0313537	0.855733	TRUE	2.13176e-05	0.000288459	-0.288732	FALSE	0.156718	0.307771
SPG11	ENSG00000104133	15	44562696	44663678	cis	0.489409	TRUE	0.000319966	0.0018274	0.59156	TRUE	0.000523551	0.0034309	-0.127332	FALSE	0.0412427	0.108812
PATL2	ENSG00000229474	15	44665732	44711316	cis	-2.22765	TRUE	0.00248222	0.00903784	-1.13997	TRUE	0.00827434	0.0296984	-1.77101	FALSE	1	1
SPATA5L1	ENSG00000171763	15	45402331	45421419	cis	0.760236	TRUE	0.00237969	0.00875845	0.421107	TRUE	0.0133678	0.0429958	0.3245	FALSE	0.0318157	0.0884838
AC023355.1	ENSG00000259488	15	48312353	48331856	cis	-1.26467	TRUE	1.59258e-08	9.08868e-07	-0.920596	TRUE	0.000840022	0.00498959	-0.328166	FALSE	0.0900044	0.200087
DUT	ENSG00000128951	15	48331011	48343373	cis	-0.520013	TRUE	0.00126762	0.00529637	-0.481642	TRUE	1.54662e-06	3.88868e-05	-0.0530935	FALSE	0.361718	0.586231
SCG3	ENSG00000104112	15	51681353	51721031	cis	1.51667	TRUE	6.93201e-05	0.000559174	1.52647	TRUE	1.7604e-10	4.81365e-08	-0.101619	FALSE	0.359532	0.583155
AC090971.3	ENSG00000259556	15	51919073	51930627	cis	-3.24429	TRUE	2.84214e-07	7.94958e-06	-2.69597	TRUE	0.000535063	0.00349021	-0.276858	FALSE	0.787249	1
MAPK6	ENSG00000069956	15	51952106	52067372	cis	0.307266	TRUE	0.000218248	0.00135329	0.285254	TRUE	0.00245014	0.0115972	0.00228771	FALSE	0.965599	1
WDR72	ENSG00000166415	15	53513741	53762878	cis	-2.55924	TRUE	7.09374e-08	2.80212e-06	-2.44671	TRUE	0.000373314	0.00260915	0.0751954	FALSE	0.749127	0.99591
PRTG	ENSG00000166450	15	55611546	55743090	cis	0.988617	TRUE	0.00313134	0.0109319	1.15247	TRUE	0.00987915	0.0341948	-0.246753	FALSE	0.153881	0.303419
NEDD4	ENSG00000069869	15	55826922	55993746	cis	-1.10816	TRUE	4.00056e-06	6.17323e-05	-1.16239	TRUE	2.81695e-07	1.12211e-05	0.0057907	FALSE	0.9725	1
ZNF280D	ENSG00000137871	15	56630181	56734086	cis	2.78609	TRUE	4.95375e-05	0.000433369	2.47663	TRUE	0.00275522	0.012666	0.247799	FALSE	1	1
GCOM1	ENSG00000137878	15	57591908	57714745	cis	-1.75318	TRUE	0.00118304	0.00501545	-1.4902	TRUE	0.00305018	0.0136493	-0.207957	FALSE	1	1
RORA	ENSG00000069667	15	60488284	61229319	cis	-2.81589	TRUE	3.30845e-06	5.35013e-05	-2.18789	TRUE	1.61954e-09	2.63985e-07	-0.369493	FALSE	0.267205	0.466137
AC104590.1	ENSG00000259251	15	62060503	62062434	cis	-3.38339	TRUE	0.000231934	0.00141526	-3.04781	TRUE	0.0128218	0.0417703	0.330295	FALSE	1	1
PCLAF	ENSG00000166803	15	64364311	64387687	cis	-0.705019	TRUE	9.19227e-06	0.000118708	-0.768901	TRUE	6.2896e-07	1.99091e-05	0.0339675	FALSE	0.617512	0.867767
TRIP4	ENSG00000103671	15	64387748	64455303	cis	-0.383618	TRUE	0.00637481	0.0193328	-0.337034	TRUE	0.00933403	0.0326587	-0.0794051	FALSE	0.575468	0.823981
OAZ2	ENSG00000180304	15	64687573	64703281	cis	-0.21609	TRUE	0.0127256	0.0335057	-0.32204	TRUE	0.00112341	0.00626221	0.107703	FALSE	0.0192883	0.0595012
PIF1	ENSG00000140451	15	64815632	64825668	cis	-1.27856	TRUE	1.89e-06	3.43177e-05	-1.09876	TRUE	4.16168e-08	2.78824e-06	-0.180462	FALSE	0.0489276	0.123681
SPG21	ENSG00000090487	15	64963021	64990310	cis	0.698903	TRUE	1.7408e-10	3.04769e-08	0.551479	TRUE	1.83259e-06	4.41222e-05	0.133567	FALSE	0.0560941	0.137377
SLC24A1	ENSG00000074621	15	65611366	65660995	cis	-0.9208	TRUE	2.88489e-06	4.80172e-05	-0.475914	TRUE	0.0121409	0.0400583	-0.335667	FALSE	0.0407671	0.107697
AAGAB	ENSG00000103591	15	67201033	67255195	cis	-0.306776	TRUE	2.56587e-06	4.35767e-05	-0.316229	TRUE	5.86155e-05	0.000620318	-0.031799	FALSE	0.298638	0.507548
CLN6	ENSG00000128973	15	68206992	68257211	cis	0.911551	TRUE	0.00146071	0.00591669	1.07255	TRUE	3.21832e-05	0.0003948	-0.166006	FALSE	0.10458	0.225182
HMGN2P40	ENSG00000260602	15	68254549	68254939	cis	-6.77182	TRUE	3.41551e-07	9.15601e-06	-5.10889	TRUE	9.17724e-06	0.000150802	-1.34845	FALSE	0.0489005	0.123677
ITGA11	ENSG00000137809	15	68296533	68432162	cis	-1.77164	TRUE	0.00129273	0.00537129	-2.65756	TRUE	0.00247864	0.0116931	0.601404	FALSE	1	1
CORO2B	ENSG00000103647	15	68578969	68727806	cis	-2.91525	TRUE	0.00411753	0.0135919	-0.97853	TRUE	0.00640729	0.0243081	-2.14291	FALSE	0.0196752	0.0604056
PAQR5	ENSG00000137819	15	69298947	69407780	cis	3.77901	TRUE	0.00333482	0.0114728	2.33167	TRUE	0.000136622	0.001193	1.46785	FALSE	1	1
KIF23	ENSG00000137807	15	69414246	69448427	cis	0.317833	TRUE	0.001606	0.00639738	0.448016	TRUE	0.000757348	0.00460152	-0.102149	FALSE	0.27493	0.476042
RPLP1	ENSG00000137818	15	69452784	69456194	cis	-1.23212	TRUE	4.06235e-06	6.24141e-05	-1.00076	TRUE	4.81699e-05	0.000538655	-0.206731	FALSE	0.0458667	0.117769
HEXA	ENSG00000213614	15	72340919	72376476	cis	-0.571674	TRUE	0.00210722	0.0079623	-0.581418	TRUE	0.000106984	0.000990945	0.0446178	FALSE	0.736147	0.984364
GOLGA6B	ENSG00000215186	15	72654738	72666394	cis	-6.47065	TRUE	3.2671e-06	5.29494e-05	-5.57027	TRUE	7.68581e-05	0.000772448	-0.860752	FALSE	0.213419	0.39195
COX5A	ENSG00000178741	15	74919791	74938168	cis	-0.489374	TRUE	1.58379e-07	5.15132e-06	-0.418853	TRUE	3.32464e-06	7.11112e-05	-0.0749928	FALSE	0.0951956	0.209525
PTPN9	ENSG00000169410	15	75463251	75579289	cis	0.545978	TRUE	1.56303e-06	2.90883e-05	0.496751	TRUE	1.52438e-05	0.000223383	0.0194603	FALSE	0.766419	1
DNM1P35	ENSG00000246877	15	75727670	75738623	cis	-5.69987	TRUE	4.07275e-08	1.88744e-06	-3.1807	TRUE	5.47283e-06	0.000103068	-2.36474	FALSE	1	1
AC019294.2	ENSG00000260288	15	75737820	75763321	cis	-2.54337	TRUE	0.0144914	0.0370743	-1.35488	TRUE	0.0150711	0.0473614	-1.32082	FALSE	1	1
UBE2Q2	ENSG00000140367	15	75843285	75901078	cis	1.14838	TRUE	7.05812e-06	9.7365e-05	0.681964	TRUE	0.00213204	0.0104033	0.454556	FALSE	0.224801	0.407556
HYKK	ENSG00000188266	15	78507564	78537372	cis	5.34281	TRUE	1.20631e-07	4.17234e-06	5.04372	TRUE	0.000683861	0.00425904	0.220524	FALSE	0.833163	1
PSMA4	ENSG00000041357	15	78540405	78552419	cis	0.499146	TRUE	3.70127e-05	0.000346683	0.641352	TRUE	2.38116e-06	5.48169e-05	-0.131777	FALSE	0.0989301	0.215669
CHRNA5	ENSG00000169684	15	78565520	78595269	cis	0.894216	TRUE	0.00985842	0.0274015	2.08184	TRUE	3.02224e-05	0.000378607	-1.47732	FALSE	0.0380685	0.102032
MORF4L1	ENSG00000185787	15	78810487	78898133	cis	0.303682	TRUE	0.000638191	0.00311405	0.392996	TRUE	0.000100011	0.000944228	-0.0912109	FALSE	0.0535515	0.132464
AC021483.1	ENSG00000259548	15	79832466	79833554	cis	-5.6953	TRUE	7.09465e-07	1.59497e-05	-4.46244	TRUE	0.000146919	0.00126262	-1.34716	FALSE	0.116166	0.244123
MTHFS	ENSG00000136371	15	79833585	79897379	cis	-3.46005	TRUE	0.00255899	0.00927634	-2.10145	TRUE	0.000383824	0.00265383	-2.51724	FALSE	1	1
ST20-MTHFS	ENSG00000259332	15	79845150	79923754	cis	0.574758	TRUE	0.00541718	0.0169321	0.667242	TRUE	0.000129616	0.00114665	-0.277607	FALSE	0.0678966	0.159902
ST20	ENSG00000180953	15	79898840	79923702	cis	1.01314	TRUE	0.00021798	0.00135222	0.723286	TRUE	0.00333109	0.0145805	0.309595	FALSE	0.229981	0.414509
FAH	ENSG00000103876	15	80152490	80186946	cis	-1.15014	TRUE	7.92009e-05	0.000617311	-0.840057	TRUE	9.10229e-05	0.000875245	-0.300759	FALSE	0.0253833	0.073702
ARNT2	ENSG00000172379	15	80404350	80597937	cis	1.07408	TRUE	0.000586835	0.00292304	0.83142	TRUE	0.000279606	0.00209904	0.242837	FALSE	0.0186475	0.0579278
TMC3-AS1	ENSG00000259343	15	81324377	81518200	cis	1.06473	TRUE	0.00917669	0.0258666	1.24824	TRUE	0.000150811	0.00128834	-0.0806278	FALSE	0.807284	1
GOLGA6L5P	ENSG00000230373	15	84507885	84516814	cis	-2.22337	TRUE	1.95047e-08	1.05571e-06	-2.1695	TRUE	2.97253e-05	0.000373701	0.0608879	FALSE	0.896868	1
AC044860.2	ENSG00000259270	15	85178628	85178806	cis	-8.27059	TRUE	2.76159e-05	0.000276262	-8.1929	TRUE	0.000104118	0.000972015	-0.492979	FALSE	0.45583	0.695201
ADAMTS7P4	ENSG00000218052	15	85255369	85330334	cis	-4.73486	TRUE	2.3606e-07	6.94517e-06	-4.71604	TRUE	0.000142264	0.00123124	-0.291633	FALSE	0.466839	0.707517
NGRN	ENSG00000182768	15	90265659	90278141	cis	1.20253	TRUE	5.74171e-05	0.000483224	0.817261	TRUE	3.0589e-05	0.000382524	0.308588	FALSE	0.181087	0.345811
CRTC3-AS1	ENSG00000259736	15	90620007	90717141	cis	-1.39646	TRUE	0.0121547	0.0323448	-1.59303	TRUE	0.00278432	0.0127575	-0.0143878	FALSE	0.980292	1
MAN2A2	ENSG00000196547	15	90902218	90922584	cis	-0.483811	TRUE	0.010671	0.0291629	-0.29114	TRUE	0.00952478	0.0332359	-0.227091	FALSE	0.0534459	0.132272
PRC1-AS1	ENSG00000258725	15	90966345	90988624	cis	-2.79861	TRUE	0.00190949	0.00737632	-1.92149	TRUE	0.0127095	0.0414519	-1.26418	FALSE	1	1
LINC00930	ENSG00000258647	15	92567818	92572042	cis	-4.59216	TRUE	1.74328e-05	0.00019359	-2.9307	TRUE	0.0133561	0.0429777	-2.12626	FALSE	1	1
AC087633.1	ENSG00000258433	15	95034384	95035737	cis	5.89104	TRUE	0.000800566	0.00371129	5.06519	TRUE	0.000153323	0.00130508	1.06531	FALSE	0.161891	0.315672
ARRDC4	ENSG00000140450	15	97960698	97973838	cis	1.08601	TRUE	0.0186449	0.0452048	1.22344	TRUE	1.6766e-05	0.000240417	0.00196877	FALSE	0.990969	1
IGF1R	ENSG00000140443	15	98648539	98964530	cis	-0.865291	TRUE	0.00211698	0.00799066	-0.632963	TRUE	8.9271e-05	0.000861778	-0.218452	FALSE	0.100526	0.218344
TTC23	ENSG00000103852	15	99136323	99251223	cis	0.424158	TRUE	0.00267482	0.00962956	0.326399	TRUE	0.0130093	0.0421969	0.055641	FALSE	0.455869	0.695201
PRKXP1	ENSG00000259205	15	100553529	100558954	cis	-2.17588	TRUE	0.0120667	0.032159	-1.77622	TRUE	0.00668703	0.0251136	-0.882912	FALSE	1	1
AC023024.1	ENSG00000259172	15	101295419	101305737	cis	1.95743	TRUE	0.0120929	0.0322166	2.15327	TRUE	0.00224861	0.0108757	-0.34829	FALSE	1	1
TM2D3	ENSG00000184277	15	101621444	101652391	cis	0.488647	TRUE	7.42132e-05	0.00058893	0.451932	TRUE	5.07123e-05	0.000559607	0.058572	FALSE	0.548527	0.796504
TARSL2	ENSG00000185418	15	101653598	101724604	cis	1.42693	TRUE	2.32843e-10	3.63401e-08	1.35305	TRUE	3.90004e-09	5.12097e-07	0.101408	FALSE	0.449911	0.688707
AC027559.1	ENSG00000259658	15	101732201	101746870	cis	4.15746	TRUE	0.0103606	0.0285177	4.02615	TRUE	0.00159395	0.00823153	1.09464	FALSE	0.156152	0.306915
MPG	ENSG00000103152	16	77007	85853	cis	-2.55076	TRUE	8.50745e-06	0.000112019	-4.28283	TRUE	0.000148894	0.00127813	1.69229	FALSE	0.0504136	0.126668
RPUSD1	ENSG00000007376	16	784974	788397	cis	1.62919	TRUE	0.00562527	0.0174479	1.25842	TRUE	0.00861592	0.0306375	0.345808	FALSE	1	1
UBE2I	ENSG00000103275	16	1308880	1327018	cis	-0.137908	TRUE	0.0108182	0.0294516	-0.198376	TRUE	2.30731e-05	0.000306941	0.0813612	FALSE	0.0664937	0.15721
TSR3	ENSG00000007520	16	1349240	1351911	cis	0.904242	TRUE	0.00796984	0.0230639	0.760455	TRUE	0.00284776	0.0129644	0.175775	FALSE	0.201821	0.37559
AC005363.1	ENSG00000255513	16	1963745	1964095	cis	-2.82266	TRUE	1.96021e-09	1.72657e-07	-2.71934	TRUE	6.42225e-06	0.000116761	-0.0837209	FALSE	0.621101	0.871457
ERVK13-1	ENSG00000260565	16	2660349	2673444	cis	2.42616	TRUE	0.01448	0.0370518	1.96434	TRUE	1.42573e-06	3.66151e-05	0.642031	FALSE	1	1
AC003965.1	ENSG00000263280	16	2866348	2867618	cis	5.26783	TRUE	0.0188866	0.0456738	5.75269	TRUE	0.00245444	0.0115975	-0.430947	FALSE	0.603184	0.853156
FLYWCH1	ENSG00000059122	16	2911937	2951208	cis	-2.26213	TRUE	0.00141315	0.0057652	-1.31304	TRUE	0.00253909	0.0119031	-0.988051	FALSE	0.0639549	0.152351
MMP25-AS1	ENSG00000261971	16	3037403	3059370	cis	-2.60323	TRUE	0.00111924	0.00481406	-1.80334	TRUE	6.31626e-06	0.000115575	-0.679004	FALSE	1	1
ZSCAN32	ENSG00000140987	16	3382081	3401065	cis	0.960467	TRUE	2.20784e-10	3.55788e-08	0.722101	TRUE	3.24179e-07	1.2595e-05	0.277423	FALSE	0.0165835	0.0528354
SRL	ENSG00000185739	16	4189374	4242080	cis	-3.58942	TRUE	0.000495809	0.00256889	-3.18495	TRUE	0.00732956	0.0269136	-0.65109	FALSE	1	1
ZNF500	ENSG00000103199	16	4748239	4767624	cis	-0.933104	TRUE	0.00192094	0.00741047	-0.677419	TRUE	0.000183755	0.00151238	-0.227423	FALSE	0.193663	0.363414
AC020663.3	ENSG00000275056	16	4839244	4840334	cis	-2.69874	TRUE	2.39323e-07	6.9976e-06	-3.06602	TRUE	5.79294e-07	1.86655e-05	0.608797	FALSE	0.214413	0.393247
EEF2KMT	ENSG00000118894	16	5084304	5097808	cis	1.47966	TRUE	7.40069e-05	0.000587621	1.82767	TRUE	4.5428e-09	5.65101e-07	-0.315819	FALSE	0.144502	0.288781
SNN	ENSG00000184602	16	11668414	11679159	cis	0.24032	TRUE	0.0164125	0.0408685	0.282566	TRUE	0.0101914	0.0350022	-0.0395761	FALSE	0.512569	0.757804
NPIPB2	ENSG00000234719	16	11927373	11976643	cis	-7.12761	TRUE	1.01808e-07	3.72099e-06	-5.27597	TRUE	1.73934e-06	4.23808e-05	-1.19344	FALSE	0.109146	0.232681
PARN	ENSG00000140694	16	14435701	14632728	cis	0.469051	TRUE	0.00013659	0.000943492	0.44315	TRUE	2.11973e-05	0.00028738	0.0472906	FALSE	0.61245	0.862992
NOMO1	ENSG00000103512	16	14833681	14896160	cis	5.84133	TRUE	1.21917e-05	0.000146022	4.23922	TRUE	2.00078e-07	8.73017e-06	1.4387	FALSE	0.0829889	0.187548
NPIPA1	ENSG00000183426	16	14922802	14952060	cis	-2.62715	TRUE	3.78842e-06	5.95606e-05	-1.99006	TRUE	0.000428785	0.0029066	-0.331636	FALSE	0.574488	0.822786
NOMO3	ENSG00000103226	16	16232495	16294814	cis	-3.57831	TRUE	2.08748e-07	6.32533e-06	-3.61591	TRUE	2.51187e-11	1.31929e-08	0.0353223	FALSE	0.826203	1
NOMO2	ENSG00000185164	16	18417325	18562211	cis	5.33673	TRUE	0.000753458	0.00354153	4.99485	TRUE	3.1126e-05	0.000386653	-0.827174	FALSE	0.406585	0.639435
SYT17	ENSG00000103528	16	19167971	19268334	cis	-1.42734	TRUE	8.52023e-07	1.81147e-05	-1.00362	TRUE	0.00113615	0.00631834	-0.231508	FALSE	0.218114	0.398233
GDE1	ENSG00000006007	16	19501689	19522145	cis	-0.200319	TRUE	0.00775186	0.0225496	-0.275633	TRUE	0.0126167	0.0412818	0.0969635	FALSE	0.123868	0.25662
CRYM	ENSG00000103316	16	21238874	21303083	cis	1.08397	TRUE	0.0126691	0.0334065	1.18608	TRUE	0.000119875	0.00107502	-0.265112	FALSE	0.260331	0.456843
NPIPB3	ENSG00000169246	16	21402237	21448567	cis	-2.03814	TRUE	1.7969e-09	1.66548e-07	-2.19727	TRUE	1.37669e-06	3.58278e-05	0.129573	FALSE	0.586206	0.835475
RRN3P1	ENSG00000248124	16	21796106	21820410	cis	3.11712	TRUE	2.90075e-05	0.000287795	2.4043	TRUE	8.07651e-05	0.000798767	0.337858	FALSE	0.389778	0.620642
AC092119.2	ENSG00000274460	16	21950218	21951708	cis	3.35249	TRUE	0.00129836	0.00538205	2.85898	TRUE	0.000115472	0.00104767	0.635811	FALSE	1	1
SMG1P1	ENSG00000237296	16	22437008	22492220	cis	-8.27199	TRUE	2.87168e-07	8.00065e-06	-6.98586	TRUE	1.45027e-06	3.69897e-05	-1.05263	FALSE	0.373012	0.60035
ZKSCAN2	ENSG00000155592	16	25236001	25257931	cis	0.451255	TRUE	7.15745e-05	0.000573445	0.612116	TRUE	0.000168246	0.00140927	-0.115502	FALSE	0.263357	0.461073
LINC02195	ENSG00000236481	16	26584755	26594813	cis	4.67579	TRUE	0.0148879	0.0378632	6.16196	TRUE	0.00047703	0.00316999	-1.83299	FALSE	0.0263043	0.0757556
AC138904.1	ENSG00000246465	16	28284885	28292064	cis	-1.00476	TRUE	0.000252177	0.00151376	-0.700927	TRUE	0.000685354	0.00426467	-0.278218	FALSE	0.178686	0.341947
NPIPB8	ENSG00000255524	16	28637654	28658682	cis	-8.48478	TRUE	5.16155e-07	1.25336e-05	-7.76629	TRUE	2.46622e-08	1.94603e-06	-1.0023	FALSE	0.190018	0.357901
NPIPB9	ENSG00000196993	16	28751787	28772807	cis	-7.42537	TRUE	3.30955e-08	1.58557e-06	-6.96598	TRUE	5.13381e-07	1.72928e-05	-1.43284	FALSE	0.121364	0.252355
NPIPB10P	ENSG00000196796	16	29038655	29052726	cis	-5.78171	TRUE	0.0032123	0.0111393	-5.58732	TRUE	9.05717e-05	0.000872552	-0.94024	FALSE	0.356635	0.580115
QPRT	ENSG00000103485	16	29679008	29698699	cis	1.08195	TRUE	1.52088e-06	2.85388e-05	1.00989	TRUE	1.5378e-09	2.56559e-07	0.0185238	FALSE	0.830904	1
MVP	ENSG00000013364	16	29820394	29848039	cis	-3.04376	TRUE	1.79713e-05	0.000198325	-1.55038	TRUE	0.000400677	0.00274891	-1.79592	FALSE	1	1
SMG1P5	ENSG00000183604	16	30267553	30335374	cis	-2.59013	TRUE	0.000317558	0.00181761	-3.11638	TRUE	0.000474027	0.00315447	0.000745185	FALSE	0.999135	1
MIR4519	ENSG00000265991	16	30875266	30875323	cis	-7.68886	TRUE	0.000414813	0.00224693	-4.98043	TRUE	0.0009662	0.005563	-3.90734	FALSE	0.0240369	0.0707488
AC002519.2	ENSG00000261457	16	31802947	31807973	cis	-6.01021	TRUE	2.02753e-05	0.00021712	-4.8165	TRUE	0.000134336	0.00117885	-1.10795	FALSE	0.0861804	0.193399
ITFG1	ENSG00000129636	16	47154387	47464149	cis	-0.414909	TRUE	0.000586228	0.00292105	-0.338095	TRUE	0.00139074	0.00737	-0.0604184	FALSE	0.423725	0.658792
HEATR3	ENSG00000155393	16	50065941	50106387	cis	0.657185	TRUE	1.23227e-05	0.00014701	0.589365	TRUE	6.10488e-06	0.000113316	0.0437084	FALSE	0.806055	1
SALL1	ENSG00000103449	16	51135975	51151367	cis	0.839318	TRUE	2.53223e-05	0.000257416	0.972322	TRUE	0.000135818	0.00118891	-0.296263	FALSE	0.243658	0.433757
AC007906.2	ENSG00000277639	16	53035690	53052873	cis	6.18947	TRUE	7.47914e-07	1.65716e-05	4.57106	TRUE	0.000212339	0.00169548	1.0321	FALSE	0.101648	0.220139
AC007342.3	ENSG00000260078	16	53364982	53373083	cis	-2.70902	TRUE	0.000316132	0.00181207	-2.26312	TRUE	0.00339129	0.0147696	-0.169358	FALSE	1	1
AC007342.4	ENSG00000261804	16	53373493	53384745	cis	-4.03528	TRUE	0.000213559	0.0013312	-5.09459	TRUE	0.000113861	0.00103504	0.795818	FALSE	1	1
AC007342.9	ENSG00000280027	16	53391089	53392473	cis	-3.29293	TRUE	0.000326624	0.00185778	-3.13512	TRUE	0.00552288	0.0217194	-0.00353812	FALSE	1	1
FTO	ENSG00000140718	16	53701692	54158512	cis	-0.286715	TRUE	0.00656618	0.0197738	-0.312173	TRUE	0.015525	0.0485361	0.108991	FALSE	0.176772	0.339216
LPCAT2	ENSG00000087253	16	55508998	55586670	cis	1.45807	TRUE	0.00113005	0.00484586	1.60689	TRUE	2.32416e-05	0.000308604	-0.169157	FALSE	0.550847	0.799055
CES1P2	ENSG00000260765	16	55728115	55750111	cis	-4.68913	TRUE	6.3462e-05	0.000522622	-4.2951	TRUE	0.00580138	0.0225088	0.0583716	FALSE	0.858589	1
CES1	ENSG00000198848	16	55802851	55833337	cis	-6.86166	TRUE	3.66039e-06	5.77397e-05	-6.59286	TRUE	2.18952e-07	9.40899e-06	-0.252589	FALSE	0.562718	0.810801
AMFR	ENSG00000159461	16	56361452	56425538	cis	-0.496612	TRUE	0.00324025	0.0112137	-0.483227	TRUE	0.000130556	0.00115353	0.0125489	FALSE	0.933068	1
OGFOD1	ENSG00000087263	16	56451490	56479100	cis	0.290373	TRUE	0.000675741	0.00325499	0.212568	TRUE	1.76709e-05	0.000250591	0.0899513	FALSE	0.0404815	0.107129
CCDC102A	ENSG00000135736	16	57512178	57536599	cis	-1.67475	TRUE	0.00029694	0.00172366	-1.211	TRUE	0.000941605	0.00545907	-0.936338	FALSE	1	1
ADGRG5	ENSG00000159618	16	57542421	57591681	cis	3.79726	TRUE	0.00378208	0.0127335	2.9511	TRUE	7.72245e-05	0.000773937	0.406472	FALSE	1	1
CDH11	ENSG00000140937	16	64943753	65126112	cis	-1.6173	TRUE	0.000279803	0.0016403	-1.20887	TRUE	0.000328568	0.00235684	-0.291366	FALSE	0.222266	0.404096
CMTM4	ENSG00000183723	16	66614750	66696707	cis	0.357363	TRUE	0.0117118	0.031396	0.422663	TRUE	1.84885e-06	4.44383e-05	-0.0674432	FALSE	0.177462	0.340293
PDP2	ENSG00000172840	16	66878589	66895754	cis	0.323718	TRUE	0.0084584	0.0242125	0.282753	TRUE	0.00246165	0.0116207	0.0513439	FALSE	0.316015	0.530667
NOL3	ENSG00000140939	16	67170154	67175735	cis	-2.10732	TRUE	1.09053e-06	2.19984e-05	-1.79606	TRUE	8.77886e-05	0.000850363	-0.217475	FALSE	0.546567	0.794635
GFOD2	ENSG00000141098	16	67674531	67719421	cis	1.23544	TRUE	4.18514e-08	1.92069e-06	1.1846	TRUE	3.92029e-05	0.00045756	-0.0108086	FALSE	0.928507	1
RANBP10	ENSG00000141084	16	67723066	67806652	cis	-0.897329	TRUE	4.03496e-07	1.0499e-05	-0.863672	TRUE	0.000196797	0.00159291	-0.0506499	FALSE	0.710676	0.960002
AC020978.5	ENSG00000262160	16	68225969	68229145	cis	0.401925	TRUE	0.00470443	0.0151204	0.397997	TRUE	0.00842911	0.0301545	-0.00700974	FALSE	0.945649	1
SLC7A6	ENSG00000103064	16	68264516	68301823	cis	-1.62274	TRUE	5.07883e-07	1.23964e-05	-1.63903	TRUE	4.21232e-07	1.5356e-05	-3.92962e-05	FALSE	0.999753	1
FTLP14	ENSG00000260459	16	68822587	68823070	cis	2.86821	TRUE	0.0195597	0.0468857	3.06207	TRUE	0.00125646	0.0068334	-0.268587	FALSE	0.774477	1
COG8	ENSG00000213380	16	69320140	69339667	cis	-0.413177	TRUE	4.00461e-05	0.000369241	-0.498935	TRUE	1.17919e-06	3.2158e-05	0.0473283	FALSE	0.348908	0.571016
TMED6	ENSG00000157315	16	69343248	69351809	cis	-2.90969	TRUE	0.000739983	0.00349557	-1.62225	TRUE	0.00890717	0.0314523	-2.03353	FALSE	0.0165406	0.0527487
TERF2	ENSG00000132604	16	69355561	69408571	cis	0.391677	TRUE	2.939e-05	0.000290034	0.493945	TRUE	0.000127332	0.00112997	-0.1402	FALSE	0.152404	0.300933
NOB1	ENSG00000141101	16	69741867	69754940	cis	0.238425	TRUE	0.00464532	0.0149716	0.309492	TRUE	0.00111656	0.00624121	-0.104777	FALSE	0.0829488	0.187516
EXOSC6	ENSG00000223496	16	70246778	70251930	cis	-0.25077	TRUE	0.00189577	0.0073373	-0.24217	TRUE	0.000596722	0.0038221	-0.104975	FALSE	0.270782	0.470987
DDX19B	ENSG00000157349	16	70289663	70335283	cis	0.934304	TRUE	0.00224517	0.00837199	1.0006	TRUE	7.12484e-08	4.12397e-06	-0.13317	FALSE	0.480372	0.722993
AC010547.4	ENSG00000261611	16	71447600	71489311	cis	-0.546248	TRUE	3.12256e-05	0.000303582	-0.636339	TRUE	2.75678e-05	0.000353152	0.0543859	FALSE	0.475314	0.717678
AC009053.1	ENSG00000214331	16	74332402	74368240	cis	-1.39768	TRUE	0.00694478	0.0206379	-1.61959	TRUE	0.000219471	0.00173679	0.186429	FALSE	0.582092	0.831117
NPIPB15	ENSG00000196436	16	74377878	74392080	cis	-5.42619	TRUE	2.9381e-06	4.8605e-05	-4.1007	TRUE	0.000306573	0.00223793	-1.45488	FALSE	0.0715647	0.166715
BCAR1	ENSG00000050820	16	75228187	75268053	cis	-0.865058	TRUE	0.011656	0.0312998	-1.01499	TRUE	0.00729009	0.0268104	0.127526	FALSE	1	1
ADAT1	ENSG00000065457	16	75596981	75623300	cis	-0.619334	TRUE	0.00124117	0.00521049	-0.881885	TRUE	0.00326319	0.0143356	0.211156	FALSE	0.338693	0.558824
NUDT7	ENSG00000140876	16	77722492	77742260	cis	0.811577	TRUE	0.00647148	0.0195621	0.694093	TRUE	0.00040599	0.00277864	0.106022	FALSE	0.555937	0.804218
VAT1L	ENSG00000171724	16	77788530	77980107	cis	-1.97401	TRUE	7.82077e-11	1.78881e-08	-1.77632	TRUE	0.00171136	0.00870268	-0.192462	FALSE	0.109858	0.233812
AC105411.1	ENSG00000259867	16	80155053	80563135	cis	-2.82622	TRUE	5.26705e-05	0.000452405	-2.59929	TRUE	0.00503429	0.0201857	-0.00244892	FALSE	1	1
CDYL2	ENSG00000166446	16	80597906	80804329	cis	1.17441	TRUE	0.000201529	0.00127522	0.957553	TRUE	0.00506993	0.0202869	0.180397	FALSE	0.328339	0.545987
CENPN	ENSG00000166451	16	81006498	81033114	cis	1.18991	TRUE	3.54159e-10	5.02233e-08	1.16501	TRUE	1.52644e-08	1.31991e-06	0.0686491	FALSE	0.448272	0.68694
GCSH	ENSG00000140905	16	81081938	81096425	cis	-4.45673	TRUE	1.22326e-10	2.34419e-08	-4.34072	TRUE	1.14888e-10	3.7028e-08	-0.188386	FALSE	0.0464781	0.118843
PLCG2	ENSG00000197943	16	81739097	81962693	cis	-1.14779	TRUE	0.00011947	0.00084965	-1.19438	TRUE	1.74494e-09	2.81193e-07	-0.13709	FALSE	0.471278	0.712873
KIAA0513	ENSG00000135709	16	85027751	85094230	cis	-0.977413	TRUE	0.004308	0.0140927	-1.10925	TRUE	0.000542932	0.00353504	0.373041	FALSE	0.168299	0.325911
ZCCHC14	ENSG00000140948	16	87406246	87492045	cis	0.508579	TRUE	0.000144834	0.000991736	0.475782	TRUE	1.92221e-06	4.56597e-05	0.0618449	FALSE	0.480415	0.722993
AC105429.1	ENSG00000276337	16	87470370	87474370	cis	-2.84733	TRUE	0.00117045	0.00498144	-1.4105	TRUE	0.000968438	0.00557136	-1.45008	FALSE	1	1
GALNS	ENSG00000141012	16	88813734	88856970	cis	-0.738912	TRUE	0.00015844	0.00105933	-0.817818	TRUE	0.00814336	0.0293557	0.118685	FALSE	0.564944	0.812687
AC009113.1	ENSG00000259877	16	89215211	89217653	cis	-1.17465	TRUE	1.88824e-09	1.69475e-07	-1.09767	TRUE	1.2169e-05	0.00018636	0.00181725	FALSE	0.993739	1
ZNF778	ENSG00000170100	16	89217703	89237071	cis	0.450937	TRUE	0.000392696	0.00215012	0.335436	TRUE	0.00608497	0.0233408	0.141698	FALSE	0.160093	0.313143
TCF25	ENSG00000141002	16	89873570	89913627	cis	0.804929	TRUE	0.00249888	0.00909332	0.858903	TRUE	3.93892e-05	0.00045898	-0.0392768	FALSE	0.662917	0.913224
CENPBD1	ENSG00000177946	16	89969773	89972832	cis	1.18293	TRUE	7.58869e-05	0.000597862	0.903183	TRUE	3.07201e-08	2.25721e-06	0.290902	FALSE	0.053201	0.131803
AFG3L1P	ENSG00000223959	16	89972586	90002161	cis	-0.622279	TRUE	6.81994e-06	9.47244e-05	-0.510776	TRUE	0.00584878	0.0226554	-0.031747	FALSE	0.618472	0.868629
DBNDD1	ENSG00000003249	16	90004865	90020128	cis	1.07563	TRUE	0.000111334	0.000805937	1.04138	TRUE	0.00616983	0.0235834	-0.0237172	FALSE	0.8784	1
DBIL5P	ENSG00000231784	17	752660	755336	cis	2.75382	TRUE	0.00420345	0.0138176	2.44682	TRUE	1.04226e-07	5.31666e-06	0.959725	FALSE	1	1
GLOD4	ENSG00000167699	17	757097	783390	cis	-0.502234	TRUE	9.92128e-07	2.03904e-05	-0.415933	TRUE	1.75997e-06	4.28099e-05	-0.0705109	FALSE	0.212131	0.390122
TIMM22	ENSG00000177370	17	997117	1003671	cis	0.598006	TRUE	0.00739514	0.0217258	0.584564	TRUE	0.000307755	0.00224384	0.0590911	FALSE	0.564067	0.812091
INPP5K	ENSG00000132376	17	1494571	1516888	cis	-0.68332	TRUE	0.00547189	0.0170843	-0.649379	TRUE	0.00217322	0.0105687	-0.106726	FALSE	0.39236	0.623563
RPA1	ENSG00000132383	17	1829702	1900082	cis	-0.33603	TRUE	0.000187951	0.00120987	-0.256772	TRUE	2.50335e-05	0.000326588	-0.0985374	FALSE	0.0425009	0.111077
TSR1	ENSG00000167721	17	2322503	2337507	cis	-0.532386	TRUE	0.000147122	0.00100208	-0.510259	TRUE	7.02506e-08	4.08288e-06	-0.0309081	FALSE	0.5779	0.826796
MNT	ENSG00000070444	17	2384060	2401118	cis	-0.748916	TRUE	0.00534887	0.0167629	-0.704005	TRUE	0.000723949	0.00444429	-0.242443	FALSE	0.210184	0.387218
SHPK	ENSG00000197417	17	3608262	3636322	cis	0.677245	TRUE	0.000277639	0.00163031	0.713899	TRUE	0.000124889	0.00111317	-0.0202625	FALSE	0.790865	1
ITGAE	ENSG00000083457	17	3714628	3801243	cis	1.10567	TRUE	2.30096e-05	0.000239926	1.29064	TRUE	1.13833e-08	1.06201e-06	-0.0654405	FALSE	0.797973	1
NCBP3	ENSG00000074356	17	3802165	3846251	cis	-0.557399	TRUE	2.96791e-08	1.46648e-06	-0.478322	TRUE	0.000106503	0.00098843	-0.0790002	FALSE	0.142982	0.286505
P2RX1	ENSG00000108405	17	3896592	3916500	cis	-3.30855	TRUE	0.000845727	0.00387015	-3.6068	TRUE	1.33926e-06	3.5367e-05	-0.338158	FALSE	1	1
ATP2A3	ENSG00000074370	17	3923870	3964464	cis	1.54368	TRUE	0.000811989	0.00374709	1.1595	TRUE	0.00546156	0.0215152	0.409324	FALSE	0.097885	0.214115
CYB5D2	ENSG00000167740	17	4143168	4187310	cis	0.488732	TRUE	0.0124403	0.0329477	1.17134	TRUE	1.53614e-08	1.32025e-06	-0.532864	FALSE	0.0254508	0.0738377
AC091153.3	ENSG00000244184	17	4704230	4705529	cis	-2.49038	TRUE	9.74185e-05	0.0007267	-1.4058	TRUE	0.000424897	0.00288714	-0.941097	FALSE	0.0772468	0.177026
MED11	ENSG00000161920	17	4731428	4733610	cis	0.585385	TRUE	0.0094539	0.0264674	0.585833	TRUE	3.07929e-05	0.000384734	0.0775249	FALSE	0.631515	0.881062
ZNF232	ENSG00000167840	17	5105541	5123116	cis	1.17311	TRUE	3.10658e-05	0.000302572	1.0123	TRUE	4.16952e-06	8.42279e-05	0.0798625	FALSE	0.518757	0.764574
ZNF594	ENSG00000180626	17	5179536	5191883	cis	1.33498	TRUE	1.71248e-10	3.03558e-08	1.29741	TRUE	3.30913e-06	7.08865e-05	-0.0516816	FALSE	0.7287	0.977383
ALOX12P2	ENSG00000262943	17	6853861	6954107	cis	2.21812	TRUE	0.00629087	0.0191234	2.86303	TRUE	5.58647e-05	0.000598352	-0.854684	FALSE	1	1
ALOX12	ENSG00000108839	17	6996065	7010736	cis	-2.21059	TRUE	5.14484e-06	7.55269e-05	-1.95901	TRUE	4.66451e-07	1.63498e-05	-0.134397	FALSE	0.692437	0.94309
CTDNEP1	ENSG00000175826	17	7243591	7252491	cis	0.548057	TRUE	0.00514599	0.0162492	0.405631	TRUE	0.00522383	0.0207854	0.244634	FALSE	0.0840887	0.189731
ADPRM	ENSG00000170222	17	10697594	10711233	cis	1.61873	TRUE	3.99277e-06	6.16792e-05	1.29642	TRUE	7.95628e-05	0.000792279	0.328042	FALSE	0.0668037	0.15789
TMEM220	ENSG00000187824	17	10699015	10730316	cis	-2.47972	TRUE	0.00945704	0.0264674	-1.9512	TRUE	0.00357478	0.0153377	-0.323006	FALSE	0.751168	0.997691
ELAC2	ENSG00000006744	17	12992391	13018187	cis	0.856384	TRUE	0.00485797	0.0155264	0.76918	TRUE	2.02942e-06	4.79653e-05	0.0566805	FALSE	0.498553	0.741554
TTC19	ENSG00000011295	17	15999380	16045015	cis	0.272601	TRUE	0.0115318	0.031009	0.314693	TRUE	0.00245385	0.0115975	-0.00524891	FALSE	0.891296	1
AC055811.4	ENSG00000278864	17	17181504	17183257	cis	-0.719599	TRUE	0.0186409	0.0452028	-0.753774	TRUE	0.00810949	0.0292697	-0.00564599	FALSE	1	1
MED9	ENSG00000141026	17	17476986	17493226	cis	-0.361037	TRUE	0.00046178	0.00242807	-0.281434	TRUE	0.00198311	0.0098193	-0.14251	FALSE	0.115856	0.243545
AC007952.6	ENSG00000262319	17	19141017	19143689	cis	-4.4951	TRUE	5.40095e-07	1.29595e-05	-3.97287	TRUE	2.26178e-05	0.00030145	-0.836487	FALSE	1	1
SNORD3A	ENSG00000263934	17	19188016	19188714	cis	-3.24546	TRUE	0.0004121	0.00223651	-2.97721	TRUE	0.00154841	0.00803695	-0.120701	FALSE	0.914478	1
EPN2	ENSG00000072134	17	19215615	19336715	cis	-0.340218	TRUE	0.0162102	0.0404427	-0.439334	TRUE	9.74024e-05	0.000923304	0.0298873	FALSE	0.766827	1
ALDH3A1	ENSG00000108602	17	19737984	19748943	cis	-2.8487	TRUE	0.00441266	0.0143721	-2.09723	TRUE	0.0008235	0.00491708	-0.522245	FALSE	1	1
SGK494	ENSG00000167524	17	28607964	28614200	cis	2.03833	TRUE	0.0169395	0.0419597	1.96858	TRUE	0.00493414	0.0199	1.49543	FALSE	0.126027	0.259955
SDF2	ENSG00000132581	17	28648356	28662189	cis	-0.174865	TRUE	0.0100207	0.0277545	-0.242013	TRUE	5.24468e-06	9.99662e-05	0.0280166	FALSE	0.698498	0.948634
RPL23A	ENSG00000198242	17	28719393	28724359	cis	0.543823	TRUE	9.48243e-09	5.97646e-07	0.556767	TRUE	1.43712e-06	3.67203e-05	-0.0356095	FALSE	0.39398	0.625082
CRYBA1	ENSG00000108255	17	29246863	29254494	cis	-6.6974	TRUE	8.71439e-07	1.84432e-05	-5.08819	TRUE	9.51229e-05	0.000905328	-2.2535	FALSE	0.0176623	0.055389
SMURF2P1-LRRC37BP1	ENSG00000214719	17	30576464	30672789	cis	5.37662	TRUE	0.000419029	0.00226285	5.40282	TRUE	0.000746515	0.00455712	0.593306	FALSE	0.628822	0.879102
ATAD5	ENSG00000176208	17	30831970	30895869	cis	0.611143	TRUE	0.000625312	0.00306836	0.71401	TRUE	0.000114712	0.00104144	-0.0495756	FALSE	0.683313	0.933802
LRRC37B	ENSG00000185158	17	32007872	32053504	cis	0.592759	TRUE	0.0108652	0.0295455	0.916757	TRUE	9.07615e-05	0.000873788	-0.397425	FALSE	0.0528144	0.131235
AC090616.2	ENSG00000264164	17	32083179	32097065	cis	6.39156	TRUE	0.000263224	0.00156123	5.3255	TRUE	6.7462e-10	1.38e-07	0.914311	FALSE	0.274137	0.475054
ASIC2	ENSG00000108684	17	33013087	34174964	cis	-3.26978	TRUE	0.00210021	0.00793791	-2.78021	TRUE	0.0113442	0.0380673	-0.199229	FALSE	1	1
LIG3	ENSG00000005156	17	34980494	35009743	cis	0.586275	TRUE	0.0207503	0.0491744	0.691141	TRUE	5.56656e-05	0.000596727	-0.132195	FALSE	0.331017	0.54883
AP2B1	ENSG00000006125	17	35578046	35726409	cis	0.435069	TRUE	0.00134585	0.00553261	0.449881	TRUE	6.6552e-06	0.000119724	-0.0169386	FALSE	0.587888	0.837285
CCL4L2	ENSG00000276070	17	36210924	36212878	cis	-7.81156	TRUE	1.7625e-05	0.000195418	-6.37845	TRUE	0.000843091	0.00499828	-0.989906	FALSE	0.0890607	0.198424
ZNHIT3	ENSG00000273611	17	36486629	36499310	cis	0.577431	TRUE	5.43091e-08	2.34545e-06	0.524719	TRUE	2.09025e-10	5.48922e-08	0.10543	FALSE	0.237089	0.424565
YWHAEP7	ENSG00000276715	17	37828305	37884743	cis	-2.38478	TRUE	0.00412815	0.0136237	-2.61902	TRUE	0.00628283	0.0239122	0.245073	FALSE	1	1
FBXO47	ENSG00000204952	17	38936432	38967402	cis	-2.76099	TRUE	0.00147961	0.00598128	-2.41779	TRUE	0.00413251	0.0172922	-0.564253	FALSE	1	1
GSDMB	ENSG00000073605	17	39904595	39919854	cis	1.41605	TRUE	0.00346322	0.0118456	1.37321	TRUE	5.99313e-06	0.000111387	0.136519	FALSE	0.485825	0.728737
TMEM99	ENSG00000167920	17	40819106	40836274	cis	1.021	TRUE	0.000185319	0.00119727	0.964733	TRUE	2.78752e-05	0.000355419	0.0984193	FALSE	0.661766	0.912139
HAP1	ENSG00000173805	17	41717742	41734644	cis	3.17369	TRUE	0.000419383	0.0022639	1.12118	TRUE	0.00237596	0.0113578	2.25033	FALSE	1	1
NT5C3B	ENSG00000141698	17	41825181	41836263	cis	0.740737	TRUE	0.00167277	0.00660583	0.814478	TRUE	0.000100142	0.000944228	0.2276	FALSE	0.296981	0.50529
DHX58	ENSG00000108771	17	42101404	42112733	cis	-3.67428	TRUE	0.00176385	0.00689256	-4.00985	TRUE	6.79298e-06	0.000121171	-0.111113	FALSE	0.815874	1
STAT5A	ENSG00000126561	17	42287547	42311943	cis	-0.88751	TRUE	0.00104014	0.00454691	-0.522779	TRUE	0.00647651	0.0245177	-0.328556	FALSE	0.0329219	0.0910246
COASY	ENSG00000068120	17	42561467	42566277	cis	0.684588	TRUE	0.0196256	0.0470198	1.03843	TRUE	9.0572e-06	0.000149697	-0.269793	FALSE	0.0505228	0.12692
RETREG3	ENSG00000141699	17	42579513	42610623	cis	-0.350704	TRUE	0.00104253	0.00455597	-0.435771	TRUE	2.21394e-05	0.000296426	0.0715677	FALSE	0.349293	0.571485
AC060780.1	ENSG00000267002	17	43148368	43171037	cis	4.4768	TRUE	0.000398732	0.00217897	3.44699	TRUE	0.000161672	0.00136144	1.2963	FALSE	1	1
MPP3	ENSG00000161647	17	43800799	43833170	cis	-0.814753	TRUE	0.00794976	0.0230355	-0.664004	TRUE	0.000297645	0.00220068	-0.326114	FALSE	0.101173	0.219446
ASB16-AS1	ENSG00000267080	17	44175973	44186717	cis	1.182	TRUE	3.71362e-05	0.000347295	1.15034	TRUE	0.000118544	0.00106802	0.0773554	FALSE	0.736204	0.984364
TMUB2	ENSG00000168591	17	44186970	44191731	cis	1.37935	TRUE	0.0162331	0.0404856	1.62654	TRUE	0.00189968	0.00949235	-0.841874	FALSE	0.291935	0.499148
RUNDC3A-AS1	ENSG00000267750	17	44299574	44315315	cis	0.910939	TRUE	0.0202154	0.0482086	0.593674	TRUE	0.0084452	0.0301894	0.525216	FALSE	1	1
ITGA2B	ENSG00000005961	17	44372180	44389505	cis	2.08917	TRUE	0.00855709	0.0244555	0.96325	TRUE	0.00349739	0.0151209	1.21862	FALSE	1	1
LRRC37A4P	ENSG00000214425	17	45506741	45550335	cis	-1.85398	TRUE	9.42919e-08	3.52563e-06	-1.78163	TRUE	2.87943e-05	0.000364257	0.121518	FALSE	0.527257	0.77282
LINC02210	ENSG00000204650	17	45620328	45655156	cis	1.05105	TRUE	0.000841247	0.00385576	1.09102	TRUE	3.60249e-05	0.000429662	-0.177862	FALSE	0.269594	0.469266
LRRC37A2	ENSG00000238083	17	46511511	46555650	cis	-2.28395	TRUE	9.75195e-13	8.20628e-10	-2.17471	TRUE	4.93018e-09	6.02715e-07	-0.059469	FALSE	0.706074	0.955515
ITGB3	ENSG00000259207	17	47253846	47311816	cis	-2.64547	TRUE	0.000770355	0.00359829	-1.39696	TRUE	0.00403584	0.0169678	-2.13269	FALSE	1	1
EFCAB13	ENSG00000178852	17	47323290	47441312	cis	3.37856	TRUE	0.00421289	0.013839	3.52807	TRUE	0.000120836	0.00108249	-0.00839254	FALSE	1	1
AC018521.5	ENSG00000264920	17	47891255	47895812	cis	3.31579	TRUE	0.015021	0.0380923	3.50716	TRUE	6.38757e-07	2.01294e-05	0.398534	FALSE	1	1
AC004477.1	ENSG00000263412	17	48045141	48048073	cis	-1.54513	TRUE	2.93472e-06	4.8605e-05	-1.26276	TRUE	6.71732e-05	0.000693191	-0.210029	FALSE	0.265891	0.464474
SNF8	ENSG00000159210	17	48929316	48945117	cis	-0.41373	TRUE	0.00920794	0.0259392	-0.362626	TRUE	0.000360964	0.00253911	-0.0522015	FALSE	0.539175	0.786388
AC091133.2	ENSG00000250838	17	48995266	48997492	cis	-1.37299	TRUE	0.000611947	0.00301739	-1.25839	TRUE	0.000106214	0.000987111	-0.194774	FALSE	0.536594	0.783106
GNGT2	ENSG00000167083	17	49202791	49210574	cis	-2.074	TRUE	0.00711847	0.021057	-0.661778	TRUE	0.00319481	0.0141007	-1.95553	FALSE	1	1
FAM117A	ENSG00000121104	17	49710332	49789180	cis	0.38924	TRUE	0.0130269	0.0341532	0.471853	TRUE	0.00150961	0.00787921	-0.143252	FALSE	0.15801	0.309836
EME1	ENSG00000154920	17	50373220	50381483	cis	-0.915775	TRUE	7.36621e-06	0.000100442	-0.62071	TRUE	0.000445669	0.00299527	-0.221498	FALSE	0.0165414	0.0527487
RSAD1	ENSG00000136444	17	50478800	50485975	cis	-0.546561	TRUE	3.81256e-07	1.00047e-05	-0.638317	TRUE	3.52857e-08	2.45288e-06	0.0750244	FALSE	0.278515	0.481251
MYCBPAP	ENSG00000136449	17	50508384	50531501	cis	-3.28366	TRUE	5.3223e-07	1.27925e-05	-2.05341	TRUE	1.41889e-06	3.65841e-05	-1.29998	FALSE	0.0324124	0.0898378
ABCC3	ENSG00000108846	17	50634777	50692252	cis	-2.54383	TRUE	9.24706e-06	0.000118951	-1.42908	TRUE	0.00114039	0.00633861	-0.782879	FALSE	1	1
UTP18	ENSG00000011260	17	51260528	51297936	cis	0.423295	TRUE	5.0476e-05	0.000439411	0.490494	TRUE	3.27922e-06	7.04584e-05	-0.052911	FALSE	0.463028	0.702945
COX11	ENSG00000166260	17	54951902	54968785	cis	0.569139	TRUE	8.08394e-05	0.000628155	0.433837	TRUE	0.000241037	0.00187525	0.158873	FALSE	0.062	0.148743
TRIM25	ENSG00000121060	17	56836387	56914080	cis	-0.841948	TRUE	2.48865e-06	4.25713e-05	-0.970098	TRUE	3.01036e-06	6.60835e-05	0.143715	FALSE	0.0216126	0.0650995
MRPS23	ENSG00000181610	17	57834781	57850056	cis	-0.247065	TRUE	0.00234885	0.00866069	-0.243298	TRUE	0.00704881	0.0261466	0.0832806	FALSE	0.200713	0.374139
MPO	ENSG00000005381	17	58269856	58280935	cis	-2.56902	TRUE	0.000218991	0.00135688	-2.37988	TRUE	0.00624413	0.023784	-0.354257	FALSE	1	1
RAD51C	ENSG00000108384	17	58692573	58735611	cis	-1.88186	TRUE	8.21059e-11	1.84816e-08	-1.72694	TRUE	3.12708e-07	1.22163e-05	-0.0714277	FALSE	0.824508	1
TRIM37	ENSG00000108395	17	58982638	59106921	cis	-0.337435	TRUE	2.71241e-05	0.000272028	-0.227	TRUE	0.0101307	0.0348699	-0.119095	FALSE	0.0154807	0.050018
TUBD1	ENSG00000108423	17	59859482	59892945	cis	-0.706085	TRUE	3.09553e-08	1.51371e-06	-0.840183	TRUE	8.90592e-09	8.70999e-07	0.191863	FALSE	0.132645	0.270653
AC005702.3	ENSG00000274378	17	60025859	60030746	cis	-5.63624	TRUE	0.00162944	0.00647077	-6.14857	TRUE	6.34579e-06	0.000115766	0.440199	FALSE	0.477375	0.719946
HEATR6	ENSG00000068097	17	60043194	60078931	cis	-0.180645	TRUE	0.011916	0.0318292	-0.327105	TRUE	7.72852e-07	2.32975e-05	0.15329	FALSE	0.081676	0.185053
WFDC21P	ENSG00000261040	17	60083566	60091885	cis	-3.40864	TRUE	1.80434e-05	0.00019866	-5.38549	TRUE	4.48069e-07	1.58858e-05	2.60766	FALSE	0.0495034	0.124824
AC025048.3	ENSG00000267295	17	60113793	60120687	cis	-4.45724	TRUE	0.00914306	0.0257923	-5.47444	TRUE	2.00632e-05	0.000276766	0.522831	FALSE	0.536	0.7824
AC025048.2	ENSG00000267248	17	60126535	60135644	cis	2.98284	TRUE	0.0101458	0.0280136	3.75441	TRUE	1.20666e-05	0.00018499	-1.00387	FALSE	1	1
AC011921.1	ENSG00000259349	17	60526293	60550798	cis	-0.6164	TRUE	0.0106404	0.0291128	-1.25887	TRUE	0.00166818	0.00853584	0.629483	FALSE	0.36224	0.586742
LINC01999	ENSG00000267772	17	60564547	60586623	cis	-4.70029	TRUE	0.000595932	0.00296108	-4.46403	TRUE	0.00659736	0.0248673	0.33519	FALSE	0.693678	0.944235
BCAS3	ENSG00000141376	17	60677453	61392838	cis	0.945358	TRUE	0.00331534	0.0114141	0.609588	TRUE	0.00423989	0.0176116	0.45359	FALSE	0.0416183	0.109538
METTL2A	ENSG00000087995	17	62423867	62450822	cis	-0.543958	TRUE	1.38825e-06	2.67121e-05	-0.652968	TRUE	5.52331e-05	0.000594279	0.0792735	FALSE	0.332696	0.551143
CYB561	ENSG00000008283	17	63432304	63446378	cis	0.517691	TRUE	0.00153569	0.00616757	0.642731	TRUE	0.00955313	0.0333031	-0.198932	FALSE	0.093711	0.206739
SCN4A	ENSG00000007314	17	63938554	63972918	cis	3.25185	TRUE	0.00407919	0.0134967	2.53265	TRUE	0.00175842	0.00889939	0.691214	FALSE	1	1
HELZ	ENSG00000198265	17	67070438	67245989	cis	0.794199	TRUE	0.000355653	0.00199348	0.708225	TRUE	1.61807e-06	4.00452e-05	0.120147	FALSE	0.126483	0.26066
LINC00674	ENSG00000237854	17	68101908	68115518	cis	-1.3857	TRUE	1.95398e-05	0.000211522	-1.3977	TRUE	0.00252818	0.0118637	-0.148827	FALSE	0.684765	0.935245
AMZ2	ENSG00000196704	17	68247574	68257164	cis	0.460081	TRUE	0.00153882	0.00617818	0.46057	TRUE	0.000210361	0.00168158	0.0195397	FALSE	0.79081	1
LINC01482	ENSG00000267659	17	68591796	68763882	cis	-2.4004	TRUE	0.000409683	0.00222595	-2.70782	TRUE	0.000629307	0.00399293	-0.182765	FALSE	1	1
MAP2K6	ENSG00000108984	17	69414698	69553861	cis	-0.839226	TRUE	8.66468e-06	0.000113115	-0.611573	TRUE	0.000232622	0.00182373	-0.223967	FALSE	0.0676044	0.159462
SLC39A11	ENSG00000133195	17	72645949	73092712	cis	-0.590806	TRUE	0.000238049	0.00144387	-0.741184	TRUE	0.00016864	0.00141091	0.12231	FALSE	0.41162	0.64488
GGA3	ENSG00000125447	17	75236599	75262363	cis	-0.60303	TRUE	1.51098e-06	2.8418e-05	-0.432893	TRUE	0.000275964	0.0020783	-0.177227	FALSE	0.0228303	0.0679731
MRPS7	ENSG00000125445	17	75261674	75266373	cis	0.580407	TRUE	6.2679e-05	0.00051761	0.663126	TRUE	7.39039e-09	7.87993e-07	-0.113108	FALSE	0.0393454	0.10482
EXOC7	ENSG00000182473	17	76081017	76121576	cis	0.647225	TRUE	0.0196902	0.0471587	0.66183	TRUE	0.000101126	0.000949715	0.0514079	FALSE	0.684951	0.93541
METTL23	ENSG00000181038	17	76726830	76733936	cis	-0.581608	TRUE	2.3434e-05	0.000243278	-0.624597	TRUE	3.16652e-05	0.000390481	0.0889923	FALSE	0.419206	0.653988
SEC14L1	ENSG00000129657	17	77088749	77217101	cis	-0.698588	TRUE	0.000446881	0.00236906	-0.753807	TRUE	5.77588e-07	1.86578e-05	0.0319747	FALSE	0.663032	0.913224
AFMID	ENSG00000183077	17	78187317	78207701	cis	1.16725	TRUE	0.00121248	0.00511098	1.22929	TRUE	1.26269e-06	3.39776e-05	-0.121121	FALSE	0.276132	0.477714
AC061992.1	ENSG00000266970	17	78360453	78373911	cis	1.29526	TRUE	0.0173648	0.0427815	1.47155	TRUE	0.00195067	0.00968912	-0.261053	FALSE	0.673414	0.924193
DNAH17	ENSG00000187775	17	78423697	78577394	cis	1.32359	TRUE	0.0089735	0.0253796	1.96928	TRUE	0.000225212	0.00177528	-0.496861	FALSE	1	1
DNAH17-AS1	ENSG00000267432	17	78484882	78503056	cis	1.77199	TRUE	0.00195108	0.00748801	3.11463	TRUE	2.81591e-05	0.000357498	-1.34707	FALSE	1	1
BAIAP2-DT	ENSG00000226137	17	81029130	81034881	cis	1.56119	TRUE	0.000288312	0.00168253	1.60546	TRUE	2.41883e-07	1.00591e-05	0.0961024	FALSE	0.709188	0.958448
NPB	ENSG00000183979	17	81900745	81902905	cis	-2.41314	TRUE	0.000212408	0.00132694	-2.17023	TRUE	0.00864041	0.0306938	-0.583632	FALSE	1	1
MAFG-DT	ENSG00000265688	17	81927829	81930753	cis	-1.30187	TRUE	0.00174758	0.00684407	-1.16449	TRUE	1.0413e-05	0.000165731	-0.182897	FALSE	1	1
DCXR	ENSG00000169738	17	82035136	82037732	cis	1.60189	TRUE	0.000634315	0.00310073	1.47694	TRUE	0.000886919	0.00521019	0.0208687	FALSE	0.904128	1
AC137723.1	ENSG00000264569	17	82037905	82039380	cis	4.10121	TRUE	0.00627857	0.0190901	3.3372	TRUE	0.0021326	0.0104033	1.20788	FALSE	0.31611	0.530692
FN3KRP	ENSG00000141560	17	82716683	82730328	cis	0.702691	TRUE	1.7985e-05	0.000198325	0.616011	TRUE	3.79323e-06	7.82764e-05	0.107179	FALSE	0.2313	0.416464
FN3K	ENSG00000167363	17	82735575	82751197	cis	3.70698	TRUE	0.00776566	0.0225851	2.42111	TRUE	0.00238563	0.0113946	1.32901	FALSE	0.0716528	0.166821
TBCD	ENSG00000141556	17	82752064	82945922	cis	0.702588	TRUE	0.000442077	0.00234709	0.553216	TRUE	0.000462822	0.00309151	0.238013	FALSE	0.0275343	0.0786736
PLPP2	ENSG00000141934	19	281040	291504	cis	1.70253	TRUE	3.22952e-05	0.000311762	2.01756	TRUE	4.8202e-05	0.000538655	-0.333295	FALSE	0.518828	0.764574
STK11	ENSG00000118046	19	1177558	1228435	cis	0.688088	TRUE	0.000257314	0.00153254	0.520361	TRUE	0.00075441	0.00459154	0.202737	FALSE	0.0369823	0.0997614
UQCR11	ENSG00000127540	19	1597172	1605490	cis	0.643683	TRUE	8.94933e-05	0.000678666	0.589907	TRUE	1.14583e-07	5.74068e-06	0.127415	FALSE	0.350969	0.573661
ATP8B3	ENSG00000130270	19	1782075	1812276	cis	1.37446	TRUE	0.0108601	0.0295373	0.764903	TRUE	0.00573203	0.0223191	0.816141	FALSE	1	1
ZNF554	ENSG00000172006	19	2819874	2835773	cis	0.635219	TRUE	0.0110191	0.0298909	0.836836	TRUE	0.000920139	0.00535872	-0.259136	FALSE	0.123576	0.256165
STAP2	ENSG00000178078	19	4324043	4342786	cis	3.12367	TRUE	0.000186701	0.00120326	3.17603	TRUE	1.82543e-05	0.000256809	-0.0274953	FALSE	0.973265	1
C19orf70	ENSG00000174917	19	5678421	5680896	cis	-1.00304	TRUE	0.0118839	0.0317612	-0.797154	TRUE	0.0106527	0.036218	-0.251213	FALSE	0.307421	0.519137
PSPN	ENSG00000125650	19	6375148	6379058	cis	-0.903114	TRUE	0.00106131	0.00460964	-0.737093	TRUE	0.00672347	0.025217	-0.155387	FALSE	1	1
RAB11B-AS1	ENSG00000269386	19	8374373	8390685	cis	1.584	TRUE	0.0159486	0.0399449	2.41932	TRUE	1.82752e-06	4.41222e-05	-0.729526	FALSE	0.189645	0.357485
ZNF558	ENSG00000167785	19	8806170	8832328	cis	7.21406	TRUE	1.12217e-06	2.25084e-05	5.64992	TRUE	1.16984e-08	1.07724e-06	1.14735	FALSE	0.0340697	0.0934692
MUC16	ENSG00000181143	19	8848844	8981342	cis	1.30835	TRUE	5.63849e-05	0.000477085	0.953862	TRUE	6.17472e-06	0.000114165	0.392163	FALSE	1	1
ZNF559	ENSG00000188321	19	9323772	9351162	cis	-2.87393	TRUE	0.00269603	0.00968155	-1.27648	TRUE	0.0159876	0.0497194	-1.95286	FALSE	0.175743	0.337824
ZNF266	ENSG00000174652	19	9412461	9435578	cis	1.63869	TRUE	4.69269e-07	1.16545e-05	1.16947	TRUE	5.92296e-05	0.000625873	0.427718	FALSE	0.0807076	0.183386
ZNF426	ENSG00000130818	19	9523224	9538645	cis	0.665839	TRUE	1.03942e-05	0.000129185	0.392688	TRUE	0.00721148	0.026611	0.247145	FALSE	0.0493321	0.124533
UBL5	ENSG00000198258	19	9827892	9830115	cis	-0.917535	TRUE	1.37467e-07	4.59768e-06	-1.09659	TRUE	2.50357e-08	1.94603e-06	0.16311	FALSE	0.250708	0.443469
KRI1	ENSG00000129347	19	10553078	10566037	cis	-0.41283	TRUE	0.000949154	0.0042287	-0.58407	TRUE	0.0045966	0.0188321	0.138644	FALSE	0.0483457	0.122668
ILF3-DT	ENSG00000267100	19	10651862	10653844	cis	1.53312	TRUE	1.13025e-06	2.26386e-05	1.2893	TRUE	5.82603e-08	3.60368e-06	0.149648	FALSE	0.187289	0.353938
ZNF440	ENSG00000171295	19	11814284	11835201	cis	-1.33953	TRUE	0.00279698	0.00996332	-1.55201	TRUE	5.75394e-05	0.000611211	0.166992	FALSE	0.546848	0.794881
ZNF763	ENSG00000197054	19	11965037	11980381	cis	-1.36547	TRUE	0.000439213	0.0023389	-1.09484	TRUE	0.000749945	0.00457025	-0.287816	FALSE	0.295009	0.50319
ZNF625	ENSG00000257591	19	12142090	12156729	cis	0.477551	TRUE	0.0179534	0.0438961	0.377691	TRUE	0.00237631	0.0113578	0.190313	FALSE	0.236632	0.424071
ZNF442	ENSG00000198342	19	12345949	12365905	cis	-1.11268	TRUE	9.696e-05	0.00072406	-0.695461	TRUE	0.00231855	0.0111342	-0.244686	FALSE	0.164874	0.320461
ZNF564	ENSG00000249709	19	12525370	12551542	cis	-2.48223	TRUE	0.000900639	0.00406233	-0.699198	TRUE	0.000543376	0.00353631	-2.35647	FALSE	1	1
CACNA1A	ENSG00000141837	19	13206442	13633025	cis	-0.776782	TRUE	0.000275071	0.00161657	-0.475696	TRUE	0.00588073	0.0227419	-0.243554	FALSE	1	1
CLEC17A	ENSG00000187912	19	14583084	14611157	cis	-3.02358	TRUE	0.00173061	0.00679262	-3.23151	TRUE	0.00730505	0.0268514	-0.103984	FALSE	1	1
TPM4	ENSG00000167460	19	16067021	16103005	cis	2.0765	TRUE	0.000231253	0.00141171	2.12103	TRUE	5.72469e-09	6.6874e-07	0.254843	FALSE	0.441649	0.679582
SMIM7	ENSG00000214046	19	16630751	16660442	cis	-0.375002	TRUE	4.15346e-05	0.000378779	-0.221673	TRUE	0.00423835	0.0176103	-0.163024	FALSE	0.0243277	0.0713823
USHBP1	ENSG00000130307	19	17249176	17282786	cis	2.59416	TRUE	0.000917202	0.00412131	1.27363	TRUE	0.00828648	0.0297344	1.10933	FALSE	1	1
BISPR	ENSG00000282851	19	17405686	17419324	cis	4.99136	TRUE	7.23901e-05	0.000578021	3.57794	TRUE	7.92484e-05	0.000790866	1.29133	FALSE	0.0459461	0.117915
UBA52	ENSG00000221983	19	18571730	18577550	cis	-0.431655	TRUE	0.00255731	0.00927263	-0.331625	TRUE	3.18622e-06	6.94953e-05	-0.106253	FALSE	0.0290843	0.0820359
ZNF101	ENSG00000181896	19	19668796	19683509	cis	1.17111	TRUE	5.46977e-10	6.74494e-08	1.02289	TRUE	2.71604e-07	1.09859e-05	0.13813	FALSE	0.0530687	0.131705
AC011477.1	ENSG00000267419	19	19776602	19836073	cis	-2.01659	TRUE	7.2642e-05	0.000579379	-1.48475	TRUE	0.000309956	0.0022541	-0.694372	FALSE	0.155476	0.305798
ZNF506	ENSG00000081665	19	19785839	19821751	cis	-0.630875	TRUE	0.000262687	0.0015593	-0.431212	TRUE	0.00116842	0.00646522	-0.240592	FALSE	0.0863455	0.193653
ZNF253	ENSG00000256771	19	19865886	19894674	cis	-0.447769	TRUE	6.42576e-05	0.000527947	-0.510069	TRUE	0.000133425	0.00117376	0.0491256	FALSE	0.656277	0.905748
AC011447.7	ENSG00000280079	19	20220597	20222186	cis	-1.72193	TRUE	1.00138e-07	3.68846e-06	-1.894	TRUE	3.51022e-06	7.41855e-05	0.176782	FALSE	0.13791	0.27863
AC078899.2	ENSG00000268461	19	20389658	20390689	cis	-9.53109	TRUE	2.46276e-05	0.000252739	-9.68734	TRUE	1.97242e-05	0.00027262	-0.0693251	FALSE	0.847694	1
ZNF737	ENSG00000237440	19	20535825	20565809	cis	4.01033	TRUE	1.64521e-05	0.000185017	3.39707	TRUE	0.000308864	0.00224846	0.819018	FALSE	0.347456	0.569516
ZNF85	ENSG00000105750	19	20923222	20950697	cis	-0.978496	TRUE	9.80594e-10	1.03758e-07	-0.719332	TRUE	0.000109784	0.00100832	-0.288363	FALSE	0.0206159	0.0627234
AC010615.1	ENSG00000213976	19	21382865	21387177	cis	1.07357	TRUE	6.28204e-06	8.88191e-05	0.715025	TRUE	0.00511708	0.0204294	0.318716	FALSE	0.0348383	0.0951362
ZNF493	ENSG00000196268	19	21397119	21427573	cis	-2.39056	TRUE	6.04224e-08	2.52758e-06	-2.31335	TRUE	5.53715e-07	1.8156e-05	-0.189488	FALSE	0.49194	0.735379
ZNF429	ENSG00000197013	19	21496682	21556270	cis	3.21251	TRUE	0.00049069	0.00254516	2.89323	TRUE	2.73864e-05	0.000351781	0.634169	FALSE	0.328577	0.546255
ZNF43	ENSG00000198521	19	21804949	21852125	cis	1.93841	TRUE	4.63872e-05	0.000412943	2.75813	TRUE	0.000169398	0.00141558	-0.638636	FALSE	0.384452	0.615132
IPO5P1	ENSG00000269837	19	23255053	23257939	cis	1.57843	TRUE	0.000144146	0.000988457	3.57985	TRUE	9.46293e-08	4.91552e-06	-2.1673	FALSE	0.0592214	0.143363
LINC01224	ENSG00000269416	19	23399233	23416075	cis	1.50629	TRUE	4.76559e-09	3.46568e-07	1.84299	TRUE	7.96942e-12	7.0634e-09	-0.343717	FALSE	0.0509378	0.127782
ZNF681	ENSG00000196172	19	23739195	23758891	cis	1.25168	TRUE	0.0154484	0.0389326	2.97331	TRUE	0.00486662	0.0196844	-1.71409	FALSE	0.14057	0.282754
AC139769.3	ENSG00000277493	19	23842549	23843230	cis	4.4787	TRUE	0.000627718	0.00307803	5.78133	TRUE	7.27369e-06	0.000127343	-0.365452	FALSE	0.745712	0.993903
AC092279.1	ENSG00000268362	19	24033445	24066909	cis	-0.459756	TRUE	0.0146693	0.0374293	-0.973504	TRUE	0.00069745	0.00431712	0.379222	FALSE	0.0671655	0.158571
AC006504.1	ENSG00000261770	19	27757184	27760849	cis	3.52238	TRUE	0.00164152	0.00651325	3.92602	TRUE	5.30249e-05	0.00057842	-0.39888	FALSE	1	1
AC006504.5	ENSG00000267575	19	27793463	27918863	cis	4.69946	TRUE	1.80833e-05	0.000198945	4.08859	TRUE	1.81398e-06	4.38977e-05	0.603822	FALSE	0.0786913	0.179698
UQCRFS1	ENSG00000169021	19	29205321	29213541	cis	2.07956	TRUE	2.76805e-13	4.15028e-10	2.53761	TRUE	1.34527e-10	3.99602e-08	-0.177378	FALSE	0.711607	0.960893
C19orf12	ENSG00000131943	19	29698886	29715789	cis	0.373229	TRUE	0.00962243	0.0268666	0.589118	TRUE	0.00049144	0.00324749	-0.262831	FALSE	0.0178205	0.0558233
LSM14A	ENSG00000257103	19	34172504	34229515	cis	0.191061	TRUE	0.00216409	0.00813442	0.20695	TRUE	0.00259732	0.012112	-0.0280978	FALSE	0.406456	0.639302
KIAA0355	ENSG00000166398	19	34254537	34355586	cis	-0.601823	TRUE	0.000368672	0.00204704	-0.297587	TRUE	0.00649669	0.024579	-0.312293	FALSE	0.0180266	0.0563444
SCGB1B2P	ENSG00000268751	19	34576733	34577701	cis	4.38698	TRUE	0.00311569	0.0108854	4.92939	TRUE	0.00314994	0.0139679	-0.824851	FALSE	0.292419	0.499915
ZNF302	ENSG00000089335	19	34677639	34686397	cis	0.487282	TRUE	0.0178672	0.0437305	0.355598	TRUE	0.0127742	0.0416536	0.136376	FALSE	0.0529988	0.131602
AC008555.5	ENSG00000271109	19	34849278	34860576	cis	1.17143	TRUE	0.000420181	0.00226735	1.2488	TRUE	2.38905e-06	5.49095e-05	0.142774	FALSE	0.347944	0.569834
TMEM147-AS1	ENSG00000236144	19	35540738	35546029	cis	1.33709	TRUE	6.09754e-05	0.000506331	1.58695	TRUE	4.8248e-08	3.11002e-06	-0.208622	FALSE	0.135445	0.274902
AC002115.1	ENSG00000267626	19	35608285	35612666	cis	-3.27367	TRUE	0.00221176	0.00827088	-4.44043	TRUE	0.00175935	0.00890095	1.72971	FALSE	0.0244295	0.0715774
HAUS5	ENSG00000249115	19	35612744	35625349	cis	-1.22558	TRUE	1.2113e-08	7.33028e-07	-0.949254	TRUE	6.11635e-05	0.000641538	-0.13379	FALSE	0.191337	0.360052
AD000671.2	ENSG00000267120	19	35739252	35745432	cis	-0.726561	TRUE	0.0201794	0.0481353	-0.476801	TRUE	0.0103948	0.0355201	-0.312798	FALSE	0.165703	0.321807
ZNF382	ENSG00000161298	19	36604817	36634113	cis	4.01599	TRUE	3.05942e-06	5.00988e-05	1.51399	TRUE	0.0108767	0.0368208	2.89917	FALSE	1	1
ZNF790-AS1	ENSG00000267254	19	36797518	36828115	cis	7.00947	TRUE	0.000460249	0.00242092	5.96581	TRUE	2.48947e-06	5.69406e-05	1.03615	FALSE	0.100061	0.217766
ZNF585B	ENSG00000245680	19	37181579	37218153	cis	-0.672972	TRUE	5.42789e-07	1.29998e-05	-0.977835	TRUE	7.12961e-07	2.20272e-05	0.266141	FALSE	0.0950013	0.209195
ZFP30	ENSG00000120784	19	37613749	37692337	cis	-0.994286	TRUE	2.47683e-06	4.24202e-05	-0.87288	TRUE	0.000186331	0.00152743	-0.12552	FALSE	0.329877	0.54769
ZNF607	ENSG00000198182	19	37696363	37719790	cis	-0.225347	TRUE	0.00077834	0.00362603	-0.382098	TRUE	0.00262938	0.0122253	0.153037	FALSE	0.123263	0.255667
AC016582.2	ENSG00000267422	19	37779686	37792865	cis	-2.97849	TRUE	0.0132299	0.0345258	-3.31883	TRUE	0.000616065	0.00392472	-0.13999	FALSE	0.878522	1
AC016582.3	ENSG00000267640	19	37817359	37832160	cis	1.87484	TRUE	3.55215e-07	9.48646e-06	1.73592	TRUE	3.929e-07	1.46239e-05	-0.408003	FALSE	0.356305	0.579777
SPINT2	ENSG00000167642	19	38244035	38292614	cis	0.418847	TRUE	0.00169284	0.00666654	0.336722	TRUE	0.000338331	0.00240978	0.0500043	FALSE	0.599552	0.849121
MAP4K1	ENSG00000104814	19	38587641	38618882	cis	-0.968439	TRUE	0.00151685	0.00610226	-0.704257	TRUE	0.0013063	0.00702633	-0.395554	FALSE	0.106343	0.228009
SARS2	ENSG00000104835	19	38915266	38930896	cis	1.60837	TRUE	0.00331057	0.0114005	1.12468	TRUE	1.7315e-06	4.22623e-05	0.642358	FALSE	0.0216354	0.0651404
FBXO27	ENSG00000161243	19	38990714	39032785	cis	-1.16948	TRUE	1.21349e-05	0.000145464	-0.871772	TRUE	6.82404e-10	1.38e-07	-0.288423	FALSE	0.0405194	0.107182
RPS16	ENSG00000105193	19	39433207	39435948	cis	-0.601266	TRUE	0.000688241	0.00330398	-0.553308	TRUE	8.39799e-05	0.000823596	-0.0464619	FALSE	0.437234	0.675426
FCGBP	ENSG00000275395	19	39863323	39934626	cis	-1.77989	TRUE	7.18093e-06	9.88668e-05	-1.09576	TRUE	0.000566799	0.00366417	-0.4275	FALSE	0.39672	0.628695
ZNF780A	ENSG00000197782	19	40069152	40090938	cis	0.536029	TRUE	0.000350147	0.00196908	0.477282	TRUE	0.00667051	0.0250714	-0.00520552	FALSE	0.970072	1
CYP2B6	ENSG00000197408	19	40991250	41018398	cis	5.42729	TRUE	0.0113597	0.0306549	2.7598	TRUE	0.000110615	0.00101412	2.83093	FALSE	1	1
CD177	ENSG00000204936	19	43353659	43363172	cis	3.78778	TRUE	4.41851e-05	0.000397405	5.00382	TRUE	0.000138139	0.00120181	-1.29049	FALSE	1	1
SMG9	ENSG00000105771	19	43727992	43754990	cis	-0.62548	TRUE	0.000602609	0.00298588	-0.666637	TRUE	1.30655e-05	0.000196898	-0.0567384	FALSE	0.665451	0.915572
KCNN4	ENSG00000104783	19	43766533	43781261	cis	-1.68038	TRUE	0.0128836	0.0338715	-1.31203	TRUE	0.0105276	0.0358531	-0.609266	FALSE	1	1
LYPD5	ENSG00000159871	19	43795929	43827206	cis	-2.59548	TRUE	3.27489e-05	0.000314856	-2.68614	TRUE	7.92838e-08	4.40911e-06	-0.449814	FALSE	0.182992	0.348511
ZNF283	ENSG00000167637	19	43827292	43852017	cis	-0.582522	TRUE	0.00396937	0.0132166	-1.49657	TRUE	0.00910434	0.0320157	1.0528	FALSE	0.115363	0.242675
ZNF404	ENSG00000176222	19	43872363	43901385	cis	1.54155	TRUE	1.41686e-06	2.70626e-05	1.16301	TRUE	0.0157293	0.0490495	0.160299	FALSE	0.493418	0.736776
ZNF229	ENSG00000278318	19	44417519	44448578	cis	3.899	TRUE	0.000169143	0.00111719	2.81543	TRUE	0.0013706	0.00727763	0.634644	FALSE	0.382865	0.612987
ZNF180	ENSG00000167384	19	44474428	44500524	cis	0.400978	TRUE	0.006933	0.0206245	0.325916	TRUE	0.00673047	0.0252304	0.171975	FALSE	0.255611	0.450288
TRAPPC6A	ENSG00000007255	19	45162928	45178237	cis	2.95044	TRUE	0.00250863	0.00911708	2.53305	TRUE	6.84323e-05	0.000700796	0.327916	FALSE	0.522743	0.768985
PPM1N	ENSG00000213889	19	45488777	45502510	cis	-0.950749	TRUE	0.00131869	0.00545837	-1.00579	TRUE	1.03801e-05	0.000165579	0.142001	FALSE	0.381129	0.610849
MYPOP	ENSG00000176182	19	45890020	45902604	cis	1.19887	TRUE	0.0100719	0.0278421	0.704947	TRUE	0.00675501	0.0252929	0.521478	FALSE	0.0213527	0.064426
NANOS2	ENSG00000188425	19	45913214	45914870	cis	-1.88914	TRUE	0.0164834	0.0410233	-2.91206	TRUE	0.000208016	0.00166754	0.799256	FALSE	1	1
PPP5C	ENSG00000011485	19	46346994	46392981	cis	-0.307995	TRUE	0.000405305	0.00220808	-0.246885	TRUE	0.0101706	0.0349403	-0.0808417	FALSE	0.0895564	0.199309
PNMA8C	ENSG00000277531	19	46424697	46428951	cis	1.66469	TRUE	0.00010279	0.000759598	1.06039	TRUE	0.00125267	0.00681891	0.432547	FALSE	0.0458334	0.117726
MEIS3	ENSG00000105419	19	47403124	47419523	cis	2.88782	TRUE	0.000484048	0.00251439	1.73964	TRUE	0.00568563	0.0221871	1.35064	FALSE	1	1
CARD8	ENSG00000105483	19	48180770	48255946	cis	0.435129	TRUE	0.017612	0.0432254	0.44411	TRUE	0.00276233	0.0126895	0.0113645	FALSE	0.926794	1
RPL18	ENSG00000063177	19	48615328	48619536	cis	-0.473515	TRUE	0.0118595	0.0317021	-0.384113	TRUE	0.00337116	0.0147006	-0.0960663	FALSE	0.152367	0.300933
CA11	ENSG00000063180	19	48637942	48646312	cis	-1.49794	TRUE	4.94061e-06	7.28304e-05	-1.1212	TRUE	0.000184459	0.00151553	-0.342966	FALSE	0.0258484	0.0747767
IZUMO1	ENSG00000182264	19	48740852	48746909	cis	-3.31301	TRUE	0.000211639	0.0013233	-1.65403	TRUE	0.0041853	0.0174667	-1.92565	FALSE	1	1
DHDH	ENSG00000104808	19	48933682	48944969	cis	-4.22904	TRUE	0.000640388	0.00312181	-2.32122	TRUE	0.00102959	0.00584959	-1.84038	FALSE	0.0312681	0.0871489
CPT1C	ENSG00000169169	19	49690898	49713731	cis	-1.30617	TRUE	8.72336e-09	5.54736e-07	-0.948512	TRUE	1.65794e-05	0.000238692	-0.270974	FALSE	0.0290161	0.0819677
MED25	ENSG00000104973	19	49818279	49840383	cis	-1.07471	TRUE	0.00406867	0.0134651	-1.19874	TRUE	0.000761466	0.00462061	-0.165741	FALSE	1	1
PNKP	ENSG00000039650	19	49859882	49878351	cis	-0.550901	TRUE	0.00940217	0.0263741	-0.59428	TRUE	0.0127839	0.0416755	0.0444898	FALSE	0.722737	0.971574
VRK3	ENSG00000105053	19	49976467	50025946	cis	-0.603863	TRUE	0.000472211	0.00246918	-0.357018	TRUE	0.00203728	0.0100454	-0.261304	FALSE	0.0207327	0.0630112
KLK10	ENSG00000129451	19	51012739	51020175	cis	2.01301	TRUE	0.0105829	0.0289891	1.88272	TRUE	6.56423e-07	2.04588e-05	0.144438	FALSE	1	1
KLK13	ENSG00000167759	19	51056206	51065114	cis	-0.942726	TRUE	0.00871565	0.0248226	-0.915845	TRUE	0.00195721	0.00971822	0.116458	FALSE	0.518446	0.764408
AC008750.7	ENSG00000268889	19	51394488	51403650	cis	-4.79625	TRUE	0.000105297	0.000774487	-3.86753	TRUE	0.000265423	0.00201469	-1.43112	FALSE	0.354684	0.578201
AC008750.2	ENSG00000255441	19	51415724	51417425	cis	-3.67649	TRUE	0.000762111	0.00357037	-1.7857	TRUE	1.0021e-05	0.000160755	-1.91888	FALSE	0.0165254	0.0527214
ZNF577	ENSG00000161551	19	51804816	51890950	cis	1.42282	TRUE	1.67751e-05	0.000187608	1.26946	TRUE	2.39593e-07	1.00093e-05	0.0272857	FALSE	0.869303	1
ZNF432	ENSG00000256087	19	52031379	52095738	cis	0.445918	TRUE	0.00686155	0.0204677	0.564469	TRUE	8.79455e-05	0.0008513	-0.132349	FALSE	0.408796	0.641987
ZNF137P	ENSG00000123870	19	52588505	52597345	cis	4.67732	TRUE	0.000855062	0.00390017	3.8079	TRUE	0.000389991	0.0026873	1.39209	FALSE	0.179119	0.342561
ZNF83	ENSG00000167766	19	52594060	52690496	cis	1.69071	TRUE	2.79798e-07	7.88183e-06	1.29364	TRUE	4.36837e-06	8.71494e-05	0.363147	FALSE	0.0269506	0.0773026
AC022150.4	ENSG00000269825	19	52650437	52653284	cis	2.25334	TRUE	1.34331e-07	4.50902e-06	1.34582	TRUE	0.000262716	0.00199977	0.823588	FALSE	0.0170496	0.0539208
ZNF611	ENSG00000213020	19	52702813	52735073	cis	-1.52615	TRUE	2.4202e-06	4.18038e-05	-1.13214	TRUE	2.08174e-06	4.88761e-05	-0.348518	FALSE	0.0717225	0.166902
ZNF28	ENSG00000198538	19	52797409	52857600	cis	0.446262	TRUE	0.0183249	0.044612	0.385658	TRUE	0.0147385	0.0465286	0.131347	FALSE	0.690623	0.941433
ZNF320	ENSG00000182986	19	52863790	52897693	cis	1.77852	TRUE	3.61082e-06	5.71101e-05	1.02496	TRUE	4.56235e-05	0.000515117	1.03795	FALSE	1	1
AC010328.3	ENSG00000269082	19	52956041	52981654	cis	6.80513	TRUE	0.000349521	0.00196689	6.65531	TRUE	0.000108048	0.000997544	0.367135	FALSE	0.680119	0.930962
ZNF160	ENSG00000170949	19	53066606	53103436	cis	0.771266	TRUE	0.000132673	0.000924082	0.961193	TRUE	0.000434115	0.00293431	-0.209871	FALSE	0.12745	0.262225
ZNF665	ENSG00000197497	19	53159213	53193386	cis	2.92578	TRUE	0.00150791	0.00607317	2.49219	TRUE	1.28435e-05	0.000194859	1.05612	FALSE	1	1
ZNF761	ENSG00000160336	19	53431993	53458261	cis	0.677289	TRUE	0.000263303	0.00156123	0.559856	TRUE	1.78912e-05	0.000253209	0.0951885	FALSE	0.168822	0.326701
ZNF813	ENSG00000198346	19	53467735	53496255	cis	-1.91381	TRUE	2.49915e-06	4.26994e-05	-1.19038	TRUE	2.8261e-05	0.00035847	-0.580226	FALSE	0.181311	0.346022
AC011487.1	ENSG00000213777	19	53503392	53512687	cis	-4.39268	TRUE	0.000411181	0.00223237	-3.47992	TRUE	6.92148e-05	0.000705306	-1.347	FALSE	0.133034	0.271212
ZNF331	ENSG00000130844	19	53519527	53580269	cis	1.63617	TRUE	7.14024e-07	1.59814e-05	1.50627	TRUE	1.04909e-08	9.98467e-07	0.208421	FALSE	0.0339239	0.0931412
NLRP12	ENSG00000142405	19	53793603	53824394	cis	3.20507	TRUE	0.00353105	0.0120312	2.70657	TRUE	0.00463325	0.0189349	0.776506	FALSE	1	1
AC008440.1	ENSG00000228323	19	53854581	53869107	cis	-1.43574	TRUE	0.0094261	0.0264173	-2.22819	TRUE	0.00722425	0.0266235	0.101557	FALSE	0.93858	1
PRPF31	ENSG00000105618	19	54115410	54131719	cis	0.503859	TRUE	0.0202889	0.0483315	0.453777	TRUE	0.00685306	0.0255947	0.00496618	FALSE	0.935651	1
GP6	ENSG00000088053	19	55013705	55038264	cis	-1.86496	TRUE	0.00713434	0.0210951	-1.83453	TRUE	0.00967628	0.0336336	-0.94987	FALSE	1	1
ISOC2	ENSG00000063241	19	55452985	55462343	cis	1.6158	TRUE	0.000120868	0.000857016	1.5147	TRUE	0.00854867	0.0304595	0.13722	FALSE	0.338454	0.558615
ZNF787	ENSG00000142409	19	56087366	56121280	cis	-0.539715	TRUE	0.00158865	0.00633716	-0.408747	TRUE	0.00192465	0.00959347	-0.178943	FALSE	0.157132	0.308431
ZNF667-AS1	ENSG00000166770	19	56477250	56500666	cis	-0.861763	TRUE	0.00145175	0.00589218	-2.04279	TRUE	1.34773e-07	6.34844e-06	1.10273	FALSE	0.0517591	0.129293
ZNF471	ENSG00000196263	19	56507843	56530221	cis	-0.397695	TRUE	0.0205471	0.0487907	-1.41509	TRUE	1.42438e-06	3.66151e-05	0.889602	FALSE	0.0494652	0.124772
ZNF470	ENSG00000197016	19	56567511	56588911	cis	-0.601403	TRUE	0.0148363	0.0377454	-1.30731	TRUE	2.32224e-05	0.000308604	0.412839	FALSE	0.093818	0.206942
ZNF835	ENSG00000127903	19	56661981	56671783	cis	-2.46014	TRUE	0.00026224	0.00155795	-2.59756	TRUE	9.35187e-06	0.000153306	-0.550857	FALSE	0.44553	0.683847
AC006115.1	ENSG00000268352	19	56672268	56684653	cis	-5.12799	TRUE	0.000291281	0.00169706	-5.74087	TRUE	8.62764e-05	0.000840306	0.289734	FALSE	0.716001	0.965172
ZNF543	ENSG00000178229	19	57320509	57330776	cis	-0.431825	TRUE	0.00124306	0.00521657	-0.657254	TRUE	3.85695e-07	1.44315e-05	0.0316788	FALSE	0.677126	0.927941
ZNF154	ENSG00000179909	19	57697367	57709194	cis	-0.548159	TRUE	3.48143e-05	0.000330014	-0.529537	TRUE	0.000293071	0.0021748	-0.00498723	FALSE	0.951809	1
ZSCAN18	ENSG00000121413	19	58083838	58118427	cis	-0.355186	TRUE	0.00495062	0.015748	-0.306876	TRUE	0.00243449	0.0115425	-0.14268	FALSE	0.0878058	0.196183
ZNF132	ENSG00000131849	19	58432814	58440222	cis	4.33874	TRUE	0.00503479	0.0159601	5.22633	TRUE	9.92462e-05	0.000937648	-0.428622	FALSE	0.496708	0.739741
ZCCHC3	ENSG00000247315	20	296968	300321	cis	0.40466	TRUE	0.0117779	0.0315376	0.291577	TRUE	0.00177228	0.00895358	0.221404	FALSE	0.0518905	0.129472
RBCK1	ENSG00000125826	20	407498	430966	cis	0.791603	TRUE	0.000583504	0.00291157	0.481049	TRUE	0.00354043	0.0152373	0.342112	FALSE	0.0369295	0.0996894
RSPO4	ENSG00000101282	20	958452	1002264	cis	1.16805	TRUE	0.0110301	0.0299079	1.34659	TRUE	8.39355e-05	0.000823596	0.105562	FALSE	0.683768	0.934333
PSMF1	ENSG00000125818	20	1113263	1189415	cis	-0.772406	TRUE	9.43287e-08	3.52563e-06	-0.666574	TRUE	2.5351e-05	0.000327751	-0.0439891	FALSE	0.697746	0.948044
TGM3	ENSG00000125780	20	2296001	2341078	cis	-4.33507	TRUE	0.000221004	0.00136384	-3.88378	TRUE	0.000670523	0.0041907	-0.39766	FALSE	0.605317	0.855236
CPXM1	ENSG00000088882	20	2794069	2800637	cis	-0.790252	TRUE	0.00418738	0.0137737	-1.0939	TRUE	0.00254786	0.0119284	0.343412	FALSE	0.241262	0.430248
ATRN	ENSG00000088812	20	3471040	3651122	cis	0.469582	TRUE	0.000162791	0.0010823	0.550727	TRUE	3.09566e-05	0.00038576	-0.0292989	FALSE	0.780899	1
C20orf27	ENSG00000101220	20	3753508	3768387	cis	-0.832427	TRUE	0.00706394	0.0209262	-0.901263	TRUE	0.0031769	0.0140435	-0.0104575	FALSE	0.93931	1
AP5S1	ENSG00000125843	20	3820524	3828837	cis	-1.11972	TRUE	0.000613643	0.00302365	-0.863726	TRUE	0.00338357	0.0147457	-0.251416	FALSE	0.25702	0.452152
AL353194.1	ENSG00000229539	20	3888239	3888868	cis	-2.1319	TRUE	0.0107352	0.0292762	-1.06981	TRUE	0.014157	0.0451044	-1.27374	FALSE	0.316287	0.53084
PANK2	ENSG00000125779	20	3888839	3929882	cis	-0.45735	TRUE	0.000146821	0.00100147	-0.403765	TRUE	0.00593826	0.0228953	-0.00507652	FALSE	0.967772	1
CHGB	ENSG00000089199	20	5911430	5925361	cis	0.886871	TRUE	0.00550795	0.0171591	0.577686	TRUE	0.0122854	0.0404502	0.302192	FALSE	0.194134	0.364011
MCM8	ENSG00000125885	20	5950652	5998977	cis	0.721327	TRUE	1.28545e-05	0.000151781	0.722497	TRUE	3.16651e-07	1.23363e-05	0.0849406	FALSE	0.430376	0.666649
FERMT1	ENSG00000101311	20	6074845	6123544	cis	1.23426	TRUE	0.00340574	0.0116772	0.947844	TRUE	0.000284655	0.00213018	0.469618	FALSE	0.0371868	0.100199
TMX4	ENSG00000125827	20	7977348	8019829	cis	-0.536986	TRUE	5.16901e-06	7.56539e-05	-0.525322	TRUE	0.000140656	0.00122146	0.0330731	FALSE	0.844023	1
SLX4IP	ENSG00000149346	20	10435303	10636829	cis	-0.472266	TRUE	0.00021064	0.0013188	-0.581033	TRUE	8.00916e-05	0.000794313	0.174834	FALSE	0.190291	0.358369
KIF16B	ENSG00000089177	20	16272104	16573434	cis	0.80206	TRUE	7.07184e-05	0.000568514	0.682833	TRUE	3.36059e-05	0.000407321	0.307671	FALSE	0.135844	0.275595
AL049794.1	ENSG00000273998	20	16576068	16579615	cis	-4.56854	TRUE	3.81188e-06	5.97307e-05	-2.68172	TRUE	1.28605e-05	0.000194859	-1.48273	FALSE	0.104153	0.224434
RRBP1	ENSG00000125844	20	17613678	17682295	cis	-0.781019	TRUE	0.000106135	0.000779443	-0.617097	TRUE	0.00760497	0.0277739	-0.103766	FALSE	0.42547	0.660781
SNX5	ENSG00000089006	20	17941597	17968980	cis	0.522361	TRUE	3.59455e-05	0.00033785	0.603831	TRUE	9.36206e-06	0.000153306	0.0216619	FALSE	0.857823	1
MGME1	ENSG00000125871	20	17968913	17991122	cis	-0.510089	TRUE	3.80256e-06	5.96506e-05	-0.598408	TRUE	4.22771e-06	8.5219e-05	0.125591	FALSE	0.230213	0.414769
RBBP9	ENSG00000089050	20	18486540	18497243	cis	-0.92986	TRUE	7.53219e-10	8.61403e-08	-0.981579	TRUE	1.34791e-06	3.53988e-05	0.0868649	FALSE	0.44913	0.687958
CST1	ENSG00000170373	20	23747553	23751268	cis	6.33034	TRUE	0.014567	0.0372205	4.56467	TRUE	0.000100137	0.000944228	2.5071	FALSE	0.0181907	0.0567825
FAM182B	ENSG00000175170	20	25763466	25868225	cis	-5.89713	TRUE	2.50744e-06	4.27804e-05	-5.01105	TRUE	3.66793e-06	7.63803e-05	-1.14804	FALSE	0.0457284	0.11752
CDK5RAP1	ENSG00000101391	20	33358839	33401561	cis	0.634645	TRUE	0.00232553	0.00859481	0.586286	TRUE	0.00018003	0.00148776	0.0947437	FALSE	0.401502	0.634183
RALY-AS1	ENSG00000285230	20	33980687	33994357	cis	-1.11401	TRUE	0.000110541	0.00080183	-0.800447	TRUE	0.00759063	0.0277287	-0.259754	FALSE	0.248582	0.440423
AL035458.2	ENSG00000250917	20	34234840	34281173	cis	3.00642	TRUE	0.0149264	0.0379203	2.78392	TRUE	0.00232033	0.011139	0.825584	FALSE	0.356445	0.579936
MMP24OS	ENSG00000126005	20	35201745	35278131	cis	2.10657	TRUE	0.000454435	0.00239923	2.34925	TRUE	6.05321e-11	2.25896e-08	-0.225996	FALSE	1	1
DLGAP4-AS1	ENSG00000232907	20	36507702	36573391	cis	1.334	TRUE	0.0201793	0.0481353	2.07078	TRUE	0.000320055	0.00230859	-0.51379	FALSE	0.315581	0.530307
DSN1	ENSG00000149636	20	36751791	36773818	cis	0.282684	TRUE	0.00198078	0.00758148	0.451896	TRUE	0.00534323	0.0211596	-0.14722	FALSE	0.209916	0.386852
AL136172.1	ENSG00000269846	20	37095785	37097178	cis	-2.59706	TRUE	2.70853e-07	7.68749e-06	-2.55991	TRUE	0.000848344	0.00502204	-0.0361731	FALSE	0.936867	1
LBP	ENSG00000129988	20	38346356	38377023	cis	2.09136	TRUE	0.00674408	0.0202109	3.22224	TRUE	0.000661559	0.0041478	-0.353739	FALSE	1	1
SNHG11	ENSG00000174365	20	38446578	38450921	cis	-1.09198	TRUE	3.12318e-05	0.000303582	-1.05131	TRUE	1.90396e-06	4.53838e-05	-0.156237	FALSE	0.352662	0.575766
FAM83D	ENSG00000101447	20	38926312	38953106	cis	0.49894	TRUE	0.00128202	0.00533932	0.306972	TRUE	0.00629241	0.0239401	0.198149	FALSE	0.0512994	0.128507
AL023803.2	ENSG00000274825	20	38955910	38956547	cis	-0.925241	TRUE	0.000474338	0.00247756	-1.78097	TRUE	0.00272572	0.012558	0.986354	FALSE	0.0821881	0.186065
TOP1	ENSG00000198900	20	41028818	41124487	cis	0.348656	TRUE	0.00077534	0.00361919	0.317565	TRUE	0.00390673	0.0164983	0.0625169	FALSE	0.624779	0.874802
TOMM34	ENSG00000025772	20	44942130	44960486	cis	-0.675132	TRUE	1.82622e-05	0.000200446	-0.755828	TRUE	0.000100279	0.000944888	0.101892	FALSE	0.473113	0.714735
MATN4	ENSG00000124159	20	45293445	45308529	cis	-2.95858	TRUE	0.000479664	0.00249894	-2.99154	TRUE	0.000122089	0.00109164	0.308455	FALSE	1	1
ZNF663P	ENSG00000215452	20	46414228	46459276	cis	4.21252	TRUE	0.000805268	0.00372699	2.70835	TRUE	2.06208e-05	0.000281447	2.58631	FALSE	0.0249772	0.0727312
ZNF334	ENSG00000198185	20	46499630	46513559	cis	0.838346	TRUE	2.53781e-05	0.000257614	0.645151	TRUE	3.15978e-05	0.000390321	0.279909	FALSE	0.0229774	0.068268
TMEM189	ENSG00000240849	20	50118254	50153734	cis	0.928737	TRUE	6.11642e-06	8.69979e-05	0.523055	TRUE	0.000830464	0.00495198	0.448017	FALSE	0.0251535	0.0731696
LINC01273	ENSG00000231742	20	50172550	50176671	cis	-1.8107	TRUE	0.0103013	0.0283779	-3.58993	TRUE	0.000112105	0.00102499	2.81163	FALSE	0.0334053	0.0919666
RIPOR3	ENSG00000042062	20	50586108	50691528	cis	2.42292	TRUE	0.0203375	0.0483984	2.4057	TRUE	6.78237e-06	0.000121135	0.111048	FALSE	1	1
DPM1	ENSG00000000419	20	50934867	50958555	cis	0.456519	TRUE	0.00400578	0.0133066	0.318257	TRUE	0.000509445	0.00335241	0.221839	FALSE	0.0628573	0.150393
FAM210B	ENSG00000124098	20	56358915	56368663	cis	-1.32677	TRUE	6.23572e-05	0.00051562	-1.27654	TRUE	0.00126899	0.00687638	0.0469619	FALSE	0.813862	1
FAM209B	ENSG00000213714	20	56533246	56536520	cis	-1.96685	TRUE	7.75038e-06	0.000104277	-1.15605	TRUE	0.000715478	0.00440869	-0.556624	FALSE	0.120087	0.250369
BMP7	ENSG00000101144	20	57168748	57266629	cis	0.900088	TRUE	0.00166826	0.00659666	0.556941	TRUE	0.00105512	0.00595901	0.369714	FALSE	0.0754853	0.17374
AL117372.1	ENSG00000276627	20	60761874	60767279	cis	5.56176	TRUE	0.00684811	0.0204363	3.70667	TRUE	0.0021512	0.0104796	1.99961	FALSE	0.0997067	0.217062
SS18L1	ENSG00000184402	20	62143795	62182484	cis	1.03488	TRUE	3.57325e-06	5.67438e-05	0.808027	TRUE	0.00015172	0.00129299	0.265208	FALSE	0.0169237	0.0536421
CABLES2	ENSG00000149679	20	62388632	62407285	cis	-0.871396	TRUE	0.000381321	0.00210491	-0.87686	TRUE	3.19556e-06	6.94953e-05	0.0238302	FALSE	0.910336	1
COL9A3	ENSG00000092758	20	62816244	62841159	cis	1.86013	TRUE	0.00102756	0.00450721	1.16598	TRUE	0.00943599	0.0329504	0.94896	FALSE	1	1
NKAIN4	ENSG00000101198	20	63240784	63272694	cis	2.89253	TRUE	0.001419	0.00578111	1.88099	TRUE	0.00646364	0.0244755	0.529149	FALSE	1	1
PRPF6	ENSG00000101161	20	63981135	64033100	cis	-0.499838	TRUE	0.000239471	0.00145064	-0.577081	TRUE	0.00277928	0.0127385	0.128637	FALSE	0.30395	0.514797
MYT1	ENSG00000196132	20	64102394	64242253	cis	1.80213	TRUE	0.00361153	0.0122524	2.30009	TRUE	0.000598314	0.00383056	-0.355079	FALSE	1	1
CU633967.1	ENSG00000274333	21	5553637	5614880	cis	-5.6056	TRUE	6.21154e-05	0.00051392	-3.55839	TRUE	0.00945456	0.0330072	-2.16235	FALSE	1	1
CU634019.1	ENSG00000277067	21	7048891	7087229	cis	7.65206	TRUE	5.20044e-05	0.000449132	7.60234	TRUE	6.17108e-05	0.000643472	0.387024	FALSE	0.629327	0.879607
RNA5-8SN2	ENSG00000278189	21	8439823	8439975	cis	-6.79935	TRUE	5.55912e-05	0.000471777	-7.12824	TRUE	0.000678272	0.00422648	0.00610991	FALSE	0.993973	1
AP001347.1	ENSG00000224905	21	14027421	14144468	cis	5.90986	TRUE	0.000139229	0.000958915	4.59926	TRUE	6.66118e-06	0.000119724	1.74147	FALSE	0.0221306	0.0662795
RBM11	ENSG00000185272	21	14216130	14228372	cis	0.605903	TRUE	0.00617276	0.0188168	0.795803	TRUE	0.0062094	0.0236836	-0.226431	FALSE	0.372758	0.600077
BTG3-AS1	ENSG00000280594	21	17611744	17633199	cis	2.24477	TRUE	0.00359518	0.0122147	1.24625	TRUE	0.00212284	0.0103664	1.17898	FALSE	1	1
GABPA	ENSG00000154727	21	25734570	25772460	cis	-0.441136	TRUE	0.00259743	0.00939407	-0.325264	TRUE	0.00696061	0.0258941	-0.0973946	FALSE	0.0749533	0.172803
AF165147.1	ENSG00000232855	21	28439346	28674848	cis	-2.11967	TRUE	0.0028334	0.0100585	-1.95406	TRUE	0.00174625	0.0088536	-0.169874	FALSE	1	1
N6AMT1	ENSG00000156239	21	28872191	28885371	cis	1.00286	TRUE	4.64691e-05	0.000413153	0.70607	TRUE	0.000982259	0.00563944	0.336023	FALSE	0.0196659	0.0603902
RWDD2B	ENSG00000156253	21	29004384	29019378	cis	1.45437	TRUE	3.49152e-05	0.000330282	1.61782	TRUE	4.41125e-06	8.76134e-05	-0.219683	FALSE	0.446364	0.684757
USP16	ENSG00000156256	21	29024629	29054488	cis	-0.314436	TRUE	0.0118223	0.0316385	-0.395699	TRUE	0.000446834	0.00300168	0.0851933	FALSE	0.204028	0.378756
MIS18A	ENSG00000159055	21	32268219	32279069	cis	0.562998	TRUE	1.23965e-06	2.445e-05	0.648987	TRUE	6.27727e-10	1.30909e-07	-0.105832	FALSE	0.0559047	0.136994
PAXBP1-AS1	ENSG00000238197	21	32728115	32743122	cis	2.69064	TRUE	0.00989033	0.0274794	2.40543	TRUE	0.000820003	0.00489826	0.531649	FALSE	1	1
C21orf62-AS1	ENSG00000205930	21	32772100	32893735	cis	-2.56376	TRUE	0.0147314	0.0375394	-2.83647	TRUE	0.00117519	0.00648961	-0.279718	FALSE	0.623107	0.873133
IFNAR2	ENSG00000159110	21	33229901	33265675	cis	-0.522087	TRUE	2.94447e-05	0.000290372	-0.541218	TRUE	7.96203e-07	2.38146e-05	-0.0876216	FALSE	0.517781	0.764064
IFNAR1	ENSG00000142166	21	33324477	33359862	cis	1.10213	TRUE	1.1249e-07	3.9781e-06	0.972861	TRUE	2.69219e-08	2.03074e-06	0.095124	FALSE	0.307526	0.519231
DNAJC28	ENSG00000177692	21	33485530	33491720	cis	0.58214	TRUE	0.00106357	0.00461662	0.701751	TRUE	0.00351602	0.0151598	-0.0929764	FALSE	0.524195	0.769861
DONSON	ENSG00000159147	21	33559542	33588708	cis	-0.500549	TRUE	4.6197e-07	1.15573e-05	-0.440051	TRUE	5.68156e-05	0.000604881	-0.111995	FALSE	0.0805808	0.18317
ITSN1	ENSG00000205726	21	33642400	33899861	cis	0.491829	TRUE	0.000678	0.00326476	0.394174	TRUE	0.000353276	0.00249492	0.0734225	FALSE	0.352118	0.574944
AP000569.1	ENSG00000273102	21	33967101	33968573	cis	6.74495	TRUE	0.000778828	0.00362712	5.25516	TRUE	1.13087e-05	0.000175235	0.357836	FALSE	0.584285	0.833244
SETD4	ENSG00000185917	21	36034541	36079389	cis	0.368772	TRUE	0.00642501	0.019452	0.413468	TRUE	0.0011085	0.00620349	-0.0357355	FALSE	0.745966	0.994037
AP000688.2	ENSG00000233393	21	36104881	36109690	cis	2.81607	TRUE	2.84395e-06	4.74472e-05	3.21632	TRUE	0.000186445	0.00152743	-0.427004	FALSE	0.0503831	0.126614
RIPPLY3	ENSG00000183145	21	37006150	37019659	cis	-0.735529	TRUE	0.00089507	0.00404235	-1.30507	TRUE	3.0166e-06	6.61182e-05	0.507371	FALSE	0.0338129	0.0929265
ERG	ENSG00000157554	21	38380027	38661780	cis	1.90307	TRUE	0.000317574	0.00181761	2.55826	TRUE	1.92791e-05	0.000267512	-0.406476	FALSE	1	1
BRWD1-AS2	ENSG00000255568	21	39313935	39314962	cis	-3.98487	TRUE	0.000216397	0.00134475	-2.14461	TRUE	0.00228755	0.0110184	-1.63233	FALSE	1	1
B3GALT5-AS1	ENSG00000184809	21	39597147	39612821	cis	1.02278	TRUE	5.07795e-05	0.000441511	0.845916	TRUE	0.000320468	0.0023104	0.0819002	FALSE	0.703381	0.953171
AF064860.1	ENSG00000225330	21	39630271	39726085	cis	-4.24793	TRUE	0.000125038	0.000879546	-2.1846	TRUE	4.43399e-05	0.000503833	-1.97444	FALSE	0.0399076	0.106019
RIPK4	ENSG00000183421	21	41739369	41767106	cis	-0.972145	TRUE	5.12495e-07	1.2466e-05	-1.04842	TRUE	1.86868e-05	0.000260446	0.171303	FALSE	0.136862	0.277104
AP001626.1	ENSG00000235023	21	42648271	42651244	cis	2.29882	TRUE	0.00940324	0.0263741	3.23676	TRUE	0.000161823	0.00136191	-1.01025	FALSE	1	1
WDR4	ENSG00000160193	21	42843094	42879568	cis	0.83399	TRUE	0.0103326	0.0284519	0.480102	TRUE	0.0128463	0.0418022	0.442475	FALSE	0.0393188	0.104769
PKNOX1	ENSG00000160199	21	42974510	43033931	cis	0.372786	TRUE	0.0066646	0.0200234	0.596522	TRUE	0.000274944	0.00207282	-0.287374	FALSE	0.021826	0.065603
SIK1	ENSG00000142178	21	43414483	43427189	cis	-4.59188	TRUE	7.53581e-06	0.000102361	-4.92768	TRUE	2.2077e-06	5.14687e-05	-0.00363763	FALSE	0.990812	1
HSF2BP	ENSG00000160207	21	43529192	43659493	cis	-1.56878	TRUE	0.000638081	0.00311405	-2.13805	TRUE	0.000303466	0.00222565	0.332243	FALSE	0.332733	0.551143
RRP1B	ENSG00000160208	21	43659548	43696079	cis	0.823785	TRUE	7.94893e-07	1.72361e-05	0.711188	TRUE	0.000248631	0.0019183	0.101538	FALSE	0.223016	0.405125
CSTB	ENSG00000160213	21	43772511	43776445	cis	0.756435	TRUE	1.41585e-05	0.000164345	0.68746	TRUE	6.11907e-08	3.68094e-06	0.132776	FALSE	0.191777	0.360783
AGPAT3	ENSG00000160216	21	43865186	43986536	cis	-1.18592	TRUE	0.00575087	0.0177714	-1.16055	TRUE	0.0104265	0.0355858	0.339808	FALSE	1	1
PWP2	ENSG00000241945	21	44107290	44131181	cis	-5.179	TRUE	3.17587e-07	8.6891e-06	-3.93016	TRUE	4.32083e-06	8.67898e-05	-1.53488	FALSE	0.0330314	0.0912206
GATD3A	ENSG00000160221	21	44133605	44210114	cis	-2.34825	TRUE	0.00284811	0.0100872	-2.71452	TRUE	0.000365558	0.00256506	0.190745	FALSE	1	1
ICOSLG	ENSG00000160223	21	44217014	44240966	cis	-1.40285	TRUE	0.00184122	0.00716285	-2.2068	TRUE	3.11208e-05	0.000386653	0.888816	FALSE	1	1
LINC01694	ENSG00000233922	21	45593654	45603056	cis	3.07657	TRUE	0.00197258	0.00755726	1.18997	TRUE	0.0104091	0.0355388	2.16512	FALSE	1	1
COL6A1	ENSG00000142156	21	45981737	46005050	cis	2.60012	TRUE	0.000598623	0.00297133	3.41785	TRUE	0.00236902	0.0113382	-1.05716	FALSE	0.139342	0.280731
COL6A2	ENSG00000142173	21	46098097	46132849	cis	2.7021	TRUE	0.00052642	0.00268821	2.08106	TRUE	0.0125032	0.0410226	0.691479	FALSE	1	1
ADA2	ENSG00000093072	22	17178790	17258235	cis	1.11891	TRUE	0.014812	0.0376971	0.622864	TRUE	0.00579107	0.022481	0.612554	FALSE	0.042069	0.110319
SLC25A18	ENSG00000182902	22	17563439	17590994	cis	-3.97855	TRUE	0.00125265	0.005247	-4.58379	TRUE	2.33573e-05	0.00030942	1.04189	FALSE	0.297577	0.506009
C22orf39	ENSG00000242259	22	19351368	19448232	cis	-0.528628	TRUE	0.00117748	0.00499634	-0.520897	TRUE	0.00243877	0.0115589	0.0752411	FALSE	0.605306	0.855236
UFD1	ENSG00000070010	22	19449910	19479215	cis	-0.386121	TRUE	0.000171717	0.00113051	-0.340916	TRUE	0.0034093	0.0148259	0.0436058	FALSE	0.494695	0.737906
DGCR6L	ENSG00000128185	22	20314276	20320080	cis	3.99175	TRUE	8.99568e-07	1.88431e-05	3.30939	TRUE	0.00049096	0.00324734	1.16556	FALSE	0.0358067	0.097126
USP41	ENSG00000161133	22	20350578	20390758	cis	-1.81267	TRUE	0.00549148	0.0171266	-1.06325	TRUE	0.00449845	0.018505	-0.657944	FALSE	0.130796	0.267612
PI4KAP2	ENSG00000183506	22	21473000	21517533	cis	-1.21065	TRUE	0.000107485	0.000787317	-0.964433	TRUE	0.000298772	0.00220441	-0.22771	FALSE	0.282473	0.486429
MAPK1	ENSG00000100030	22	21754500	21867680	cis	-0.291261	TRUE	2.68493e-05	0.000269703	-0.356251	TRUE	1.23738e-05	0.000188477	0.0417101	FALSE	0.514723	0.760738
AC245060.5	ENSG00000274422	22	22283928	22287220	cis	4.44208	TRUE	0.000591518	0.00294327	3.35061	TRUE	5.12117e-06	9.84056e-05	1.24843	FALSE	0.0256454	0.0743105
ZDHHC8P1	ENSG00000133519	22	23390606	23402726	cis	-3.69705	TRUE	2.0957e-05	0.000222871	-3.22957	TRUE	1.35531e-05	0.000203167	-0.760205	FALSE	1	1
AP000350.6	ENSG00000273295	22	23901432	23907068	cis	2.54848	TRUE	0.0135348	0.0351791	1.68641	TRUE	0.015927	0.0495636	0.953333	FALSE	0.124009	0.256727
AP000357.2	ENSG00000282012	22	24691122	24696003	cis	7.03299	TRUE	0.0025	0.00909506	8.15656	TRUE	0.00181122	0.00912431	-1.06048	FALSE	0.0228688	0.0680593
AL022324.1	ENSG00000230637	22	25327252	25339975	cis	-3.08891	TRUE	0.00851356	0.0243409	-4.5349	TRUE	0.000216631	0.00172141	1.25841	FALSE	0.151281	0.299374
CRYBB2P1	ENSG00000100058	22	25448105	25520854	cis	0.946196	TRUE	0.000296547	0.00172208	0.781504	TRUE	0.00114178	0.00633861	0.135534	FALSE	0.487732	0.730825
AL022337.1	ENSG00000229770	22	26161910	26163214	cis	-5.13005	TRUE	3.74943e-05	0.000349347	-2.30105	TRUE	0.0136837	0.0438331	-3.03995	FALSE	0.0341781	0.0937122
TPST2	ENSG00000128294	22	26521983	26596717	cis	0.553533	TRUE	0.00244779	0.00894643	0.490609	TRUE	0.00260217	0.0121306	0.141408	FALSE	0.139717	0.281399
AL121885.2	ENSG00000227838	22	27676559	27714970	cis	3.5934	TRUE	2.8582e-05	0.000284836	2.43602	TRUE	3.73422e-05	0.000441291	1.19351	FALSE	0.025656	0.0743111
TTC28-AS1	ENSG00000235954	22	27919376	28008581	cis	0.63568	TRUE	0.00148009	0.0059815	0.44891	TRUE	0.00114716	0.00636212	0.293175	FALSE	0.103334	0.222939
SF3A1	ENSG00000099995	22	30331988	30356947	cis	0.482809	TRUE	0.000239382	0.00145064	0.427318	TRUE	0.000704047	0.00435216	0.0820107	FALSE	0.171118	0.330287
SEC14L2	ENSG00000100003	22	30396857	30425317	cis	-1.20322	TRUE	0.00756529	0.0221157	-0.840517	TRUE	0.00314417	0.0139557	-0.305586	FALSE	1	1
SEC14L6	ENSG00000214491	22	30522799	30546682	cis	-0.899953	TRUE	0.00381361	0.0128123	-0.743888	TRUE	0.00584234	0.0226367	-0.198027	FALSE	0.310017	0.522629
SELENOM	ENSG00000198832	22	31104772	31120069	cis	1.07811	TRUE	0.0134963	0.0350918	0.596289	TRUE	0.00429998	0.017835	0.760353	FALSE	1	1
DRG1	ENSG00000185721	22	31399523	31530634	cis	-0.570249	TRUE	1.6318e-05	0.000183947	-0.464395	TRUE	0.000131148	0.00115732	-0.0696004	FALSE	0.195219	0.365706
[truncated: 12,144 more rows]
