# Supplementary material for: Genetic studies of human–chimpanzee divergence using stem cell fusions
Source: Proc Natl Acad Sci U S A. 2021 Dec 17;118(51):e2117557118. doi: 10.1073/pnas.2117557118 (PMC8713981; doi:10.1073/pnas.2117557118)
Supplement: Supplementary File [file pnas.2117557118.sd06.xlsx]

## Sheet: GO_enrichments
Dataset S6: Gene ontology enrichments for regulatory type (cis/trans) categories
trans (|log2(FC)|>=1)
Ontology ID	GO Category	GO Term	Enrichment	Gene Ratio	Background Ratio	Uncorrected p-value	Corrected p-value (5% FDR)	Gene Names
GO:0030198	Biological Process	extracellular matrix organization	3.28493	22/281	259/10867	9.42996e-07	0.00156266	COL11A1/ADAMTS4/LAMC2/ADAMTS20/COL4A1/FBN1/COL1A1/COL5A2/ITGA9/ADAMTS16/VCAN/SPINK5/COL27A1/MFAP2/ITGA5/SMAD3/LOXL1/ADAMTS7/MFAP4/PHLDB2/PDGFA/SULF1
GO:0043062	Biological Process	extracellular structure organization	3.2723	22/281	260/10867	1.00646e-06	0.00156266	COL11A1/ADAMTS4/LAMC2/ADAMTS20/COL4A1/FBN1/COL1A1/COL5A2/ITGA9/ADAMTS16/VCAN/SPINK5/COL27A1/MFAP2/ITGA5/SMAD3/LOXL1/ADAMTS7/MFAP4/PHLDB2/PDGFA/SULF1
GO:0051216	Biological Process	cartilage development	4.52922	13/281	111/10867	5.46015e-06	0.0051145	COL11A1/RFLNB/COL1A1/FRZB/COL27A1/MDK/ZNF219/SMAD3/ADAMTS7/BBS2/EFEMP1/BMPR2/SULF1
GO:0002062	Biological Process	chondrocyte differentiation	5.85948	10/281	66/10867	6.68858e-06	0.0051145	COL11A1/RFLNB/COL27A1/MDK/ZNF219/SMAD3/ADAMTS7/EFEMP1/BMPR2/SULF1
GO:0061035	Biological Process	regulation of cartilage development	7.54587	8/281	41/10867	8.23521e-06	0.0051145	RFLNB/FRZB/MDK/ZNF219/SMAD3/ADAMTS7/EFEMP1/BMPR2
GO:0001501	Biological Process	skeletal system development	2.77133	22/281	307/10867	1.50459e-05	0.00778691	DHRS3/COL11A1/GJA5/ADAMTS4/FBN1/RFLNB/COL1A1/DLL3/FRZB/COL5A2/VCAN/TEK/COL27A1/MDK/ZNF219/SMAD3/ADAMTS7/BBS2/EFEMP1/BMPR2/PEX7/SULF1
GO:0032432	Cellular Component	actin filament bundle	6.85131	10/294	56/11280	1.53033e-06	0.000526108	NEBL/TPM1/RFLNB/SIPA1L3/MYL9/PALLD/PDLIM3/TEK/SHROOM4/MYH14
GO:0031012	Cellular Component	extracellular matrix	2.88657	24/294	319/11280	3.07151e-06	0.000526108	COL11A1/ADAMTS4/LAMC2/ADAMTS20/COL4A1/FBN1/COL1A1/COL5A2/LRRN1/ADAMTS16/VCAN/COL27A1/MFAP2/MDK/GPC6/LOXL1/SEMA7A/ADAMTS7/MFAP4/BCAM/EFEMP1/EMID1/TFPI2/SULF1
GO:0001725	Cellular Component	stress fiber	6.77071	9/294	51/11280	5.71203e-06	0.000526108	NEBL/TPM1/SIPA1L3/MYL9/PALLD/PDLIM3/TEK/SHROOM4/MYH14
GO:0097517	Cellular Component	contractile actin filament bundle	6.77071	9/294	51/11280	5.71203e-06	0.000526108	NEBL/TPM1/SIPA1L3/MYL9/PALLD/PDLIM3/TEK/SHROOM4/MYH14
GO:0042641	Cellular Component	actomyosin	5.85265	9/294	59/11280	1.96535e-05	0.00144815	NEBL/TPM1/SIPA1L3/MYL9/PALLD/PDLIM3/TEK/SHROOM4/MYH14
GO:0062023	Cellular Component	collagen-containing extracellular matrix	2.9043	19/294	251/11280	3.09134e-05	0.00189819	COL11A1/ADAMTS4/LAMC2/ADAMTS20/COL4A1/FBN1/COL1A1/COL5A2/VCAN/COL27A1/MFAP2/MDK/GPC6/LOXL1/SEMA7A/MFAP4/BCAM/EFEMP1/SULF1
GO:0098644	Cellular Component	complex of collagen trimers	11.9898	5/294	16/11280	4.01009e-05	0.00211057	COL11A1/COL4A1/COL1A1/COL5A2/COL27A1
GO:0009986	Cellular Component	cell surface	2.21678	26/294	450/11280	0.00012078	0.00556223	FAS/LAYN/KRT10/PRNP/TDGF1/ROBO2/SLC7A11/OSMR/HLA-DPA1/MAP3K5/ADGRG6/EGFR/TNFRSF10B/TEK/CD1D/LRP4/ACVR1B/ITGA5/GPC6/SEMA7A/ADAMTS7/ATP1B2/BCAM/BMPR2/PDGFA/SULF1
GO:0005581	Cellular Component	collagen trimer	5.59524	7/294	48/11280	0.000223973	0.00916848	COL11A1/C1QL3/COL4A1/COL1A1/COL5A2/COL27A1/EMID1
compensatory
Ontology ID	GO Category	GO Term	Enrichment	Gene Ratio	Background Ratio	Uncorrected p-value	Corrected p-value (5% FDR)	Gene Names
GO:0016874	Molecular Function	ligase activity	3.82574	18/378	138/11087	9.87e-07	0.00056524	LRRC47/CTPS1/SARS1/PCCA/DPH6/NAE1/TTLL6/MARS2/ATP5F1E/GART/TTLL1/ATP5ME/PAICS/MCCC2/VARS2/ASS1/CTPS2/UBA1
GO:0042043	Molecular Function	neurexin family protein binding	14.6653	5/378	10/11087	9.82e-06	0.00281066	SYTL2/CPE/CEL/NLGN4X/CASK
GO:0016879	Molecular Function	ligase activity, forming carbon-nitrogen bonds	6.01655	8/378	39/11087	4.13e-05	0.00787413	CTPS1/DPH6/TTLL6/GART/TTLL1/PAICS/ASS1/CTPS2
GO:0001786	Molecular Function	phosphatidylserine binding	5.72306	8/378	41/11087	6.04e-05	0.00864069	SYTL2/HSPA8/SYT1/APPL2/ANXA2/SYT3/GAP43/MME
conserved
Ontology ID	GO Category	GO Term	Enrichment	Gene Ratio	Background Ratio	Uncorrected p-value	Corrected p-value (5% FDR)	Gene Names
GO:0022843	Molecular Function	voltage-gated cation channel activity	0.149891	45/4351	68/11087	6.06444e-06	0.00283212	KCNAB2/CACHD1/KCNA2/KCND3/HCN3/KCNJ10/CACNA1E/KCNT2/KCNMA1/KCNIP2/CALHM1/ABCC8/TPCN2/KCNE3/GRIN2B/KCNJ8/CACNB3/CACNA1H/GRIN2A/CACNB1/TSPOAP1/KCNH6/KCNJ2/RYR1/CACNG7/CACNB4/ITGAV/KCNS1/KCNB1/KCNG1/KCNQ2/KCNE2/KCNJ6/CACNA1I/KCNH8/CACNA2D2/CACNA1D/CACNA2D3/PKD2/KCNK5/CNR1/KCNH2/KCNV1/KCNQ3/CACNA1B
GO:0046873	Molecular Function	metal ion transmembrane transporter activity	1.35145	131/4351	247/11087	6.27159e-06	0.00283212	KCNAB2/GRIK3/MFSD2A/SLC6A9/CACHD1/KCNA2/KCND3/ATP1A1/SLC39A1/KCNN3/HCN3/KCNJ10/ATP1A4/CACNA1E/KCNT2/SLC41A1/SLC30A10/MCU/KCNMA1/KCNIP2/CNNM2/CALHM1/CHRNA10/ABCC8/SLC1A2/SLC39A13/SLC3A2/TPCN2/KCNE3/TRPC6/CUL5/SCNN1A/GRIN2B/KCNJ8/CACNB3/ASIC1/KCNMB4/ZDHHC17/TRPV4/ORAI1/NALCN/RASA3/SLC39A9/PSEN1/NIPA2/TRPM1/CHRNA7/CACNA1H/PKD1/GRIN2A/SCNN1G/SLC9A5/SLC12A4/ATP2C2/TRPV2/CACNB1/TSPOAP1/KCNH6/KCNJ2/SLC3…
GO:0005244	Molecular Function	voltage-gated ion channel activity	1.51909	62/4351	104/11087	1.95256e-05	0.00357611	KCNAB2/CLCNKB/CACHD1/KCNA2/KCND3/GPR89A/HCN3/KCNJ10/CACNA1E/KCNT2/KCNMA1/KCNIP2/CALHM1/ABCC8/TPCN2/KCNE3/GRIN2B/KCNJ8/CACNB3/NALCN/CACNA1H/CLCN7/GRIN2A/CACNB1/TSPOAP1/KCNH6/KCNJ2/RYR1/CACNG7/KCNK12/CACNB4/SCN2A/SCN1A/SCN7A/ITGAV/KCNS1/KCNB1/KCNG1/KCNQ2/KCNE2/KCNJ6/CACNA1I/KCNH8/SCN5A/SCN11A/CACNA2D2/CACNA1D/CACNA2D3/CLCN2/PKD2/CLCN3/VDAC1/KCNIP1/KCNK5/CNR1/KCNH2/VDAC3/KCNV1/KCNQ3/CACNA1B/CLCN4/CY…
GO:0022832	Molecular Function	voltage-gated channel activity	1.51909	62/4351	104/11087	1.95256e-05	0.00357611	KCNAB2/CLCNKB/CACHD1/KCNA2/KCND3/GPR89A/HCN3/KCNJ10/CACNA1E/KCNT2/KCNMA1/KCNIP2/CALHM1/ABCC8/TPCN2/KCNE3/GRIN2B/KCNJ8/CACNB3/NALCN/CACNA1H/CLCN7/GRIN2A/CACNB1/TSPOAP1/KCNH6/KCNJ2/RYR1/CACNG7/KCNK12/CACNB4/SCN2A/SCN1A/SCN7A/ITGAV/KCNS1/KCNB1/KCNG1/KCNQ2/KCNE2/KCNJ6/CACNA1I/KCNH8/SCN5A/SCN11A/CACNA2D2/CACNA1D/CACNA2D3/CLCN2/PKD2/CLCN3/VDAC1/KCNIP1/KCNK5/CNR1/KCNH2/VDAC3/KCNV1/KCNQ3/CACNA1B/CLCN4/CY…
GO:0015079	Molecular Function	potassium ion transmembrane transporter activity	1.61842	47/4351	74/11087	1.97978e-05	0.00357611	KCNAB2/GRIK3/KCNA2/KCND3/ATP1A1/KCNN3/HCN3/KCNJ10/ATP1A4/KCNT2/KCNMA1/KCNIP2/ABCC8/KCNE3/KCNJ8/KCNMB4/SLC9A5/SLC12A4/KCNH6/KCNJ2/ATP1A3/KCNK12/SLC24A3/KCNS1/KCNB1/KCNG1/KCNQ2/KCNE2/KCNJ6/KCNH8/SLC9C1/SLC12A8/ATP1B3/SLC9A9/KCNMB3/TMEM175/PKD2/KCNIP1/KCNMB1/KCNK5/GRIK2/KCNH2/KCNV1/KCNQ3/SLC24A2/SLC9A7/SLC9A6
GO:0005249	Molecular Function	voltage-gated potassium channel activity	1.87364	25/4351	34/11087	5.13867e-05	0.00773505	KCNAB2/KCNA2/KCND3/HCN3/KCNJ10/KCNT2/KCNMA1/KCNIP2/ABCC8/KCNE3/KCNJ8/KCNH6/KCNJ2/KCNS1/KCNB1/KCNG1/KCNQ2/KCNE2/KCNJ6/KCNH8/PKD2/KCNK5/KCNH2/KCNV1/KCNQ3
GO:0005267	Molecular Function	potassium channel activity	1.69877	34/4351	51/11087	6.60021e-05	0.00851576	KCNAB2/GRIK3/KCNA2/KCND3/KCNN3/HCN3/KCNJ10/KCNT2/KCNMA1/KCNIP2/ABCC8/KCNE3/KCNJ8/KCNMB4/KCNH6/KCNJ2/KCNK12/KCNS1/KCNB1/KCNG1/KCNQ2/KCNE2/KCNJ6/KCNH8/KCNMB3/TMEM175/PKD2/KCNIP1/KCNMB1/KCNK5/GRIK2/KCNH2/KCNV1/KCNQ3
No significant gene ontology enrichments for the cis (|log2(FC)|>=1), cis+trans (|log2(FC)|>=1), cis-trans (|log2(FC)|>=1), or ambiguous regulatory type categories.
