# Supplementary material for: Genetic studies of human–chimpanzee divergence using stem cell fusions
Source: Proc Natl Acad Sci U S A. 2021 Dec 17;118(51):e2117557118. doi: 10.1073/pnas.2117557118 (PMC8713981; doi:10.1073/pnas.2117557118)
Supplement: Supplementary File [file pnas.2117557118.sd07.xlsx]

## Sheet: chrX_CRISPR_qPCR_PCR
Dataset S7: qPCR and PCR results on chrX for sorted colonies treated with CRISPR+ML216
All coordinates hg38
species-specific gRNA	6p (qPCR)	Xp (PCR)	Xp (qPCR)	Xq (qPCR)		Xq (PCR)				Number in category	Cell line names
	chr6:17120601+17120674	chrX:19447355+19447988	chrX:19407126+19407205	chrX:150856247+150856345	chrX:154031991+154032087	chrX:139859599+139860425	chrX:148655985+148656830	chrX:150644056+150644271	chrX:154769777+154769878
human	N/A	N/A	N/A	N/A	N/A	N/A	N/A	N/A	both species	318	N/A
human	normal dosage	N/A	normal dosage	normal dosage	normal dosage	N/A	N/A	N/A	both species	30	N/A
human	normal dosage	both species	normal dosage	normal dosage	normal dosage	both species	both species	both species	both species	12	hX1, hX2, hX3, hX4, hX5, hX6
human	normal dosage	N/A	normal dosage	half dosage	half dosage	N/A	N/A	N/A	chimp only	53	N/A
human	normal dosage	N/A	half dosage	half dosage	half dosage	N/A	N/A	N/A	chimp only	4	N/A
human	normal dosage	both species	normal dosage	half dosage	half dosage	chimp only	chimp only	chimp only	chimp only	12	hXdel1, hXdel2, hXdel3, hXdel4, hXdel5, hXdel6, hXdel7
human	normal dosage	both species	normal dosage	half dosage	half dosage	both species	chimp only	chimp only	chimp only	1	hXdel8
human	normal dosage	both species	normal dosage	normal dosage	normal dosage	both species	chimp only	chimp only	chimp only	1	Xrec1
chimp	N/A	N/A	N/A	N/A	N/A	N/A	N/A	N/A	both species	392	N/A
chimp	normal dosage	N/A	normal dosage	normal dosage	normal dosage	N/A	N/A	N/A	both species	40	N/A
chimp	normal dosage	both species	normal dosage	normal dosage	normal dosage	both species	both species	both species	both species	1	cX1
chimp	normal dosage	N/A	half dosage	half dosage	half dosage	N/A	N/A	N/A	human only	6	N/A
chimp	normal dosage	both species	normal dosage	half dosage	half dosage	N/A	N/A	N/A	human only	79	N/A
chimp	normal dosage	human only	half dosage	half dosage	half dosage	human only	human only	human only	human only	2	cXdel1
chimp	normal dosage	both species	normal dosage	half dosage	half dosage	human only	human only	human only	human only	3	cXdel2, cXdel3, cXdel4
chimp	normal dosage	both species	normal dosage	half dosage	half dosage	both species	both species	human only	human only	5	cXdel5, cXdel6, cXdel7
