# Supplementary material for: Genetic studies of human–chimpanzee divergence using stem cell fusions
Source: Proc Natl Acad Sci U S A. 2021 Dec 17;118(51):e2117557118. doi: 10.1073/pnas.2117557118 (PMC8713981; doi:10.1073/pnas.2117557118)
Supplement: Supplementary File [file pnas.2117557118.sd02.xlsx]

## Sheet: Primers_and_gRNAs
Dataset S2: Primers and gRNAs
Name	Sequence	Species specificity	Used for	Notes
NANOG_F	CATGAGTGTGGATCCAGCTTG	general	trilineage RT-qPCR	pluripotency marker gene NANOG Yu et al. 2019 (SI Reference 39)
NANOG_R	CCTGAATAAGCAGATCCATGG	general	trilineage RT-qPCR
DNMT3B_F	ATAAGTCGAAGGTGCGTCGT	general	trilineage RT-qPCR	pluripotency marker gene DNMT3B Bharathan et al. 2017 (SI Reference 40)
DNMT3B_R	GGCAACATCTGAAGCCATTT	general	trilineage RT-qPCR
TBXT_F	TGCTTCCCTGAGACCCAGTT	general	trilineage RT-qPCR	endoderm marker gene TBXT Gunne-Braden et al. 2015 (SI Reference 10)
TBXT_R	GATCACTTCTTTCCTTTGCATCAAG	general	trilineage RT-qPCR
HAND1_F	GGTCGGAGTCAACGGATTT	general	trilineage RT-qPCR	endoderm marker gene HAND1
HAND1_R	GATGGCAACAATATCCACTTTACC	general	trilineage RT-qPCR
FOXA2_F	GGGAGCGGTGAAGATGGA	general	trilineage RT-qPCR	endoderm marker gene FOXA2
FOXA2_R	TCATGTTGCTCACGGAGGAGTA	general	trilineage RT-qPCR
SOX17_F	TGGCGCAGCAGAATCCA	general	trilineage RT-qPCR	endoderm marker gene SOX17
SOX17_R	TTCTCCGCCAGCGTCAG	general	trilineage RT-qPCR
YWHAZ_F	ACAAAGACAGCACGCTAATAATG	general	trilineage RT-qPCR	housekeeping gene YWHAZ
YWHAZ_R	GCTTCAGCTTCGTCTCCTT	general	trilineage RT-qPCR
GAPDH_F	GGTCGGAGTCAACGGATTT	general	trilineage RT-qPCR	housekeeping gene GAPDH
GAPDH_R	GATGGCAACAATATCCACTTTACC	general	trilineage RT-qPCR
c20_gRNA	GAGAAATGTCACTGTGCCC	chimpanzee-specific	gRNA	haplotagging experiments chr20:61256964-61256983 (hg38)
c21_gRNA	CACTGTCATCATGGACCAGT	chimpanzee-specific	gRNA	haplotagging experiments chr21:46085870-46085889 (hg38)
cX_gRNA_1	GAACTAAGAAGGTTGAGGA	chimpanzee-specific	gRNA	haplotagging and chrX labeled-line experiments chrX:149457158-149457177 (hg38)
cX_gRNA_2	GAAGCAGGCTAAGAAGGC	chimpanzee-specific	gRNA	haplotagging experiments chrX:149512551-149512568 (hg38)
hX_gRNA_1	AGAGACCCTAGACTTCACTT	human-specific	gRNA	chrX labeled-line experiments chrX: 99743140-99743162 (hg38)
hX_gRNA_2	CAGGGCTGTCTGCCAGAATC	human-specific	gRNA	subset of chrX labeled-line experiments chrX:96609110-96609132 (hg38)
HR_X_gRNA_1	GGGAGGCGTTCGGGCCACAG	general	gRNA	chrX homologous recombination (plasmid linearization)
HR_X_gRNA_2	CACTTGCTCCTTAGGCAA	general	gRNA	chrX homologous recombination (cut site)
X_marker_5'_F	GGGATTGCAGGTGTGAGACA	chimpanzee-specific	PCR	PCR to verify chrX plasmid insertion; 5' end of insertion site external F primer binds chrX:149206546-149206565 (pt6)
X_marker_5'_R	CTTCTCTAGGCACCGGTTCA	general	PCR
X_marker_3'_F	GCCCCTTGAGCATCTGACTT	general	PCR	PCR to verify chrX plasmid insertion; 5' end of insertion site external F primer binds chrX:149206546-149206565 (pt6)
X_marker_3'_R	CAGCACTTTGGGAGGCTGTA	general	PCR
X_marker_F	GCATCTGACTTCTGGCTAAT	general	PCR	PCR to verify chrX plasmid insertion pair with hX_marker_R or cX_marker_R
hX_marker_R	GATGGCAGGACTGACTACA	human-specific	PCR	human-specific PCR to verify chrX plasmid insertion pair with X_marker_F
cX_marker_R	GATGGCAGGACTGACTACC	chimpanzee-specific	PCR	chimpanzee-specific PCR to verify chrX plasmid insertion pair with X_marker_F
X_in_marker_F	AGGGTCTTGCTATGTTGCCC	general	PCR	PCR to verify chrX plasmid insertion chrX:153850549-153851854
X_in_marker_R	CAGCACTTTGGGAGGCTGTA	general	PCR
IRES-F	GGATCACTCTCGGCATGGAC	general	Southern blot probe	Southern blot probe for chrX insertion
IRES-R	GAACGGCACTGGTCAACTTG	general	Southern blot probe
Xq_qPCR_1F	TCCTGTGTATCACACCACATTC	general	chrXq qPCR	chrX:150856247-150856345 (hg38)
Xq_qPCR_1R	CTCTCAGACCTCCGTTCTGTA	general	chrXq qPCR
Xq_qPCR_2F	CTTGAGGTGTGGAGAGGATAGA	general	chrXq qPCR	chrX:154031991-154032087 (hg38)
Xq_qPCR_2R	GAGACCAGGTGTGCTTGAAA	general	chrXq qPCR
6p_qPCR_F	TGGAAGACCTAGTGACCAATGG	general	chr6p qPCR	chr6:17120601-17120674 (hg38)
6p_qPCR_R	TGATGACTTCTGTCGCTCTCG	general	chr6p qPCR
Xp_qPCR_F	AGGCCCTTTAAAAATGATTCGCC	general	chrXp qPCR	chrX:19407126-19407205 (hg38)
Xp_qPCR_R	CGAAGAGCAGTGCAGTAGGT	general	chrXp qPCR
X_PCR_1F	ACTGAAAGATGGCACCATAATAGT	general	chrX PCR	product size: 73bp chimp; 102bp human chrX:154769777-154769878 (hg38)
X_PCR_1R	TCACCCAGAAGCCAATGGTT	general	chrX PCR
X_PCR_2F	CCTATGGCCCGACTGAAATT	general	chrX PCR	product size 133bp chimp; 216bp human chrX:150644056-150644271 (hg38)
X_PCR_2R	CCCTCTATGGCCCTGGTATC	general	chrX PCR
X_PCR_3F	CAAGGTCCAGTCACCTGTCC	general	chrX PCR	product size: 534bp chimp; 846bp human chrX:148655985-148656830 (hg38)
X_PCR_3R	GCCATCTCGCTTCTCTGAGT	general	chrX PCR
X_PCR_4F	GTGTTACCAGAAGGCAGACA	general	chrX PCR	product size 500bp chimp; 872bp human chrX:139859599-139860425 (hg38)
X_PCR_4R	CCGTGCTTTTCTTCAAGGGT	general	chrX PCR
X_PCR_5F	GGATCTCTACCCCACCCCAT	general	chrX PCR	product size 464bp chimp; 571bp human chrX: chrX:100076000-100076570 (hg38)
X_PCR_5R	TGCTGGGATAAGGCTGACTC	general	chrX PCR
X_PCR_6F	ATGCTCCCACTGTGGTTGAG	general	chrX PCR	product contains human/chimpanzee nucleotide differences chrX:148993216-148993742 (hg38)
X_PCR_6R	TGCTGCAGACTTGGCACATA	general	chrX PCR
X_PCR_7F	TGTCCCTGAACACCTTGCTC	general	chrX PCR	product contains human/chimpanzee nucleotide differences chrX:149093410-149093847 (hg38)
X_PCR_7R	GAAGTGAGGTGCTGGCATCT	general	chrX PCR
X_PCR_8F	CCAGGCCTTCCTCCTTTGAG	general	chrX PCR	product contains human/chimpanzee nucleotide differences chrX:149290431-149290957 (hg38)
X_PCR_8R	GGCATTCTGGTCACTTCCCA	general	chrX PCR
X_PCR_9F	GCTCCACCTCTGTACCACAC	general	chrX PCR	product contains human/chimpanzee nucleotide differences chrX:149396300-149396771 (hg38)
X_PCR_9R	GTGGGGAGTTATGCTGCACT	general	chrX PCR
X_PCR_8F	CTGGTGGGTCTATCCAGGGA	general	chrX PCR	product contains human/chimpanzee nucleotide differences chrX:149492560-149492959 (hg38)
X_PCR_8R	CAGCGAATTATGCCACCAGC	general	chrX PCR
X_PCR_11F	CATCCCTTCCCTCCCAACAC	general	chrX PCR	product contains human/chimpanzee nucleotide differences chrX:149606640-149607235 (hg38)
X_PCR_11R	TGTAGGGTGGGTCAGGCATA	general	chrX PCR
X_PCR_12F	TCTTAACCGCAGCCTCAAGG	general	chrX PCR	product contains human/chimpanzee nucleotide differences chrX:147901041+147901520 (hg38)
X_PCR_12R	TTGGCTTGGAGTCGAGTGTC	general	chrX PCR
X_PCR_13F	GACGTGGAGGAGGCTTCAAA	general	chrX PCR	product contains human/chimpanzee nucleotide differences chrX:147945031-147945555 (hg38)
X_PCR_13R	GTTCGGGAGTGATCGTCGTT	general	chrX PCR
