# Supplementary material for: Genetic studies of human–chimpanzee divergence using stem cell fusions
Source: Proc Natl Acad Sci U S A. 2021 Dec 17;118(51):e2117557118. doi: 10.1073/pnas.2117557118 (PMC8713981; doi:10.1073/pnas.2117557118)
Supplement: Supplementary File [file pnas.2117557118.sd08.xlsx]

## Sheet: DE_chrX_deletion_lines
Dataset S8: Differential gene expression analysis of chrX deletion iPSC lines
Coordinates are in hg38
"." indicates that the listed gene was not assessed in the given comparison (due to low read counts)
log2FC(chimpdel-148Mb/ctrl) - log2 fold change between the four deletion lines that removed regions on the chimpanzee X chromosome distal to breakpoints around 148 Mb and control lines
chimpdel-148Mb_v_ctrl_padj - adjusted pvalue between the four deletion lines that removed regions on the chimpanzee X chromosome distal to breakpoints around 148 Mb and control lines
log2FC(humandel-95Mb/ctrl) - log2 fold change between the five deletion lines that removed regions on the human X chromosome distal to breakpoints around 95 Mb and control lines
humandel-95Mb_v_ctrl_padj - adjusted pvalue between the five deletion lines that removed regions on the human X chromosome distal to breakpoints around 95 Mb and control lines
geneID	geneName	chr	start	end	log2FC(chimpdel-148Mb/ctrl)	chimpdel-148Mb_v_ctrl_padj	log2FC(humandel-95Mb/ctrl)	humandel-95Mb_v_ctrl_padj
ENSG00000228327	AL669831.1	1	725885	778626	-0.0990298	0.934954	0.00136648	0.999748
ENSG00000237491	AL669831.5	1	778770	810060	.	.	-0.051864	0.986217
ENSG00000188976	NOC2L	1	944204	959309	0.198239	0.724863	0.0025587	0.997507
ENSG00000187961	KLHL17	1	960587	965715	0.220877	0.643364	0.252463	0.449219
ENSG00000187583	PLEKHN1	1	966497	975865	0.396577	0.798189	0.601608	0.491689
ENSG00000188290	HES4	1	998962	1000172	0.960006	0.475419	1.02831	0.113482
ENSG00000187608	ISG15	1	1001138	1014540	-0.184095	0.91968	-0.0906168	0.96352
ENSG00000188157	AGRN	1	1020123	1056118	0.286057	0.384384	0.106511	0.854731
ENSG00000242590	AL645608.5	1	1055033	1056116	0.370062	0.420721	-0.0447482	0.964242
ENSG00000217801	AL390719.1	1	1059734	1069355	0.122156	0.948062	0.215202	0.891443
ENSG00000131591	C1orf159	1	1081818	1116361	0.0321438	0.974811	-0.0433325	0.964432
ENSG00000078808	SDF4	1	1216908	1232031	0.101887	0.84664	-0.0276851	0.964863
ENSG00000176022	B3GALT6	1	1232226	1235041	0.338723	0.732974	0.00361143	0.998166
ENSG00000184163	C1QTNF12	1	1242446	1246722	-0.0328018	0.987065	-0.68346	0.143448
ENSG00000260179	AL162741.1	1	1249777	1251334	.	.	-0.501691	0.810625
ENSG00000131584	ACAP3	1	1292376	1309609	-0.0939042	0.940856	-0.063087	0.96257
ENSG00000169972	PUSL1	1	1308567	1311677	0.0703713	0.935724	-0.0490376	0.958707
ENSG00000127054	INTS11	1	1311585	1324691	0.0495793	0.948803	-0.0452125	0.956397
ENSG00000283712	MIR6727	1	1312502	1312566	-0.052423	0.962035	-0.22338	0.72164
ENSG00000240731	AL139287.1	1	1317581	1318689	0.00649128	0.999144	-0.0400423	0.98508
ENSG00000224051	CPTP	1	1324756	1328897	0.00183156	0.999144	-0.179281	0.710168
ENSG00000107404	DVL1	1	1335276	1349350	0.0222715	0.976929	-0.0516338	0.932026
ENSG00000162576	MXRA8	1	1352689	1361777	0.0904728	0.934954	0.462702	0.332188
ENSG00000175756	AURKAIP1	1	1373730	1375495	0.0895711	0.916619	-0.0278905	0.981302
ENSG00000221978	CCNL2	1	1385711	1399328	0.123968	0.829551	-0.0452324	0.954597
ENSG00000242485	MRPL20	1	1401908	1407313	0.259682	0.813985	-0.128961	0.919103
ENSG00000272455	AL391244.3	1	1409096	1410618	0.148071	0.913341	-0.2362	0.823502
ENSG00000225285	LINC01770	1	1430539	1434573	0.193183	0.899147	0.187156	0.912277
ENSG00000179403	VWA1	1	1434861	1442882	0.73453	0.477699	0.43828	0.723517
ENSG00000215915	ATAD3C	1	1449689	1470158	.	.	0.372859	0.803464
ENSG00000160072	ATAD3B	1	1471769	1497848	0.299472	0.831879	-0.445057	0.670432
ENSG00000197785	ATAD3A	1	1512151	1534687	0.173842	0.822005	-0.015492	0.989066
ENSG00000205090	TMEM240	1	1535174	1540453	0.207005	0.818148	0.310843	0.449219
ENSG00000215014	AL645728.1	1	1574102	1577075	-0.899536	0.497831	0.040884	0.987394
ENSG00000228594	FNDC10	1	1598012	1600096	0.423184	0.632971	0.655702	0.0992945
ENSG00000272106	AL691432.2	1	1613758	1615795	0.0675508	0.965862	0.505605	0.29606
ENSG00000197530	MIB2	1	1615415	1630610	0.0808231	0.89324	0.0274581	0.96352
ENSG00000189409	MMP23B	1	1632095	1635263	0.749722	0.486658	1.12745	0.00213821
ENSG00000248333	CDK11B	1	1635227	1659012	0.0461392	0.934954	-0.0563456	0.905208
ENSG00000189339	SLC35E2B	1	1659529	1692728	0.0306934	0.945254	-0.0692387	0.826697
ENSG00000008130	NADK	1	1751232	1780457	-0.0256242	0.970829	-0.072968	0.886538
ENSG00000078369	GNB1	1	1785285	1891117	0.0440055	0.915796	0.0635032	0.827701
ENSG00000178821	TMEM52	1	1917590	1919273	-0.0791316	0.943965	-0.221505	0.737086
ENSG00000142609	CFAP74	1	1921951	2003837	.	.	-0.718774	0.810625
ENSG00000187730	GABRD	1	2019298	2030758	.	.	-0.676613	0.636742
ENSG00000067606	PRKCZ	1	2050470	2185395	-0.0739983	0.93616	0.0336034	0.977312
ENSG00000182873	PRKCZ-AS1	1	2181794	2184389	0.195703	0.94439	0.167538	0.953235
ENSG00000162585	FAAP20	1	2184461	2212720	0.216465	0.684283	0.0644294	0.92948
ENSG00000157933	SKI	1	2228695	2310119	0.274325	0.433829	0.0120197	0.989066
ENSG00000116151	MORN1	1	2321253	2391707	-0.0228578	0.986843	0.12892	0.847515
ENSG00000269896	AL513477.1	1	2350414	2352820	-0.0761332	0.976929	0.0415072	0.988048
ENSG00000157916	RER1	1	2391775	2405444	0.110117	0.879155	-0.112828	0.864065
ENSG00000157911	PEX10	1	2403964	2413797	0.233395	0.648066	-0.11642	0.824254
ENSG00000149527	PLCH2	1	2425980	2505530	-1.49497	0.456128	-0.746203	0.758093
ENSG00000157881	PANK4	1	2508533	2526628	0.116443	0.899147	0.0620122	0.951859
ENSG00000157870	PRXL2B	1	2586491	2591469	0.170504	0.797884	0.0227177	0.983866
ENSG00000142606	MMEL1	1	2590639	2632990	-0.309365	0.892225	-0.852268	0.482702
ENSG00000142611	PRDM16	1	3069168	3438621	.	.	0.852898	0.665342
ENSG00000130762	ARHGEF16	1	3454426	3481113	0.255924	0.831025	0.0769986	0.959316
ENSG00000162591	MEGF6	1	3489920	3611495	-0.0564793	0.926545	-0.0331667	0.958707
ENSG00000158109	TPRG1L	1	3625002	3630127	0.0612688	0.909761	-0.0557055	0.910938
ENSG00000116213	WRAP73	1	3630767	3652761	-0.118064	0.849338	-0.0308133	0.972954
ENSG00000078900	TP73	1	3652520	3736201	-0.0320226	0.992209	0.40633	0.829416
ENSG00000227372	TP73-AS1	1	3735511	3747373	-0.12146	0.893499	0.00783019	0.99295
ENSG00000235169	SMIM1	1	3772761	3775982	-0.255171	0.913189	0.119664	0.960875
ENSG00000130764	LRRC47	1	3778558	3796504	0.0349972	0.942262	-0.0809779	0.789805
ENSG00000116198	CEP104	1	3812081	3857214	0.0495909	0.916619	0.103907	0.728648
ENSG00000169598	DFFB	1	3857267	3885429	0.0516352	0.954626	-0.122662	0.859457
ENSG00000198912	C1orf174	1	3889125	3900293	0.165539	0.787623	-0.0390124	0.959118
ENSG00000131697	NPHP4	1	5862811	5992473	-0.00992658	0.996183	-0.255556	0.687697
ENSG00000069424	KCNAB2	1	5991466	6101193	-0.543683	0.724863	-0.229568	0.891443
ENSG00000116254	CHD5	1	6101793	6180123	0.801029	0.326877	0.635216	0.374138
ENSG00000116251	RPL22	1	6185020	6209389	0.32475	0.686822	0.0161125	0.991156
ENSG00000226944	AL031847.1	1	6204840	6205780	.	.	0.0248081	0.99244
ENSG00000158286	RNF207	1	6205475	6221299	0.248575	0.824859	0.273395	0.810625
ENSG00000116237	ICMT	1	6221193	6235972	0.347116	0.443876	0.105752	0.890065
ENSG00000225077	LINC00337	1	6234692	6239444	-0.281707	0.824859	0.0942642	0.946807
ENSG00000173673	HES3	1	6244192	6245578	-0.0744983	0.970829	-1.10677	0.00788483
ENSG00000158292	GPR153	1	6247346	6260975	-0.313577	0.798287	-0.129318	0.921361
ENSG00000097021	ACOT7	1	6264269	6394391	-0.0206505	0.976929	0.047473	0.936886
ENSG00000187017	ESPN	1	6424776	6461367	0.0780868	0.974342	0.523515	0.67925
ENSG00000215788	TNFRSF25	1	6460786	6466195	0.416794	0.618699	0.504906	0.280776
ENSG00000171680	PLEKHG5	1	6466092	6520061	0.1105	0.903323	0.422259	0.211367
ENSG00000162408	NOL9	1	6521347	6554535	0.337358	0.38857	0.0715536	0.932468
ENSG00000204859	ZBTB48	1	6580001	6589280	0.0169594	0.987065	-0.131151	0.847515
ENSG00000162413	KLHL21	1	6590724	6614607	0.242487	0.760175	0.127672	0.901534
ENSG00000116273	PHF13	1	6613685	6624033	0.0546739	0.972264	0.166746	0.872149
ENSG00000041988	THAP3	1	6624866	6635586	0.0865397	0.915619	-0.105564	0.886538
ENSG00000007923	DNAJC11	1	6634168	6701924	0.2361	0.741096	-0.0034346	0.996965
ENSG00000171735	CAMTA1	1	6785324	7769706	-0.0174247	0.98933	-0.0165637	0.991262
ENSG00000049245	VAMP3	1	7771269	7781432	-0.0241449	0.972299	-0.00547752	0.992742
ENSG00000049246	PER3	1	7784320	7845177	0.157597	0.81976	-0.0604358	0.936572
ENSG00000116288	PARK7	1	7954291	7985505	-0.0546201	0.934954	-0.171067	0.671967
ENSG00000116285	ERRFI1	1	8004404	8026308	-0.176272	0.891657	-0.0499888	0.976053
ENSG00000162426	SLC45A1	1	8317826	8344167	-0.51174	0.706429	0.284313	0.873732
ENSG00000142599	RERE	1	8352397	8817643	0.0593989	0.935815	0.0315436	0.967285
ENSG00000074800	ENO1	1	8861000	8879250	0.106879	0.89324	0.0104856	0.991366
ENSG00000142583	SLC2A5	1	9035107	9088478	0.0123042	0.997961	-0.11222	0.964719
ENSG00000180758	GPR157	1	9100305	9129170	0.245581	0.896544	0.199571	0.902316
ENSG00000049239	H6PD	1	9234775	9271337	-0.450817	0.800606	0.0106257	0.995351
ENSG00000171612	SLC25A33	1	9539482	9585179	-0.192565	0.895383	0.0672958	0.970651
ENSG00000188807	TMEM201	1	9588922	9614873	0.289812	0.766564	0.0343767	0.984187
ENSG00000171608	PIK3CD	1	9651732	9729114	-0.225154	0.815791	0.0591333	0.962964
ENSG00000231789	PIK3CD-AS2	1	9672426	9687555	.	.	-0.102476	0.971101
ENSG00000171603	CLSTN1	1	9729026	9824526	0.0871896	0.824859	0.00895789	0.986994
ENSG00000178585	CTNNBIP1	1	9848276	9910336	-0.475523	0.0388944	-0.323295	0.114028
ENSG00000162441	LZIC	1	9922113	9943407	-0.0440109	0.942262	0.136369	0.7251
ENSG00000241326	AL603962.1	1	9983141	9984568	-0.0705756	0.98028	-0.249604	0.908676
ENSG00000162444	RBP7	1	9997206	10016020	.	.	0.0146389	0.994832
ENSG00000130939	UBE4B	1	10032832	10181239	0.00163874	0.999144	-0.0550318	0.917446
ENSG00000054523	KIF1B	1	10210805	10381603	-0.0737952	0.921615	0.0254324	0.981771
ENSG00000264501	RN7SL731P	1	10306465	10306757	-0.0292734	0.987065	-0.178003	0.866754
ENSG00000284642	AL139424.2	1	10395416	10397432	.	.	-0.563976	0.840875
ENSG00000142657	PGD	1	10398592	10420144	0.097126	0.902368	-0.00726339	0.99295
ENSG00000175279	CENPS	1	10430443	10442809	0.222917	0.858908	-0.0760455	0.960875
ENSG00000160049	DFFA	1	10456522	10472526	0.161544	0.689902	0.0232394	0.960875
ENSG00000142655	PEX14	1	10472288	10630758	0.015926	0.986843	-0.0939822	0.859312
ENSG00000130940	CASZ1	1	10636604	10796650	0.0199345	0.987065	0.21582	0.768097
ENSG00000120948	TARDBP	1	11012344	11026420	0.265729	0.824859	0.0482159	0.97922
ENSG00000271895	AL109811.3	1	11029659	11030528	-0.15746	0.921427	-0.209788	0.886678
ENSG00000116649	SRM	1	11054584	11060024	0.158709	0.833173	-0.0495767	0.96352
ENSG00000171824	EXOSC10	1	11066618	11099881	0.304399	0.646017	0.252922	0.686039
ENSG00000230337	AL109811.2	1	11099675	11102100	.	.	-0.187268	0.96352
ENSG00000198793	MTOR	1	11106535	11262507	0.10339	0.846531	0.0117138	0.986217
ENSG00000120942	UBIAD1	1	11273206	11296049	-0.0373992	0.965359	-0.10079	0.89049
ENSG00000204624	DISP3	1	11479166	11537584	-0.455964	0.583023	-0.248173	0.753088
ENSG00000116661	FBXO2	1	11637018	11655785	0.706824	0.486658	0.733734	0.327052
ENSG00000132879	FBXO44	1	11654375	11663327	0.492537	0.484892	0.149134	0.891404
ENSG00000116663	FBXO6	1	11664124	11674354	0.113757	0.965906	0.465328	0.742287
ENSG00000116670	MAD2L2	1	11674480	11691650	0.104702	0.894353	-0.0840292	0.914872
ENSG00000162490	DRAXIN	1	11691729	11725857	0.152745	0.836328	-0.31063	0.459666
ENSG00000215910	C1orf167	1	11761787	11789585	-0.569774	0.756772	0.145894	0.949711
ENSG00000177000	MTHFR	1	11785723	11806920	0.00899362	0.997922	0.209715	0.865059
ENSG00000011021	CLCN6	1	11806096	11848079	0.11345	0.858372	0.00068273	0.999829
ENSG00000120937	NPPB	1	11857464	11858931	.	.	2.0462	0.250546
ENSG00000116685	KIAA2013	1	11919591	11926428	0.000282263	0.99975	0.038331	0.958707
ENSG00000083444	PLOD1	1	11934205	11975538	0.263668	0.536548	0.249137	0.426431
ENSG00000116688	MFN2	1	11980181	12013514	0.0684843	0.916619	-0.0290684	0.968744
ENSG00000116691	MIIP	1	12019466	12032045	0.117658	0.835376	-0.0962255	0.840572
ENSG00000120949	TNFRSF8	1	12063377	12144207	-0.20497	0.895034	0.284281	0.823919
ENSG00000028137	TNFRSF1B	1	12167003	12209228	.	.	-0.340586	0.896722
ENSG00000048707	VPS13D	1	12230030	12512047	-0.101596	0.88378	-0.0758546	0.902662
ENSG00000162496	DHRS3	1	12567910	12617731	0.42393	0.684093	-0.0175729	0.99244
ENSG00000116731	PRDM2	1	13700198	13825079	-0.224919	0.787623	-0.243076	0.734345
ENSG00000189337	KAZN	1	13892792	15118043	0.452594	0.467372	0.0620707	0.958707
ENSG00000171729	TMEM51	1	15152532	15220480	-0.14255	0.918621	-0.395704	0.615414
ENSG00000142621	FHAD1	1	15247272	15400283	-0.622028	0.614782	-0.466853	0.639918
ENSG00000142634	EFHD2	1	15409895	15430343	-0.124899	0.879155	-0.505883	0.0239779
ENSG00000132906	CASP9	1	15490832	15526534	-0.354622	0.401418	-0.278508	0.366815
ENSG00000116138	DNAJC16	1	15526813	15592379	0.234315	0.635468	-0.041799	0.958728
ENSG00000116771	AGMAT	1	15572353	15585110	0.50741	0.609598	0.450809	0.570331
ENSG00000197312	DDI2	1	15617500	15669044	0.077378	0.880618	-0.0331341	0.96263
ENSG00000116786	PLEKHM2	1	15684332	15734769	0.0229247	0.971686	0.0815016	0.845202
ENSG00000162461	SLC25A34	1	15736405	15741396	-0.801324	0.583023	0.147742	0.953235
ENSG00000162460	TMEM82	1	15742422	15747982	.	.	0.8421	0.694717
ENSG00000162458	FBLIM1	1	15756607	15786594	0.303398	0.583023	0.184321	0.740891
ENSG00000179743	FLJ37453	1	15834474	15848147	-0.0931561	0.960671	0.611099	0.413499
ENSG00000065526	SPEN	1	15847864	15940460	0.134621	0.827923	-0.0283529	0.97352
ENSG00000116809	ZBTB17	1	15941869	15976132	0.248568	0.536548	0.158325	0.719114
ENSG00000186510	CLCNKA	1	16018875	16034050	.	.	-0.18734	0.964863
ENSG00000184908	CLCNKB	1	16043736	16057308	-0.925722	0.583023	-0.334533	0.884979
ENSG00000185519	FAM131C	1	16057769	16073632	.	.	0.435667	0.795428
ENSG00000142627	EPHA2	1	16124337	16156087	0.605276	0.256968	0.165613	0.814323
ENSG00000142632	ARHGEF19	1	16197854	16212609	0.307986	0.851209	0.685749	0.237132
ENSG00000237276	ANO7L1	1	16215909	16228027	.	.	0.542964	0.823919
ENSG00000132881	CPLANE2	1	16231700	16237162	-0.365992	0.58167	-0.213151	0.775334
ENSG00000037637	FBXO42	1	16246839	16352454	-0.200802	0.766749	-0.21543	0.57976
ENSG00000055070	SZRD1	1	16352575	16398145	0.0672846	0.932791	-0.0882661	0.902316
ENSG00000157191	NECAP2	1	16440672	16460078	-0.00382863	0.997086	-0.0497464	0.921361
ENSG00000080947	CROCCP3	1	16467436	16499257	-0.0785589	0.935875	0.0259042	0.986217
ENSG00000233421	LINC01783	1	16533886	16536172	.	.	0.631855	0.72164
ENSG00000219481	NBPF1	1	16562319	16613562	-0.195878	0.889827	-0.513163	0.37969
ENSG00000268869	ESPNP	1	16687339	16720157	.	.	0.413241	0.750822
ENSG00000058453	CROCC	1	16740273	16972979	0.188434	0.708903	0.071788	0.893659
ENSG00000117122	MFAP2	1	16974502	16980835	0.226323	0.705464	0.129103	0.837909
ENSG00000159363	ATP13A2	1	16985958	17011928	0.0284989	0.959269	0.156385	0.398231
ENSG00000117118	SDHB	1	17018722	17054170	0.179553	0.824859	0.0132983	0.991156
ENSG00000117115	PADI2	1	17066761	17119435	0.788662	0.552373	0.410905	0.76801
ENSG00000142619	PADI3	1	17249098	17284233	-1.3353	0.421983	-0.782233	0.661435
ENSG00000179051	RCC2	1	17406760	17439724	0.106446	0.878317	0.0019017	0.998684
ENSG00000074964	ARHGEF10L	1	17539835	17697874	-0.227082	0.741096	0.0273839	0.974303
ENSG00000117154	IGSF21	1	18107746	18378483	0.258153	0.895034	0.400244	0.768074
ENSG00000280222	AL365209.1	1	18109389	18115861	.	.	0.394992	0.910938
ENSG00000225387	AL591896.1	1	18385829	18388514	.	.	0.141653	0.960875
ENSG00000159423	ALDH4A1	1	18871430	18902781	.	.	0.358223	0.846876
ENSG00000169991	IFFO2	1	18904281	18956686	0.292863	0.549617	0.0487195	0.958707
ENSG00000127481	UBR4	1	19074506	19210276	0.169528	0.640707	0.000598039	0.999748
ENSG00000230424	AL035413.1	1	19210501	19240704	.	.	0.258502	0.896539
ENSG00000127463	EMC1	1	19215664	19251552	0.260196	0.303203	0.0604342	0.866476
ENSG00000053372	MRTO4	1	19251539	19260128	0.235126	0.853525	0.00646284	0.995794
ENSG00000162482	AKR7A3	1	19282558	19289250	0.251316	0.832622	0.282116	0.740891
ENSG00000053371	AKR7A2	1	19303965	19312146	-0.199793	0.596571	-0.045593	0.939158
ENSG00000040487	PQLC2	1	19312326	19329300	0.0896187	0.913937	-0.165339	0.755477
ENSG00000077549	CAPZB	1	19338776	19485539	0.0510735	0.916619	0.0151975	0.977613
ENSG00000270136	MINOS1-NBL1	1	19597067	19656927	0.118632	0.895742	0.0202627	0.986217
ENSG00000158748	HTR6	1	19665287	19679562	.	.	-0.101082	0.986217
ENSG00000162542	TMCO4	1	19682213	19799945	-0.382546	0.816307	-0.16375	0.917961
ENSG00000169914	OTUD3	1	19882513	19912945	-0.125027	0.893669	-0.0268458	0.983893
ENSG00000162543	UBXN10	1	20186085	20196048	-0.234887	0.875561	-0.489896	0.527151
ENSG00000158816	VWA5B1	1	20290919	20354894	-0.993763	0.614782	-0.555352	0.795428
ENSG00000162545	CAMK2N1	1	20482391	20486220	.	.	-0.0765236	0.984187
ENSG00000090432	MUL1	1	20499448	20508161	-0.216458	0.769368	-0.444651	0.148564
ENSG00000284005	MIR6084	1	20633679	20633788	-0.29104	0.902368	0.0404509	0.987829
ENSG00000244038	DDOST	1	20651767	20661544	-0.0385653	0.955752	-0.117536	0.789805
ENSG00000117245	KIF17	1	20664014	20718017	-0.292258	0.835376	0.29919	0.810625
ENSG00000189410	SH2D5	1	20719732	20732837	0.40542	0.601225	0.102555	0.933802
ENSG00000127483	HP1BP3	1	20742661	20787323	-0.0699117	0.896811	0.14324	0.813489
ENSG00000075151	EIF4G3	1	20806292	21176888	0.0694758	0.920281	-0.113162	0.834237
ENSG00000117298	ECE1	1	21217247	21345572	-0.0309802	0.96456	-0.0663952	0.891098
ENSG00000142794	NBPF3	1	21440128	21485005	-0.23225	0.812912	-0.105638	0.917446
ENSG00000162551	ALPL	1	21509372	21578412	0.111782	0.935724	0.0585438	0.969438
ENSG00000076864	RAP1GAP	1	21596215	21669363	-0.0873305	0.953518	0.0384511	0.983166
ENSG00000090686	USP48	1	21678298	21783606	-0.0522089	0.89537	0.00577073	0.990609
ENSG00000142798	HSPG2	1	21822245	21937297	-0.016111	0.989802	0.223789	0.748004
ENSG00000218510	LINC00339	1	22024558	22031223	-0.15058	0.930544	0.221588	0.884979
ENSG00000285794	AL031281.4	1	22030527	22030748	-0.485242	0.486658	-0.198031	0.858026
ENSG00000070831	CDC42	1	22052627	22092946	-0.0152496	0.980472	0.0849703	0.823919
ENSG00000184677	ZBTB40	1	22428838	22531157	0.213379	0.766564	0.108786	0.886538
ENSG00000070886	EPHA8	1	22563564	22603594	0.454644	0.812878	0.522762	0.684248
ENSG00000133216	EPHB2	1	22710839	22921500	-0.225104	0.88378	-0.550595	0.39584
ENSG00000004487	KDM1A	1	23019443	23083689	-0.00222622	0.999144	0.0291141	0.972592
ENSG00000169641	LUZP1	1	23084023	23177808	0.164222	0.741096	0.00310315	0.995934
ENSG00000179546	HTR1D	1	23191895	23194729	.	.	-1.3254	0.245481
ENSG00000261326	LINC01355	1	23281308	23286752	-0.308757	0.8852	0.0855865	0.973552
ENSG00000125944	HNRNPR	1	23303771	23344336	0.0878825	0.944133	-0.0225802	0.986994
ENSG00000088280	ASAP3	1	23428563	23484568	-0.325405	0.545575	0.254014	0.56362
ENSG00000007968	E2F2	1	23506430	23531220	-0.513981	0.456834	0.181562	0.865059
ENSG00000142676	RPL11	1	23691742	23696835	-0.0269578	0.978552	-0.0855756	0.918451
ENSG00000011007	ELOA	1	23743155	23762059	0.128277	0.727942	0.0198188	0.97922
ENSG00000236810	ELOA-AS1	1	23760382	23778287	-0.544152	0.578843	-0.0355568	0.98508
ENSG00000057757	PITHD1	1	23778405	23788232	-0.070189	0.917688	-0.0784453	0.889987
ENSG00000011009	LYPLA2	1	23790970	23795539	0.223524	0.75299	0.0740275	0.938298
ENSG00000117308	GALE	1	23795599	23800804	0.148345	0.824859	-0.00770526	0.99295
ENSG00000117305	HMGCL	1	23801885	23838620	-0.443793	0.635497	-0.105098	0.950867
ENSG00000179163	FUCA1	1	23845077	23868294	-0.38896	0.484892	-0.0656935	0.948284
ENSG00000185436	IFNLR1	1	24154157	24187959	0.403927	0.758639	0.357196	0.749671
ENSG00000001460	STPG1	1	24356999	24416934	-0.565376	0.53236	-0.0412352	0.984187
ENSG00000001461	NIPAL3	1	24415794	24472976	-0.104074	0.965625	0.260987	0.892217
ENSG00000117602	RCAN3	1	24502351	24541040	-0.00252703	0.999144	0.20467	0.753088
ENSG00000133226	SRRM1	1	24631716	24673267	0.212334	0.551266	0.115528	0.775204
ENSG00000169504	CLIC4	1	24745357	24844324	-0.205994	0.652578	-0.188854	0.665384
ENSG00000117614	SYF2	1	25222679	25232502	-0.0520481	0.944133	-0.297775	0.366815
ENSG00000284602	AL031432.4	1	25232586	25234775	-0.0998424	0.972677	0.0486951	0.986994
ENSG00000117616	RSRP1	1	25242237	25338213	0.053004	0.961054	0.233982	0.72164
ENSG00000183726	TMEM50A	1	25337917	25362361	-0.134526	0.739584	-0.0622121	0.888156
ENSG00000204178	MACO1	1	25430858	25500209	-0.235104	0.801978	-0.207867	0.80893
ENSG00000157978	LDLRAP1	1	25543580	25568886	-0.25824	0.708838	-0.311603	0.52687
ENSG00000225643	AL606491.1	1	25581478	25590356	.	.	0.328255	0.891404
ENSG00000117643	MAN1C1	1	25617468	25786207	0.48293	0.560067	-0.0283298	0.986217
ENSG00000162430	SELENON	1	25800176	25818224	-0.132065	0.825621	-0.092964	0.891443
ENSG00000117640	MTFR1L	1	25818640	25832942	0.227411	0.898738	0.213967	0.905208
ENSG00000127423	AUNIP	1	25831913	25859458	-0.200193	0.787623	-0.222037	0.687697
ENSG00000182749	PAQR7	1	25861210	25871253	-0.0567594	0.956482	0.253395	0.449219
ENSG00000117632	STMN1	1	25884181	25906991	-0.30406	0.187305	0.0125179	0.986217
ENSG00000158006	PAFAH2	1	25959767	25998157	-0.0686581	0.939892	0.0381434	0.966456
ENSG00000158008	EXTL1	1	26019884	26036464	0.186814	0.94524	0.352766	0.881409
ENSG00000175087	PDIK1L	1	26111165	26125543	-0.697471	0.263407	-0.146431	0.905468
ENSG00000142684	ZNF593	1	26169871	26170873	-0.225822	0.809462	-0.334602	0.556852
ENSG00000142675	CNKSR1	1	26177403	26189886	-0.177252	0.897872	0.0515882	0.977701
ENSG00000236155	AL355877.1	1	26209741	26229840	-0.387293	0.835376	0.430703	0.729116
ENSG00000130695	CEP85	1	26234200	26278808	-0.0773407	0.881393	0.0928172	0.763227
ENSG00000142669	SH3BGRL3	1	26279176	26281522	-0.144342	0.824859	-0.126047	0.825902
ENSG00000158062	UBXN11	1	26281328	26318363	0.424029	0.0369021	0.0260995	0.969438
ENSG00000176092	CRYBG2	1	26321698	26360080	-0.09214	0.94527	0.130468	0.912164
ENSG00000131914	LIN28A	1	26410778	26429722	0.304293	0.549746	-0.0903825	0.917815
ENSG00000117682	DHDDS	1	26432282	26471294	0.051892	0.922511	-0.024612	0.966116
ENSG00000198830	HMGN2	1	26472450	26475972	0.010486	0.995343	-0.118644	0.902316
ENSG00000117676	RPS6KA1	1	26529761	26575030	-0.0627435	0.935875	-0.0254977	0.97551
ENSG00000260063	AL512408.1	1	26692132	26694131	.	.	0.420021	0.859312
ENSG00000117713	ARID1A	1	26693236	26782110	0.0796264	0.944332	0.0105035	0.99244
ENSG00000060642	PIGV	1	26787472	26798398	0.100668	0.958833	0.155848	0.92908
ENSG00000204160	ZDHHC18	1	26826710	26857602	0.010859	0.991988	0.00487274	0.994819
ENSG00000142751	GPN2	1	26876133	26890297	0.0699249	0.914041	-0.160531	0.621946
ENSG00000198746	GPATCH3	1	26890488	26900466	0.194059	0.824859	-0.0216664	0.986217
ENSG00000090273	NUDC	1	26900238	26946862	0.129117	0.872522	0.027808	0.980132
ENSG00000175707	KDF1	1	26949562	26960406	-0.192061	0.950547	0.0111708	0.996148
ENSG00000253368	TRNP1	1	26993707	27000898	0.282282	0.790017	0.137439	0.903547
ENSG00000158246	TENT5B	1	27005020	27012836	-0.263792	0.824859	-0.75295	0.106225
ENSG00000090020	SLC9A1	1	27098815	27166981	0.14226	0.824859	-0.0604913	0.936763
ENSG00000142784	WDTC1	1	27234516	27308633	-0.208718	0.759389	-0.300787	0.493357
ENSG00000186501	TMEM222	1	27322145	27336400	-0.0429476	0.965359	-0.216342	0.698159
ENSG00000142765	SYTL1	1	27342020	27353937	.	.	-0.316913	0.910291
ENSG00000142733	MAP3K6	1	27355184	27366892	-0.0934544	0.9303	0.367391	0.371803
ENSG00000174950	CD164L2	1	27379176	27383380	-0.448342	0.870805	-0.239332	0.930994
ENSG00000181773	GPR3	1	27392644	27395814	.	.	0.398273	0.811195
ENSG00000158195	WASF2	1	27404226	27490158	-0.197018	0.708903	-0.0278924	0.977374
ENSG00000126705	AHDC1	1	27534035	27604431	-0.0912304	0.899455	-0.00892043	0.991366
ENSG00000126709	IFI6	1	27666061	27672218	-0.473381	0.559354	-0.115919	0.912164
ENSG00000009780	FAM76A	1	27725979	27763122	0.0844598	0.95035	-0.208798	0.849894
ENSG00000117758	STX12	1	27773183	27824452	.	.	0.458175	0.872391
ENSG00000117751	PPP1R8	1	27830778	27851676	-0.0124891	0.989588	-0.139614	0.826697
ENSG00000130775	THEMIS2	1	27872543	27886685	-0.0199593	0.991273	-0.0643158	0.967068
ENSG00000117748	RPA2	1	27891524	27914746	-0.0602142	0.94439	-0.201568	0.72164
ENSG00000130768	SMPDL3B	1	27934993	27959157	-0.170982	0.929535	-0.127044	0.949711
ENSG00000158156	XKR8	1	27959462	27968096	-0.0632455	0.927222	-0.0697613	0.908676
ENSG00000158161	EYA3	1	27970344	28088696	0.114722	0.815791	0.0266146	0.96992
ENSG00000169403	PTAFR	1	28147166	28193936	-0.155383	0.920221	-0.196963	0.891817
ENSG00000126698	DNAJC8	1	28199456	28233025	0.0847247	0.910473	-0.109427	0.876007
ENSG00000130770	ATP5IF1	1	28236109	28246906	0.0109758	0.988843	-0.0164182	0.986217
ENSG00000270605	AL353622.1	1	28239509	28241453	-0.861219	0.569989	-0.320438	0.889249
ENSG00000130772	MED18	1	28329002	28335967	-0.325061	0.659323	-0.264196	0.699059
ENSG00000204138	PHACTR4	1	28369582	28500369	0.096068	0.872503	0.0738387	0.895266
ENSG00000180198	RCC1	1	28505943	28539300	0.335613	0.757715	0.0333207	0.986217
ENSG00000242125	SNHG3	1	28505980	28510892	0.265365	0.833173	-0.305079	0.768114
ENSG00000197989	SNHG12	1	28578538	28583132	0.714561	0.646017	0.175287	0.943754
ENSG00000221539	SNORD99	1	28578749	28578822	.	.	0.161253	0.972954
ENSG00000120656	TAF12	1	28589323	28643085	-0.189892	0.8342	-0.246295	0.622019
ENSG00000188060	RAB42	1	28592200	28595443	0.230519	0.863181	0.415444	0.608099
ENSG00000162419	GMEB1	1	28668732	28719353	-0.100518	0.902575	-0.164907	0.799032
ENSG00000198492	YTHDF2	1	28736621	28769775	0.00875227	0.991988	-0.203677	0.642042
ENSG00000159023	EPB41	1	28887091	29120046	-0.0440919	0.945254	-0.0320061	0.958728
ENSG00000253304	TMEM200B	1	29119428	29123935	.	.	0.0304178	0.99244
ENSG00000116350	SRSF4	1	29147743	29181987	0.115185	0.683076	-0.0552092	0.873732
ENSG00000116353	MECR	1	29192873	29230942	-0.251737	0.551266	-0.167897	0.63558
ENSG00000060656	PTPRU	1	29236516	29326813	0.130301	0.896811	0.183869	0.834237
ENSG00000162510	MATN1	1	30711277	30723587	.	.	-0.107217	0.9779
ENSG00000162512	SDC3	1	30869467	30908761	-0.248617	0.621757	-0.0605887	0.932809
ENSG00000134644	PUM1	1	30931506	31065991	0.222857	0.76488	0.00982919	0.992742
ENSG00000084628	NKAIN1	1	31179745	31239554	-0.0667598	0.953303	0.151814	0.866476
ENSG00000060688	SNRNP40	1	31259568	31296782	0.105971	0.885008	-0.0909488	0.891817
ENSG00000229447	AC114495.2	1	31263245	31263681	.	.	-0.00751777	0.998166
ENSG00000121766	ZCCHC17	1	31296982	31364953	0.104491	0.885359	0.0617653	0.936572
ENSG00000121769	FABP3	1	31365625	31376850	0.528989	0.712397	0.236465	0.891899
ENSG00000168528	SERINC2	1	31409565	31434680	-0.0891442	0.917671	0.125875	0.855644
ENSG00000142910	TINAGL1	1	31576485	31587686	0.00187848	0.999555	0.584667	0.621946
ENSG00000162517	PEF1	1	31629862	31644896	0.104569	0.916619	-0.156669	0.838764
ENSG00000084636	COL16A1	1	31652247	31704319	0.0992259	0.931848	0.372697	0.4203
ENSG00000121753	ADGRB2	1	31727117	31764893	-0.0675182	0.933363	-0.0582664	0.949711
ENSG00000134668	SPOCD1	1	31790422	31816051	-0.37414	0.778127	0.224955	0.902329
ENSG00000184007	PTP4A2	1	31906421	31944856	-0.0559146	0.909185	-0.218567	0.195545
ENSG00000121774	KHDRBS1	1	32013829	32060850	-0.0199201	0.981603	0.117682	0.840104
ENSG00000121775	TMEM39B	1	32072031	32102866	.	.	0.253208	0.92908
ENSG00000025800	KPNA6	1	32108038	32176568	0.189525	0.483835	0.0289369	0.954597
ENSG00000084652	TXLNA	1	32179686	32198285	0.0175742	0.987065	-0.0923252	0.899645
ENSG00000160050	CCDC28B	1	32200386	32205387	-0.10218	0.929535	-0.120317	0.890065
ENSG00000224066	AL049795.1	1	32204769	32206814	.	.	-0.122454	0.979287
ENSG00000160051	IQCC	1	32205661	32208687	-0.351685	0.652578	-0.206294	0.821616
ENSG00000160055	TMEM234	1	32214472	32222359	0.288759	0.53312	0.191399	0.714437
ENSG00000084623	EIF3I	1	32221928	32231604	-0.0695077	0.921046	-0.172743	0.697378
ENSG00000220785	MTMR9LP	1	32231658	32241620	0.0498109	0.958833	0.238043	0.656246
ENSG00000183615	FAM167B	1	32247233	32248856	.	.	0.515936	0.771838
ENSG00000182866	LCK	1	32251239	32286165	0.228956	0.884825	0.38303	0.686039
ENSG00000116478	HDAC1	1	32292086	32333635	0.136675	0.876455	-0.070106	0.920836
ENSG00000160058	BSDC1	1	32365103	32394731	-0.0367399	0.962959	-0.176643	0.606679
ENSG00000254553	AL033529.1	1	32465057	32600792	.	.	0.473281	0.732814
ENSG00000160062	ZBTB8A	1	32539427	32605939	-0.120084	0.910166	0.335946	0.473204
ENSG00000176261	ZBTB8OS	1	32600172	32650903	0.0378305	0.966312	0.103849	0.883701
ENSG00000162521	RBBP4	1	32651142	32686211	0.146541	0.787623	0.0676758	0.905208
ENSG00000162522	KIAA1522	1	32741885	32774970	0.0812019	0.838915	-0.179633	0.6392
ENSG00000134684	YARS	1	32775237	32818153	-0.137098	0.761443	-0.129392	0.820035
ENSG00000116497	S100PBP	1	32816767	32858879	-0.12087	0.827923	-0.109574	0.832899
ENSG00000121900	TMEM54	1	32894594	32901438	0.155893	0.945254	0.781155	0.366447
ENSG00000116514	RNF19B	1	32936445	32964685	-0.173203	0.770639	-0.240393	0.491209
ENSG00000004455	AK2	1	33007940	33080996	-0.149819	0.828028	-0.286265	0.532683
ENSG00000142920	AZIN2	1	33081104	33120530	-0.163566	0.942146	-0.437541	0.763227
ENSG00000116525	TRIM62	1	33145402	33182059	-0.132936	0.913341	-0.148051	0.896815
ENSG00000160094	ZNF362	1	33256545	33300719	.	.	0.66912	0.823352
ENSG00000134686	PHC2	1	33323623	33431052	-0.566969	0.596611	-0.524436	0.451265
ENSG00000121903	ZSCAN20	1	33472645	33496507	0.418303	0.446284	0.178052	0.818192
ENSG00000121904	CSMD2	1	33513999	34165842	0.161233	0.824859	-0.0704789	0.936673
ENSG00000142698	C1orf94	1	34166883	34219131	0.050952	0.976737	0.131787	0.899635
ENSG00000163866	SMIM12	1	34712737	34859816	0.218831	0.873989	0.12014	0.933946
ENSG00000188910	GJB3	1	34781189	34786369	.	.	-0.476687	0.835865
ENSG00000116544	DLGAP3	1	34865436	34929585	0.623401	0.481649	0.585855	0.300181
ENSG00000163867	ZMYM6	1	34986165	35031968	-0.217542	0.82028	-0.286534	0.559178
ENSG00000197056	ZMYM1	1	35032172	35115859	-0.0375489	0.971354	-0.0372244	0.977312
ENSG00000116560	SFPQ	1	35176378	35193148	-0.0408614	0.976737	0.0819385	0.925392
ENSG00000146463	ZMYM4	1	35268967	35422058	0.0461479	0.949284	-0.110927	0.831469
ENSG00000142687	KIAA0319L	1	35433490	35557950	-0.119753	0.849338	-0.0235048	0.979383
ENSG00000020129	NCDN	1	35557473	35567274	0.414319	0.727942	0.1879	0.891817
ENSG00000116819	TFAP2E	1	35573370	35595328	.	.	0.307502	0.887477
ENSG00000126067	PSMB2	1	35599544	35641844	-0.08613	0.897872	-0.211058	0.608099
ENSG00000142686	C1orf216	1	35713875	35719472	0.257018	0.497831	0.242038	0.49857
ENSG00000092853	CLSPN	1	35720218	35769967	0.0739413	0.914041	0.0442542	0.950407
ENSG00000134698	AGO4	1	35808172	35857890	-0.201299	0.914699	0.109573	0.951819
ENSG00000092847	AGO1	1	35869808	35930528	0.183131	0.759442	-0.0581044	0.942371
ENSG00000126070	AGO3	1	35930718	36072500	0.084599	0.90992	0.109314	0.866162
ENSG00000092850	TEKT2	1	36084075	36088275	-0.322312	0.766564	0.0505237	0.976788
ENSG00000116863	ADPRHL2	1	36088875	36093932	-0.0449383	0.960427	-0.0526858	0.953833
ENSG00000171812	COL8A2	1	36095236	36125220	0.527871	0.700813	0.472276	0.573224
ENSG00000054116	TRAPPC3	1	36136570	36156053	0.00140456	0.999144	-0.018808	0.985879
ENSG00000116871	MAP7D1	1	36155579	36180849	0.0562462	0.962035	0.103269	0.891443
ENSG00000054118	THRAP3	1	36224416	36305357	0.0938213	0.890868	0.0753913	0.901445
ENSG00000214193	SH3D21	1	36306387	36324886	0.0284313	0.983599	-0.00547912	0.99498
ENSG00000142694	EVA1B	1	36322031	36324154	-0.056982	0.968494	0.448057	0.277838
ENSG00000116883	AL591845.1	1	36323734	36329221	-0.417656	0.523573	0.0185402	0.986994
ENSG00000196182	STK40	1	36339624	36385896	-0.0364362	0.966497	-0.207613	0.568457
ENSG00000181817	LSM10	1	36391238	36397892	-0.01188	0.991473	0.0342515	0.97551
ENSG00000116885	OSCP1	1	36415827	36450451	-0.225186	0.896811	-0.0545849	0.981771
ENSG00000116898	MRPS15	1	36455718	36464437	0.0816098	0.916619	-0.00299133	0.996834
ENSG00000163873	GRIK3	1	36795527	37034129	0.617209	0.73952	0.60755	0.710302
ENSG00000233621	LINC01137	1	37454879	37474411	.	.	0.0125304	0.995839
ENSG00000163874	ZC3H12A	1	37474552	37484379	0.0366792	0.976811	-0.110687	0.896722
ENSG00000163875	MEAF6	1	37492575	37514774	0.0341106	0.971354	-0.0828376	0.901364
ENSG00000163877	SNIP1	1	37534449	37554344	-0.303998	0.613308	-0.30956	0.449219
ENSG00000163879	DNALI1	1	37556919	37566857	-0.338018	0.600197	-0.300992	0.557228
ENSG00000134697	GNL2	1	37566816	37595935	0.0213519	0.981281	-0.0807998	0.910938
ENSG00000116922	C1orf109	1	37681570	37692249	0.138642	0.827585	-0.0419832	0.955746
ENSG00000134690	CDCA8	1	37692418	37709719	-0.286323	0.523573	-0.159016	0.75185
ENSG00000183317	EPHA10	1	37713880	37765133	.	.	0.945679	0.495461
ENSG00000185090	MANEAL	1	37793802	37801137	0.439924	0.824859	-0.089384	0.978488
ENSG00000196449	YRDC	1	37802944	37808185	0.242476	0.739883	0.119524	0.908676
ENSG00000197982	C1orf122	1	37806979	37809454	0.018829	0.987065	0.0998832	0.911077
ENSG00000188786	MTF1	1	37809567	37859620	0.263245	0.583023	0.144759	0.774155
ENSG00000204084	INPP5B	1	37860697	37947057	-0.118777	0.881427	0.0889155	0.908109
ENSG00000183431	SF3A3	1	37956975	37990921	0.0302602	0.973931	-0.0466063	0.958707
ENSG00000183386	FHL3	1	37996770	38005606	0.332738	0.592605	0.033257	0.968045
ENSG00000183520	UTP11	1	38009258	38024824	0.157217	0.824859	-0.0659987	0.938551
ENSG00000185668	POU3F1	1	38044611	38046794	0.264389	0.785405	0.352609	0.571791
ENSG00000284623	AL139158.3	1	38129464	38140593	-0.101523	0.965906	-0.295768	0.866476
ENSG00000116954	RRAGC	1	38838198	38859823	-0.152606	0.863181	-0.249279	0.630009
ENSG00000127603	MACF1	1	39081316	39487177	0.21426	0.727942	0.15183	0.817398
ENSG00000183682	BMP8A	1	39491646	39525935	.	.	-0.273202	0.939158
ENSG00000243970	PPIEL	1	39522280	39559671	.	.	-0.84939	0.561541
ENSG00000090621	PABPC4	1	39560816	39576790	0.164678	0.893499	0.0280225	0.986217
ENSG00000163909	HEYL	1	39624153	39639945	-0.0922193	0.970579	0.0294766	0.990164
ENSG00000084072	PPIE	1	39692182	39763914	0.0354216	0.953303	0.0459463	0.938551
ENSG00000116985	BMP8B	1	39757182	39788861	-0.0164888	0.997922	0.203823	0.936701
ENSG00000198754	OXCT2	1	39769523	39771348	.	.	0.133831	0.970288
ENSG00000043514	TRIT1	1	39838110	39883511	0.054522	0.921046	-0.0794367	0.866476
ENSG00000116990	MYCL	1	39895426	39902256	-0.541272	0.596828	-0.322518	0.763227
ENSG00000168389	MFSD2A	1	39955112	39969968	-0.120791	0.883348	-0.297558	0.362205
ENSG00000131236	CAP1	1	40040233	40072649	0.190014	0.692567	0.170196	0.714464
ENSG00000131238	PPT1	1	40071461	40097727	0.251874	0.462459	0.102214	0.820446
ENSG00000117000	RLF	1	40161373	40240921	-0.246629	0.724422	-0.223134	0.716807
ENSG00000259943	AL050341.2	1	40256427	40257967	-0.214897	0.895383	0.233114	0.875284
ENSG00000084073	ZMPSTE24	1	40258107	40294184	0.240774	0.679281	-0.328082	0.368727
ENSG00000049089	COL9A2	1	40300487	40317813	0.0858051	0.958963	0.135752	0.933802
ENSG00000084070	SMAP2	1	40344850	40423326	0.00680112	0.997842	-0.0157048	0.990164
ENSG00000187801	ZFP69B	1	40450102	40463718	-0.366585	0.668407	0.000696441	0.999829
ENSG00000260920	AL031985.3	1	40464319	40466767	-0.748838	0.569847	-0.36754	0.810625
ENSG00000187815	ZFP69	1	40477215	40496343	-0.60724	0.53312	-0.322313	0.763227
ENSG00000238287	AL603839.3	1	40493157	40508661	.	.	0.318729	0.908426
ENSG00000117010	ZNF684	1	40531561	40548169	-0.152774	0.916619	0.0766864	0.954469
ENSG00000117016	RIMS3	1	40620679	40665657	-0.594035	0.614782	-0.111902	0.958707
ENSG00000272145	NFYC-AS1	1	40690380	40692066	-0.322536	0.769368	-0.254904	0.795428
ENSG00000066136	NFYC	1	40691648	40771603	-0.0974932	0.899741	-0.167071	0.75044
ENSG00000117013	KCNQ4	1	40783814	40840452	-0.700722	0.484992	-0.0510975	0.97922
ENSG00000179862	CITED4	1	40861051	40862366	-0.252376	0.899822	0.106376	0.96352
ENSG00000171793	CTPS1	1	40979335	41012565	0.14278	0.876455	-0.0322154	0.979383
ENSG00000281207	SLFNL1-AS1	1	41014590	41043890	-0.178872	0.931848	0.0368663	0.986217
ENSG00000010803	SCMH1	1	41027200	41242154	-0.0784428	0.916619	-0.131442	0.794682
ENSG00000127124	HIVEP3	1	41506365	42035925	0.181551	0.930544	-0.855099	0.410886
ENSG00000198815	FOXJ3	1	42176539	42335877	0.190982	0.539949	0.042567	0.939158
ENSG00000177181	RIMKLA	1	42380795	42422578	.	.	0.705776	0.383963
ENSG00000127125	PPCS	1	42456117	42473385	-0.23718	0.801978	0.0929157	0.898474
ENSG00000186409	CCDC30	1	42463330	42654664	0.120665	0.956303	0.207969	0.910291
ENSG00000171960	PPIH	1	42658425	42676758	-0.00762528	0.996855	-0.0819014	0.92908
ENSG00000285728	AC098484.4	1	42658687	42682160	.	.	0.714294	0.617084
ENSG00000065978	YBX1	1	42682427	42702349	0.0451048	0.935724	0.0202761	0.97922
ENSG00000164007	CLDN19	1	42733093	42740254	0.217338	0.89324	0.045913	0.983866
ENSG00000117385	P3H1	1	42746335	42767084	0.0181101	0.983599	0.18843	0.383963
ENSG00000164008	C1orf50	1	42767269	42779488	0.342249	0.502354	0.168689	0.83642
ENSG00000177868	SVBP	1	42807052	42817252	-0.277666	0.507656	-0.0365125	0.963292
ENSG00000164010	ERMAP	1	42817088	42844993	-0.0188731	0.988879	0.12284	0.912277
ENSG00000228192	AL512353.1	1	42834681	42846422	.	.	1.16859	0.162498
ENSG00000164011	ZNF691	1	42846573	42852477	.	.	-0.231392	0.947054
ENSG00000117394	SLC2A1	1	42925375	42959176	0.232052	0.488064	0.28838	0.0495567
ENSG00000227533	SLC2A1-AS1	1	42959049	42983358	-0.0292643	0.990355	0.381351	0.777643
ENSG00000117395	EBNA1BP2	1	43164175	43270936	0.129467	0.908236	-0.127158	0.910938
ENSG00000243710	CFAP57	1	43172149	43254358	.	.	-0.2015	0.933806
ENSG00000179178	TMEM125	1	43269994	43274002	.	.	0.398091	0.859312
ENSG00000253313	C1orf210	1	43281883	43285617	-0.351862	0.935532	0.547365	0.866162
ENSG00000066056	TIE1	1	43300993	43323108	-0.0881791	0.961054	0.320081	0.72164
ENSG00000234694	AL139289.2	1	43354684	43358658	.	.	-0.45104	0.833178
ENSG00000117399	CDC20	1	43358955	43363203	0.0492534	0.950196	-0.0610595	0.92908
ENSG00000066322	ELOVL1	1	43363397	43368074	0.377752	0.583023	0.153606	0.871763
ENSG00000159479	MED8	1	43383917	43389808	-0.239533	0.732287	-0.371521	0.351509
ENSG00000198198	SZT2	1	43389882	43454247	0.0467005	0.961171	-0.104593	0.889315
ENSG00000178922	HYI	1	43451003	43453989	-0.0314878	0.965906	0.0788441	0.903547
ENSG00000142949	PTPRF	1	43525187	43623666	0.0606695	0.91968	0.213187	0.458471
ENSG00000284989	AL451062.3	1	43650149	43931014	-0.222721	0.831135	-0.0219101	0.986994
ENSG00000066135	KDM4A	1	43650158	43705515	-0.0850214	0.896811	-0.161101	0.714973
ENSG00000236200	KDM4A-AS1	1	43699765	43708138	0.171951	0.902368	0.680376	0.169785
ENSG00000126091	ST3GAL3	1	43705824	43931165	0.271477	0.811844	-0.13106	0.928249
ENSG00000117407	ARTN	1	43933320	43937241	0.3114	0.88378	0.348957	0.846876
ENSG00000117408	IPO13	1	43946939	43968022	0.150029	0.881218	-0.0118599	0.99244
ENSG00000132768	DPH2	1	43970000	43973369	0.165786	0.890666	-0.235615	0.810625
ENSG00000117410	ATP6V0B	1	43974487	43978295	0.106159	0.893604	-0.112506	0.869653
ENSG00000117411	B4GALT2	1	43978943	43991170	0.0249422	0.972677	0.0187986	0.98291
ENSG00000196517	SLC6A9	1	43991500	44031467	-0.316116	0.700813	-0.435892	0.388455
ENSG00000230615	AL139220.2	1	44030443	44115913	.	.	0.256089	0.951859
ENSG00000178028	DMAP1	1	44213455	44220681	0.0768038	0.895359	-0.115237	0.793202
ENSG00000117419	ERI3	1	44221070	44355260	-0.0460646	0.97223	-0.0836171	0.936572
ENSG00000187147	RNF220	1	44405194	44651724	-0.0905768	0.88378	-0.0802771	0.885068
ENSG00000198520	ARMH1	1	44674692	44725591	.	.	0.0625478	0.986217
ENSG00000142945	KIF2C	1	44739818	44767767	-0.210905	0.467372	-0.00189244	0.995972
ENSG00000142937	RPS8	1	44775251	44778779	-0.0783307	0.918482	-0.136307	0.829416
ENSG00000264294	SNORD55	1	44775864	44775943	0.0376159	0.986364	-0.254676	0.859457
ENSG00000142959	BEST4	1	44783585	44787705	-0.250624	0.894951	0.361141	0.780266
ENSG00000173846	PLK3	1	44800225	44805990	-0.327382	0.777359	-0.160734	0.903245
ENSG00000222009	BTBD19	1	44808482	44815585	0.160408	0.944449	-0.578229	0.678056
ENSG00000117425	PTCH2	1	44819844	44843063	-0.0496018	0.981522	-0.73806	0.375554
ENSG00000070785	EIF2B3	1	44850522	44986722	-0.143309	0.756772	-0.0552318	0.917739
ENSG00000126107	HECTD3	1	45002540	45011329	0.168662	0.708903	0.0748078	0.844723
ENSG00000162415	ZSWIM5	1	45016399	45306209	-0.437848	0.739892	-0.244865	0.861726
ENSG00000132781	MUTYH	1	45329163	45340470	-0.138889	0.800606	-0.0668048	0.902989
ENSG00000132773	TOE1	1	45339670	45343975	0.311547	0.799723	-0.0873834	0.958707
ENSG00000070759	TESK2	1	45343883	45491166	-0.0627475	0.971877	-0.243233	0.840875
ENSG00000280670	CCDC163	1	45493866	45500079	-0.306499	0.838915	-0.00766105	0.995656
ENSG00000117450	PRDX1	1	45511036	45523047	0.00177853	0.999144	-0.0818661	0.911077
ENSG00000117448	AKR1A1	1	45550543	45570049	-0.339187	0.0989272	-0.125991	0.723013
ENSG00000132780	NASP	1	45583846	45618904	-0.053502	0.968308	-0.0120145	0.99244
ENSG00000159588	CCDC17	1	45620044	45624057	-0.598057	0.583023	0.112912	0.949711
ENSG00000159592	GPBP1L1	1	45627304	45688113	-0.0742357	0.902575	0.111776	0.817398
ENSG00000159596	TMEM69	1	45687214	45694443	0.1977	0.549746	0.037493	0.943754
ENSG00000197429	IPP	1	45694324	45750650	-0.498647	0.54958	0.19014	0.866162
ENSG00000086015	MAST2	1	45786987	46036124	-0.0602722	0.929535	-0.134632	0.727988
ENSG00000117461	PIK3R3	1	46040140	46133036	-0.630056	0.213827	-0.251322	0.74252
ENSG00000085998	POMGNT1	1	46188682	46220305	-0.0421201	0.942146	-0.0182514	0.968744
ENSG00000171357	LURAP1	1	46203334	46221261	0.313071	0.838915	0.0628379	0.9779
ENSG00000085999	RAD54L	1	46247688	46278473	-0.0370997	0.962959	-0.0560929	0.929105
ENSG00000132128	LRRC41	1	46261196	46303608	0.153485	0.859284	-0.055362	0.958728
ENSG00000173660	UQCRH	1	46303631	46316776	-0.0328858	0.971686	-0.0622455	0.938551
ENSG00000117481	NSUN4	1	46340177	46365152	-0.09889	0.937294	-0.316765	0.676189
ENSG00000117480	FAAH	1	46394265	46413848	0.155669	0.902368	0.0167631	0.991262
ENSG00000079277	MKNK1	1	46557408	46616843	-0.367956	0.257701	-0.102348	0.876915
ENSG00000142961	MOB3C	1	46607715	46616891	-0.464454	0.67417	-0.018725	0.99244
ENSG00000123472	ATPAF1	1	46632737	46673867	-0.0686322	0.916772	-0.0378206	0.960188
ENSG00000159658	EFCAB14	1	46675159	46719064	0.0808293	0.871269	-0.000691699	0.999743
ENSG00000186377	CYP4X1	1	47023568	47050751	.	.	-0.0826097	0.986217
ENSG00000225506	CYP4A22-AS1	1	47096653	47179271	.	.	0.652852	0.75382
ENSG00000123473	STIL	1	47250139	47314147	-0.264879	0.787623	-0.188097	0.847262
ENSG00000162368	CMPK1	1	47333797	47378839	0.000820149	0.999552	0.132255	0.8788
ENSG00000269113	TRABD2B	1	47760528	47996895	0.0744241	0.944714	0.196324	0.834909
ENSG00000117834	SLC5A9	1	48222685	48248644	.	.	-0.236198	0.94565
ENSG00000132122	SPATA6	1	48295372	48472208	-0.00382051	0.999144	0.152012	0.896539
ENSG00000186094	AGBL4	1	48532855	50023913	.	.	-1.52603	0.17465
ENSG00000162373	BEND5	1	48727523	48776969	-0.466194	0.612074	0.0298184	0.986217
ENSG00000185104	FAF1	1	50437028	50960263	0.0073825	0.991473	0.0836485	0.823919
ENSG00000123091	RNF11	1	51236271	51273455	-0.0191781	0.976929	0.059302	0.891404
ENSG00000085831	TTC39A	1	51287258	51345116	-0.407267	0.443876	-0.0399382	0.9779
ENSG00000085832	EPS15	1	51354263	51519328	0.00160139	0.999144	0.00195331	0.99871
ENSG00000117859	OSBPL9	1	51577179	51798427	-0.0304487	0.964819	0.00984423	0.988645
ENSG00000078618	NRDC	1	51789191	51878937	-0.182124	0.715029	-0.101699	0.763227
ENSG00000169213	RAB3B	1	51907956	51990764	0.196761	0.893343	0.307178	0.77685
ENSG00000117862	TXNDC12	1	52020131	52056171	0.11509	0.863475	0.222482	0.554067
ENSG00000198841	KTI12	1	52032103	52033816	-0.420243	0.420721	-0.407301	0.240362
ENSG00000134717	BTF3L4	1	52056125	52090716	-0.0773374	0.893671	-0.0578578	0.899572
ENSG00000157077	ZFYVE9	1	52142094	52346686	0.0278492	0.965191	0.114452	0.694427
ENSG00000154222	CC2D1B	1	52345723	52366193	0.110539	0.864962	0.0226606	0.97922
ENSG00000085840	ORC1	1	52372829	52404459	-0.0633368	0.933363	-0.14257	0.814629
ENSG00000134748	PRPF38A	1	52404564	52420839	0.0695219	0.888919	-0.0725617	0.861726
ENSG00000134744	TUT4	1	52408282	52553487	0.0112608	0.987825	-0.0592498	0.920836
ENSG00000116157	GPX7	1	52602372	52609051	-0.0992475	0.925561	-0.201128	0.820446
ENSG00000162377	COA7	1	52684451	52698366	0.130859	0.864004	-0.0750964	0.931056
ENSG00000162378	ZYG11B	1	52726467	52827342	-0.152364	0.798287	-0.199705	0.603951
ENSG00000203995	ZYG11A	1	52842511	52894998	.	.	-0.290054	0.902316
ENSG00000121310	ECHDC2	1	52895910	52927212	-0.183063	0.94527	0.265343	0.901223
ENSG00000116171	SCP2	1	52927229	53051703	-0.245435	0.671055	-0.302086	0.298116
ENSG00000157184	CPT2	1	53196429	53214197	-0.214188	0.754828	-0.0370171	0.970714
ENSG00000162384	C1orf123	1	53214099	53220617	0.0490544	0.94859	-0.0232557	0.979231
ENSG00000162385	MAGOH	1	53226892	53238610	-0.0911674	0.91968	-0.406627	0.17055
ENSG00000157193	LRP8	1	53242364	53328070	0.289602	0.556614	0.19307	0.599196
ENSG00000058804	NDC1	1	53765460	53838860	0.0640923	0.889141	-0.0701531	0.87514
ENSG00000058799	YIPF1	1	53851719	53889834	0.0133518	0.986364	-0.118585	0.77667
ENSG00000081870	HSPB11	1	53916574	53945929	-0.182045	0.75299	-0.0585698	0.910291
ENSG00000116212	LRRC42	1	53946077	53968168	0.0105146	0.987825	0.146586	0.648477
ENSG00000116209	TMEM59	1	54026681	54053504	-0.0356533	0.945254	-0.0578961	0.901534
ENSG00000116205	TCEANC2	1	54053584	54112519	-0.0388821	0.958975	0.0954907	0.865059
ENSG00000215883	CYB5RL	1	54169651	54200036	-0.0891106	0.894353	0.129638	0.774155
ENSG00000116221	MRPL37	1	54184041	54225464	0.178523	0.664138	0.0443129	0.936673
ENSG00000157216	SSBP3	1	54225432	54413479	0.117581	0.787623	0.04495	0.912164
ENSG00000162390	ACOT11	1	54542257	54639192	-0.209751	0.829036	0.21633	0.756676
ENSG00000243725	TTC4	1	54715822	54742657	0.104929	0.950196	0.098261	0.951016
ENSG00000162396	PARS2	1	54756898	54764514	-0.363439	0.812207	-0.332894	0.80893
ENSG00000116133	DHCR24	1	54849627	54887271	0.244696	0.768257	0.00700413	0.994431
ENSG00000242396	AC096536.2	1	54886875	54888001	.	.	-0.755124	0.699059
ENSG00000162399	BSND	1	54998193	55011784	.	.	0.920247	0.250473
ENSG00000169174	PCSK9	1	55039548	55064852	0.173085	0.94859	-0.0847171	0.97922
ENSG00000162402	USP24	1	55066359	55215113	0.130789	0.789157	0.0812674	0.878677
ENSG00000284686	AC119674.2	1	56173433	56524495	0.105346	0.944133	-0.364063	0.686039
ENSG00000162409	PRKAA2	1	56645322	56715335	0.0420351	0.980472	0.271124	0.813898
ENSG00000173406	DAB1	1	56994778	58546734	0.758618	0.058889	0.25111	0.737301
ENSG00000162600	OMA1	1	58415384	58546802	0.0417723	0.971686	-0.0100812	0.992246
ENSG00000184292	TACSTD2	1	58575423	58577773	0.588267	0.787623	0.123327	0.964863
ENSG00000162601	MYSM1	1	58654739	58700092	0.404006	0.0644244	0.330434	0.0685411
ENSG00000177606	JUN	1	58780788	58784327	0.741033	0.26914	0.701412	0.00152076
ENSG00000241042	AL592431.2	1	59054397	59056049	.	.	0.635128	0.763227
ENSG00000235215	AL592431.1	1	59055999	59078116	.	.	0.521157	0.846876
ENSG00000224609	HSD52	1	59131936	59296491	.	.	0.169065	0.929105
ENSG00000172456	FGGY	1	59296638	59810647	-0.794101	0.0289272	-0.514328	0.126585
ENSG00000134709	HOOK1	1	59814786	59876378	0.181076	0.896961	0.316991	0.754116
ENSG00000134716	CYP2J2	1	59893308	59926790	0.01043	0.997842	0.446248	0.573825
ENSG00000226476	LINC01748	1	60515716	60640491	-0.145831	0.952623	0.0652985	0.981049
ENSG00000162599	NFIA	1	60865259	61462793	.	.	0.54231	0.886538
ENSG00000162604	TM2D1	1	61681046	61725423	0.0597746	0.962959	0.0667179	0.951859
ENSG00000132849	PATJ	1	61742406	62178675	0.10465	0.937294	0.13989	0.903245
ENSG00000240563	L1TD1	1	62194831	62212328	0.169724	0.835376	0.0208745	0.986217
ENSG00000162607	USP1	1	62436297	62451804	-0.0290359	0.96501	-0.066458	0.902302
ENSG00000116641	DOCK7	1	62454298	62688368	-0.1431	0.863475	-0.0673679	0.941628
ENSG00000235545	AC103923.1	1	62688482	62710694	-0.344064	0.853525	-0.141426	0.953235
ENSG00000125703	ATG4C	1	62784135	62865513	-0.115509	0.878317	-0.100786	0.889987
ENSG00000230798	FOXD3-AS1	1	63320884	63324441	-0.456193	0.599699	-0.124441	0.920469
ENSG00000187140	FOXD3	1	63323041	63325126	0.47063	0.810485	0.318116	0.858696
ENSG00000088035	ALG6	1	63367575	63438562	-0.129246	0.807338	-0.0657002	0.897509
ENSG00000142856	ITGB3BP	1	63440770	63593721	-0.23285	0.635468	-0.182178	0.717575
ENSG00000203965	EFCAB7	1	63523372	63572693	0.0978481	0.942146	0.17744	0.864726
ENSG00000079739	PGM1	1	63593276	63660245	0.0209603	0.988843	0.257143	0.784207
ENSG00000185483	ROR1	1	63774022	64181498	0.0838214	0.934954	-0.209529	0.747112
ENSG00000158966	CACHD1	1	64470792	64693058	-0.00892786	0.996821	-0.426016	0.264545
ENSG00000162437	RAVER2	1	64745095	64833232	0.0730695	0.931887	0.163451	0.758126
ENSG00000162434	JAK1	1	64833229	64966504	-0.0433499	0.962959	0.0922183	0.908676
ENSG00000162433	AK4	1	65147549	65232145	0.422571	0.757334	0.326332	0.803314
ENSG00000116675	DNAJC6	1	65248219	65415869	0.116638	0.947945	0.228385	0.876007
ENSG00000213625	LEPROT	1	65420587	65436007	.	.	-0.150167	0.943754
ENSG00000116678	LEPR	1	65420652	65641559	-0.180427	0.916619	-0.116346	0.951783
ENSG00000184588	PDE4B	1	65792514	66374579	-0.687325	0.673904	-0.156731	0.943754
ENSG00000152760	TCTEX1D1	1	66752459	66778787	-0.210482	0.937917	0.0577917	0.986217
ENSG00000152763	WDR78	1	66812885	66924887	0.278393	0.849338	0.411477	0.582694
ENSG00000198160	MIER1	1	66924895	66988619	0.00637174	0.997086	-0.0917523	0.905208
ENSG00000116704	SLC35D1	1	66999332	67054099	-0.365505	0.821614	-0.311644	0.827701
ENSG00000081985	IL12RB2	1	67307364	67397090	.	.	-0.430193	0.838247
ENSG00000116717	GADD45A	1	67685061	67688338	-0.0976972	0.948803	-0.0294418	0.986217
ENSG00000172380	GNG12	1	67701466	67833467	0.0611576	0.969024	0.332117	0.590892
ENSG00000116729	WLS	1	68098473	68233120	-0.563842	0.829073	-0.399764	0.873732
ENSG00000024526	DEPDC1	1	68474152	68497221	-0.185816	0.781562	0.0565971	0.949687
ENSG00000285407	AL033530.1	1	68679202	68943452	.	.	0.370493	0.83124
ENSG00000066557	LRRC40	1	70144805	70205620	-0.0317635	0.95035	-0.0768072	0.833615
ENSG00000116754	SRSF11	1	70205682	70253052	0.084475	0.893499	-0.00739265	0.99244
ENSG00000118454	ANKRD13C	1	70260588	70354734	0.0856227	0.875387	0.177731	0.488728
ENSG00000197568	HHLA3	1	70354805	70385339	-0.293598	0.817854	0.420553	0.473204
ENSG00000116761	CTH	1	70411218	70439851	-0.547175	0.61329	-0.395357	0.737245
ENSG00000229051	LINC01788	1	70706453	70786468	.	.	0.159221	0.953235
ENSG00000132485	ZRANB2	1	71063291	71081297	-0.00916025	0.987065	-0.0690742	0.866476
ENSG00000172260	NEGR1	1	71395940	72282734	.	.	0.151609	0.952475
ENSG00000225087	AL583808.1	1	72748921	72899140	0.0507814	0.986046	-0.0467233	0.986217
ENSG00000280317	AL732618.1	1	72979014	72979314	-0.564818	0.890868	0.154982	0.977312
ENSG00000116791	CRYZ	1	74705482	74733408	-0.183318	0.742459	0.00710329	0.992824
ENSG00000162623	TYW3	1	74733152	74766678	-0.0837696	0.891668	-0.0583501	0.930887
ENSG00000137968	SLC44A5	1	75202131	75611116	-0.0529337	0.972677	0.065513	0.960875
ENSG00000117054	ACADM	1	75724347	75787575	-0.0600613	0.893583	-0.044709	0.912674
ENSG00000137955	RABGGTB	1	75786197	75795079	0.163485	0.937294	-0.31499	0.862464
ENSG00000184005	ST6GALNAC3	1	76074719	76634601	0.208394	0.892576	0.269727	0.817302
ENSG00000117069	ST6GALNAC5	1	76867441	77065711	0.133194	0.953387	0.334309	0.834237
ENSG00000142892	PIGK	1	77088990	77219430	-0.0582878	0.913785	-0.00380883	0.99295
ENSG00000154027	AK5	1	77282051	77559969	-0.377493	0.824859	0.162771	0.92948
ENSG00000036549	AC118549.1	1	77562416	77683419	0.0347748	0.942262	0.0032412	0.99295
ENSG00000077254	USP33	1	77695987	77759852	-0.0540207	0.911727	-0.0553982	0.899572
ENSG00000180488	MIGA1	1	77779624	77879539	0.0504692	0.962959	0.0442179	0.967068
ENSG00000162614	NEXN	1	77888513	77943895	0.31567	0.639091	0.0237122	0.986994
ENSG00000162613	FUBP1	1	77944055	77979110	0.0726981	0.952975	0.0926788	0.936673
ENSG00000137960	GIPC2	1	77979542	78138449	.	.	-0.490534	0.83477
ENSG00000162618	ADGRL4	1	78889764	79006718	-0.584662	0.857271	0.739617	0.188224
ENSG00000117114	ADGRL2	1	81306160	81992436	0.174854	0.85475	-0.0809153	0.939158
ENSG00000233290	AL157944.1	1	82212413	82848205	-0.198335	0.93361	0.253868	0.89664
ENSG00000137941	TTLL7	1	83865028	83999150	-0.462335	0.53312	-0.452989	0.491922
ENSG00000271576	AL359504.2	1	84076331	84077931	-0.388952	0.824859	-0.175143	0.925821
ENSG00000142875	PRKACB	1	84078062	84238498	-0.212396	0.858584	-0.126557	0.912164
ENSG00000203943	SAMD13	1	84298366	84389957	.	.	0.120609	0.964432
ENSG00000249237	AL359273.1	1	84344678	84349939	-0.255192	0.899822	-0.090523	0.976623
ENSG00000117133	RPF1	1	84479259	84497790	0.0693283	0.914041	-0.0845198	0.891443
ENSG00000122432	SPATA1	1	84506300	84566194	.	.	0.85473	0.723175
ENSG00000117151	CTBS	1	84549606	84574480	-0.259211	0.89241	0.265217	0.862464
ENSG00000117155	SSX2IP	1	84643707	84690803	0.215064	0.624026	0.107339	0.827643
ENSG00000153898	MCOLN2	1	84925583	84997113	0.717244	0.539949	0.751792	0.303849
ENSG00000055732	MCOLN3	1	85018082	85048499	1.40216	0.217103	-0.0993312	0.976305
ENSG00000280099	AL603750.1	1	85152487	85154203	.	.	-0.0551126	0.986217
ENSG00000097096	SYDE2	1	85156873	85201046	0.720945	0.26914	0.422152	0.568243
ENSG00000162642	C1orf52	1	85249953	85259672	-0.0683513	0.91222	-0.149664	0.750365
ENSG00000142867	BCL10	1	85265776	85276904	-0.327261	0.709169	-0.422677	0.426431
ENSG00000153904	DDAH1	1	85318481	85578363	0.455474	0.628042	0.540676	0.38508
ENSG00000282057	AC092807.3	1	85482281	85578250	.	.	0.568405	0.762537
ENSG00000117174	ZNHIT6	1	85649423	85708433	0.134039	0.84877	-0.176421	0.729116
ENSG00000171502	COL24A1	1	85729233	86156943	.	.	0.143649	0.960875
ENSG00000122417	ODF2L	1	86346824	86396342	0.0631256	0.904375	-0.138112	0.658157
ENSG00000261737	AL049597.2	1	86703502	86704462	.	.	0.795534	0.622529
ENSG00000097033	SH3GLB1	1	86704570	86748184	-0.109559	0.854301	-0.0692729	0.912277
ENSG00000183291	SELENOF	1	86862445	86914424	0.00927222	0.988287	-0.0633264	0.896539
ENSG00000143013	LMO4	1	87328468	87348923	-0.290013	0.713326	0.0924456	0.933191
ENSG00000237505	PKN2-AS1	1	87620803	88685204	.	.	0.208696	0.962726
ENSG00000065243	PKN2	1	88684222	88836255	-0.164334	0.646017	-0.0650959	0.890065
ENSG00000137947	GTF2B	1	88852932	88891944	-0.205053	0.692417	-0.27562	0.258949
ENSG00000137944	KYAT3	1	88935773	88992953	-0.0608486	0.921385	0.0999593	0.823919
ENSG00000213516	RBMXL1	1	88979456	88992960	-0.17893	0.816307	-0.28942	0.426431
ENSG00000117226	GBP3	1	89006666	89022894	.	.	0.55303	0.91069
ENSG00000117228	GBP1	1	89052319	89065360	.	.	-0.198777	0.986217
ENSG00000225492	GBP1P1	1	89407679	89426243	.	.	-0.127432	0.967573
ENSG00000197147	LRRC8B	1	89524836	89597864	0.146392	0.816307	0.250852	0.345684
ENSG00000272931	AC099568.2	1	89820174	89820868	0.424405	0.702451	-0.0878324	0.964382
ENSG00000171492	LRRC8D	1	89821014	89936611	-0.255208	0.630165	-0.0465006	0.960875
ENSG00000162664	ZNF326	1	89995112	90035531	0.211635	0.732588	0.0527047	0.956194
ENSG00000233593	AL590094.1	1	90782983	90851657	-0.724933	0.72402	0.122607	0.959248
ENSG00000122482	ZNF644	1	90915298	91022272	0.0394242	0.967938	0.0512344	0.951825
ENSG00000162669	HFM1	1	91260766	91404869	-0.51814	0.65947	-0.0496135	0.981347
ENSG00000097046	CDC7	1	91500893	91525764	-0.0614574	0.896544	-0.0250056	0.962934
ENSG00000069702	TGFBR3	1	91680343	91906335	0.348027	0.806021	0.33561	0.765906
ENSG00000189195	BTBD8	1	92080305	92184725	-0.497288	0.749958	0.380106	0.799032
ENSG00000174842	GLMN	1	92246402	92298987	0.0357538	0.971686	-0.00544592	0.993925
ENSG00000122484	RPAP2	1	92298965	92402056	0.0425477	0.962035	-0.0967312	0.8788
ENSG00000067208	EVI5	1	92508696	92792404	-0.29151	0.750854	-0.274516	0.700187
ENSG00000122406	RPL5	1	92831983	92841924	-0.0149592	0.987065	-0.104488	0.880231
ENSG00000154511	FAM69A	1	92832737	92961522	0.118195	0.915619	-0.00559251	0.995292
ENSG00000206680	SNORD21	1	92837289	92837383	.	.	0.200642	0.920836
ENSG00000117500	TMED5	1	93149742	93180728	0.131032	0.836297	-0.0546049	0.943754
ENSG00000122483	CCDC18	1	93179919	93278730	-0.0669856	0.915619	-0.00240702	0.99659
ENSG00000223745	CCDC18-AS1	1	93262186	93346025	.	.	0.435042	0.891443
ENSG00000117505	DR1	1	93345888	93369498	-0.0407527	0.970829	-0.0715114	0.934739
ENSG00000137942	FNBP1L	1	93448131	93554661	0.0456055	0.930107	0.185074	0.37969
ENSG00000137936	BCAR3	1	93561786	93847150	-0.12412	0.882226	-0.116602	0.882003
ENSG00000067334	DNTTIP2	1	93866283	93879918	0.078355	0.927764	-0.109305	0.895308
ENSG00000023909	GCLM	1	93885205	93909456	0.0626019	0.955847	-0.110638	0.898684
ENSG00000198691	ABCA4	1	93992835	94121132	.	.	-0.074466	0.986217
ENSG00000137962	ARHGAP29	1	94148988	94275068	0.285878	0.843236	-0.00253034	0.999743
ENSG00000117528	ABCD3	1	94418455	94518666	0.0174261	0.984721	0.00439625	0.994431
ENSG00000117525	F3	1	94529225	94541800	0.783264	0.263859	0.102192	0.910936
ENSG00000224081	SLC44A3-AS1	1	94613814	94855426	-0.417586	0.799221	0.435133	0.687481
ENSG00000143036	SLC44A3	1	94820342	94895246	-0.451742	0.801036	0.019815	0.992742
ENSG00000117519	CNN3	1	94896949	94927278	0.0820524	0.915619	0.00388717	0.99498
ENSG00000235501	AC105942.1	1	94927566	94963270	-0.274576	0.822005	0.344942	0.606393
ENSG00000172339	ALG14	1	94974407	95072945	-0.122269	0.935956	0.0459838	0.980132
ENSG00000117569	PTBP2	1	96721665	96823738	-0.221541	0.707644	-0.0970801	0.887799
ENSG00000188641	DPYD	1	97077743	97995000	.	.	-0.851667	0.556852
ENSG00000162627	SNX7	1	98661701	98760500	-0.122104	0.824859	-0.0671962	0.916419
ENSG00000117598	PLPPR5	1	98890245	99005032	.	.	1.04435	0.226973
ENSG00000117600	PLPPR4	1	99263953	99309590	-0.414151	0.884993	0.308445	0.910317
ENSG00000156869	FRRS1	1	99708632	99766631	0.0564935	0.962959	0.261571	0.589414
ENSG00000162688	AGL	1	99850084	99924023	-0.107589	0.851541	0.0591133	0.910938
ENSG00000117620	SLC35A3	1	99969351	100035637	0.111769	0.956882	-0.237994	0.891443
ENSG00000283761	AC118553.2	1	99970011	100083321	0.136144	0.947384	0.401359	0.749671
ENSG00000156875	MFSD14A	1	100038097	100083377	.	.	0.546815	0.677877
ENSG00000156876	SASS6	1	100083563	100132955	0.0193471	0.979191	-0.0297643	0.964432
ENSG00000122435	TRMT13	1	100133150	100150497	0.195644	0.833173	-0.222676	0.774155
ENSG00000122477	LRRC39	1	100148449	100178273	.	.	-0.161507	0.951783
ENSG00000137992	DBT	1	100186919	100249834	0.0255584	0.98309	0.160572	0.78809
ENSG00000224616	RTCA-AS1	1	100251528	100266179	.	.	-0.345774	0.876007
ENSG00000137996	RTCA	1	100266207	100292769	-0.0470248	0.935815	0.0195199	0.97922
ENSG00000079335	CDC14A	1	100345001	100520278	-0.0963688	0.930544	0.105405	0.920469
ENSG00000162692	VCAM1	1	100719742	100739045	.	.	0.484126	0.958728
ENSG00000162694	EXTL2	1	100872372	100895998	0.16047	0.821614	0.142181	0.80201
ENSG00000162695	SLC30A7	1	100896076	100981753	0.118693	0.847845	0.0203271	0.98291
ENSG00000117543	DPH5	1	100989623	101026088	-0.101434	0.872533	-0.0652462	0.917226
ENSG00000233184	AC093157.1	1	101025878	101087268	0.0265612	0.987065	0.449488	0.242166
ENSG00000118733	OLFM3	1	101802574	101997030	.	.	-0.035251	0.992534
ENSG00000060718	COL11A1	1	102876467	103108872	0.0715894	0.970829	0.504341	0.495461
ENSG00000185946	RNPC3	1	103525691	103555239	-0.242535	0.787623	0.00983264	0.99295
ENSG00000240038	AMY2B	1	103553815	103579534	.	.	0.483555	0.832899
ENSG00000236085	ACTG1P4	1	103569553	103570674	.	.	-0.137762	0.976788
ENSG00000198890	PRMT6	1	107056679	107067636	0.0746017	0.923753	-0.112335	0.850557
ENSG00000134215	VAV3	1	107571160	107965144	-0.181985	0.863475	0.168117	0.881278
ENSG00000085491	SLC25A24	1	108134036	108200849	0.185709	0.764889	0.226973	0.491922
ENSG00000162636	FAM102B	1	108560089	108644900	-0.0314719	0.981739	0.277987	0.740891
ENSG00000162639	HENMT1	1	108648290	108661526	.	.	0.29858	0.92908
ENSG00000134186	PRPF38B	1	108692323	108701803	0.280749	0.456834	0.0480267	0.952475
ENSG00000116266	STXBP3	1	108746674	108809526	0.0629439	0.915619	0.0103315	0.988645
ENSG00000121957	GPSM2	1	108875350	108934545	-0.262472	0.764869	-0.017825	0.98914
ENSG00000121940	CLCC1	1	108929508	108963457	-0.0783509	0.889141	0.145536	0.625308
ENSG00000085433	WDR47	1	108970214	109042113	0.0745019	0.94527	0.133876	0.886196
ENSG00000197780	TAF13	1	109062486	109076002	0.106385	0.787623	-0.00788856	0.991262
ENSG00000273382	AL356488.3	1	109087971	109090858	0.337732	0.885008	-0.0765145	0.981347
ENSG00000215717	TMEM167B	1	109089803	109096934	-0.264256	0.692567	-0.301574	0.477355
ENSG00000116299	KIAA1324	1	109113679	109206781	.	.	0.275995	0.917961
ENSG00000031698	SARS	1	109213918	109238169	-0.29033	0.65947	-0.283583	0.628602
ENSG00000143126	CELSR2	1	109250019	109275750	-0.100992	0.930107	-0.421594	0.355138
ENSG00000134243	SORT1	1	109309568	109397951	0.0838296	0.885008	0.0497604	0.936152
ENSG00000143106	PSMA5	1	109399031	109426427	-0.0964676	0.935956	-0.232125	0.781969
ENSG00000162650	ATXN7L2	1	109483479	109492804	-0.24771	0.799221	-0.399901	0.320809
ENSG00000065135	GNAI3	1	109548611	109618321	0.0549653	0.935532	-0.0267976	0.976442
ENSG00000116337	AMPD2	1	109616104	109632051	0.312461	0.638562	0.0392916	0.974303
ENSG00000168765	GSTM4	1	109656081	109674836	-0.0863315	0.935724	-0.0657506	0.934739
ENSG00000213366	GSTM2	1	109668022	109709551	-0.333605	0.729947	-0.253487	0.774767
ENSG00000134202	GSTM3	1	109733932	109741038	0.025754	0.987065	0.0885016	0.949711
ENSG00000184371	CSF1	1	109910242	109930992	-0.331618	0.837714	-0.794399	0.24598
ENSG00000168710	AHCYL1	1	109984686	110023741	-0.202526	0.626071	0.100775	0.825902
ENSG00000143093	STRIP1	1	110031577	110074641	0.118378	0.835376	0.166563	0.640941
ENSG00000258634	AL160006.1	1	110058340	110062555	-0.426429	0.523573	-0.137688	0.891404
ENSG00000197106	SLC6A17	1	110150486	110202202	.	.	0.556608	0.639233
ENSG00000116396	KCNC4	1	110211343	110283100	-0.0961563	0.96582	0.0681873	0.97922
ENSG00000227963	RBM15-AS1	1	110286375	110339171	-0.368536	0.797884	-0.511823	0.543263
ENSG00000162775	RBM15	1	110338506	110346681	-0.612162	0.741606	-0.577616	0.702882
ENSG00000224699	LAMTOR5-AS1	1	110347116	110443817	-0.262346	0.909004	0.449296	0.748931
ENSG00000168679	SLC16A4	1	110362848	110391082	.	.	-0.0332949	0.993751
ENSG00000273373	AL355488.1	1	110370154	110373003	0.188269	0.931848	0.386156	0.812241
ENSG00000134248	LAMTOR5	1	110401249	110407942	-0.473405	0.646017	-0.0938208	0.95486
ENSG00000177301	KCNA2	1	110519837	110631474	0.147727	0.954626	-0.619158	0.642042
ENSG00000259834	AL365361.1	1	110653560	110657040	.	.	0.449644	0.825902
ENSG00000143119	CD53	1	110871188	110899928	0.0820802	0.974074	0.16874	0.933143
ENSG00000261654	AL360270.2	1	110936369	110942353	.	.	-1.54805	0.112805
ENSG00000121931	LRIF1	1	110947185	110964079	0.123015	0.893909	0.397042	0.190213
ENSG00000273010	AL360270.3	1	110963302	110964649	.	.	0.694064	0.852399
ENSG00000156171	DRAM2	1	111117333	111140216	-0.155401	0.827316	0.048961	0.941519
ENSG00000134255	CEPT1	1	111139627	111185102	-0.0664412	0.91968	-0.0238976	0.978861
ENSG00000173947	PIFO	1	111346288	111353013	0.699237	0.549746	0.105824	0.962964
ENSG00000085465	OVGP1	1	111414314	111427777	-0.233814	0.9303	0.0217296	0.99295
ENSG00000260948	AL390195.2	1	111431046	111433068	-0.49108	0.837714	-0.22902	0.920836
ENSG00000243960	AL390195.1	1	111438638	111441364	.	.	-0.0522035	0.986994
ENSG00000116455	WDR77	1	111439890	111449376	0.18775	0.863415	-0.209789	0.823919
ENSG00000116459	ATP5PB	1	111448864	111462773	0.0897251	0.916619	-0.0651016	0.945229
ENSG00000116473	RAP1A	1	111542218	111716691	-0.295642	0.724275	-0.541092	0.122211
ENSG00000227811	INKA2-AS1	1	111739841	111747798	.	.	0.527207	0.825902
ENSG00000064703	DDX20	1	111755245	111768016	-0.0842574	0.915619	-0.207534	0.70901
ENSG00000171385	KCND3	1	111770662	111989155	.	.	0.0604027	0.98914
ENSG00000134245	WNT2B	1	112466541	112530165	0.536637	0.801036	0.312075	0.87923
ENSG00000007341	ST7L	1	112523518	112620825	-0.17151	0.824859	-0.138492	0.825902
ENSG00000116489	CAPZA1	1	112619173	112671619	0.13913	0.759371	0.0569852	0.912277
ENSG00000155363	MOV10	1	112673141	112700746	0.0795424	0.933363	0.450484	0.0233878
ENSG00000155366	RHOC	1	112701106	112707434	0.122655	0.893604	0.0227236	0.986217
ENSG00000271810	AL603832.3	1	112702614	112711433	0.170701	0.822202	0.00332427	0.996834
ENSG00000155367	PPM1J	1	112709994	112715477	-0.0950106	0.9527	0.0313782	0.986217
ENSG00000155380	SLC16A1	1	112911847	112957013	0.23322	0.666721	-0.0664065	0.938551
ENSG00000226419	SLC16A1-AS1	1	112956415	113047055	0.134076	0.847331	0.125917	0.777801
ENSG00000238198	AL357055.3	1	113011687	113073105	.	.	0.091909	0.982785
ENSG00000198799	LRIG2	1	113073209	113132260	-0.0699367	0.9527	0.284438	0.596914
ENSG00000116793	PHTF1	1	113696831	113759489	-0.211856	0.742536	-0.268375	0.491209
ENSG00000081019	RSBN1	1	113761832	113812476	-0.0946775	0.934463	0.0484353	0.966449
ENSG00000134262	AP4B1	1	113894748	113905201	-0.0484791	0.95376	0.100585	0.867704
ENSG00000163349	HIPK1	1	113929192	113977869	0.0440269	0.930544	-0.0254962	0.964382
ENSG00000116774	OLFML3	1	113979391	114035572	0.403662	0.66928	-0.0684544	0.964863
ENSG00000134207	SYT6	1	114089291	114153919	0.400814	0.741096	0.0521111	0.980496
ENSG00000197323	TRIM33	1	114392777	114511160	-0.00141806	0.999144	-0.0629791	0.859312
ENSG00000116752	BCAS2	1	114567557	114581639	-0.0662149	0.94527	-0.122697	0.890343
ENSG00000175984	DENND2C	1	114582848	114670422	-0.222718	0.896811	0.0371868	0.986217
ENSG00000213281	NRAS	1	114704469	114716894	-0.0268259	0.965625	-0.0514687	0.919103
ENSG00000009307	CSDE1	1	114716913	114758676	0.0699765	0.881597	0.147221	0.561541
ENSG00000052723	SIKE1	1	114769479	114780685	0.0261564	0.976094	-0.0325684	0.967375
ENSG00000134198	TSPAN2	1	115048011	115089500	0.284336	0.830777	0.334003	0.737245
ENSG00000173218	VANGL1	1	115641953	115698224	0.0961797	0.939892	-0.109905	0.929105
ENSG00000163393	SLC22A15	1	115976498	116070054	0.0515821	0.976929	0.503666	0.467849
ENSG00000163399	ATP1A1	1	116372668	116410261	0.079398	0.824859	-0.0187092	0.974495
ENSG00000203865	ATP1A1-AS1	1	116392247	116418622	-0.640886	0.652578	0.11424	0.958707
ENSG00000116815	CD58	1	116514535	116571039	-0.00111841	0.999361	-0.0220917	0.985599
ENSG00000134247	PTGFRN	1	116910057	116990358	0.198929	0.850972	0.194953	0.831469
ENSG00000134256	CD101	1	117001750	117036476	-0.16284	0.945254	-0.101505	0.961563
ENSG00000116830	TTF2	1	117060303	117107453	0.0474366	0.953176	0.013733	0.986217
ENSG00000134253	TRIM45	1	117111060	117122587	-0.227109	0.608677	0.0255645	0.97524
ENSG00000198162	MAN1A2	1	117367449	117528872	-0.0518385	0.947227	0.0352699	0.971464
ENSG00000196505	GDAP2	1	117863485	117929630	0.214418	0.536548	0.0344339	0.959118
ENSG00000065183	WDR3	1	117929720	117966542	0.278594	0.715029	-0.0341888	0.97922
ENSG00000155761	SPAG17	1	117953861	118185223	.	.	-0.482067	0.859457
ENSG00000092607	TBX15	1	118883046	118989556	-0.122207	0.940405	-0.00548823	0.996972
ENSG00000116874	WARS2	1	119031216	119140671	0.2714	0.673787	0.240493	0.658495
ENSG00000231365	AL359915.2	1	119140396	119275973	0.214266	0.777563	0.131118	0.869754
ENSG00000143067	ZNF697	1	119619422	119647773	-0.0166549	0.995652	-0.0569818	0.972954
ENSG00000092621	PHGDH	1	119648411	119744226	-0.0861155	0.849338	-0.0102309	0.98914
ENSG00000261662	AL359752.1	1	119909255	119910613	.	.	-0.0822149	0.984164
ENSG00000134250	NOTCH2	1	119911553	120069626	0.193583	0.687837	0.154621	0.723747
ENSG00000270231	NBPF8	1	120436353	120467739	.	.	0.229719	0.889958
ENSG00000275131	AC241952.1	1	120489860	120701289	0.0705852	0.962959	0.134739	0.910291
ENSG00000226067	LINC00623	1	120913275	121009291	0.0765476	0.930544	-0.0123274	0.991262
ENSG00000206737	RNVU1-18	1	143729407	143729570	.	.	0.185432	0.944161
ENSG00000266338	NBPF15	1	144421386	144461674	-0.111598	0.910844	-0.094926	0.919103
ENSG00000117262	GPR89A	1	145607990	145670648	-0.0103496	0.991988	0.114348	0.876007
ENSG00000265491	RNF115	1	145738868	145824077	0.0197069	0.979396	-0.0184481	0.979303
ENSG00000186141	POLR3C	1	145824088	145842505	-0.0865939	0.928127	-0.25591	0.535141
ENSG00000186364	NUDT17	1	145845629	145848953	-0.167325	0.892225	0.344896	0.488728
ENSG00000131788	PIAS3	1	145848522	145859836	-0.106349	0.858584	0.203249	0.560857
ENSG00000198483	ANKRD35	1	145866560	145885866	.	.	-0.531147	0.737301
ENSG00000143127	ITGA10	1	145891208	145910189	.	.	-1.09427	0.569177
ENSG00000131779	PEX11B	1	145911350	145918837	-0.470071	0.636878	-0.176369	0.89664
ENSG00000265241	RBM8A	1	145917714	145927678	-0.0688241	0.914041	-0.192502	0.629155
ENSG00000211451	GNRHR2	1	145919013	145925341	.	.	-0.107641	0.9779
ENSG00000121851	POLR3GL	1	145964702	145978848	-0.834447	0.25395	-0.0132347	0.99295
ENSG00000233396	LINC01719	1	146052566	146061948	.	.	0.806061	0.717497
ENSG00000271425	NBPF10	1	146064699	146144804	-0.384568	0.895034	-0.625326	0.775126
ENSG00000276975	HYDIN2	1	146472566	146914294	0.0644077	0.964156	0.0766494	0.952475
ENSG00000131791	PRKAB2	1	147155106	147172550	0.0676464	0.94859	0.0448993	0.969395
ENSG00000237188	AC242426.2	1	147173186	147252659	0.783178	0.456834	0.307459	0.834237
ENSG00000131781	FMO5	1	147175351	147243050	0.317528	0.879155	-0.112205	0.968744
ENSG00000131778	CHD1L	1	147242641	147295766	0.111567	0.73952	0.104331	0.657953
ENSG00000162836	ACP6	1	147629652	147670496	-0.109341	0.902752	-0.116982	0.903547
ENSG00000265107	GJA5	1	147756199	147773362	0.504644	0.71891	-0.182367	0.899263
ENSG00000188092	GPR89B	1	147928393	147993521	-0.0807795	0.937631	-0.00556477	0.994945
ENSG00000274020	LINC01138	1	148290889	148519604	-0.292217	0.847816	-0.15035	0.930887
ENSG00000231551	AC245100.4	1	148402516	148432545	.	.	-0.50691	0.862719
ENSG00000269713	NBPF9	1	149054027	149103561	-0.303095	0.799221	-0.28334	0.772931
ENSG00000274265	AC245297.3	1	149176022	149251013	0.0237535	0.983938	0.210947	0.720869
ENSG00000220323	HIST2H2BD	1	149842875	149846486	0.0261257	0.988287	0.21981	0.859312
ENSG00000261716	HIST2H2BC	1	149844498	149850937	-0.151138	0.932791	-0.404176	0.720423
ENSG00000184678	HIST2H2BE	1	149884459	149886652	0.440322	0.53236	0.318201	0.574948
ENSG00000178096	BOLA1	1	149887890	149900798	0.249596	0.741096	0.27421	0.536202
ENSG00000159164	SV2A	1	149903318	149917882	-0.0685813	0.879155	-0.089455	0.723705
ENSG00000143368	SF3B4	1	149923317	149928344	0.180868	0.858678	-0.0666876	0.959891
ENSG00000014914	MTMR11	1	149928651	149936869	-0.181518	0.917751	0.114298	0.952475
ENSG00000264522	OTUD7B	1	149937812	150010676	-0.265003	0.709169	-0.29664	0.577772
ENSG00000285184	AC244033.2	1	150045660	150067701	-0.249886	0.922272	0.168305	0.939158
ENSG00000136631	VPS45	1	150067279	150145329	-0.0865917	0.921046	0.0562387	0.950407
ENSG00000023902	PLEKHO1	1	150149183	150164720	-0.0939644	0.943892	0.12637	0.918426
ENSG00000118298	CA14	1	150257159	150265078	0.0293781	0.964419	0.0128667	0.986217
ENSG00000117362	APH1A	1	150265399	150269580	-0.0146504	0.987065	-0.0596406	0.929105
ENSG00000118292	C1orf54	1	150268200	150280916	-0.230723	0.610287	-0.270634	0.280616
ENSG00000159208	CIART	1	150282543	150287093	.	.	-0.149457	0.950407
ENSG00000117360	PRPF3	1	150321476	150353195	-0.0677279	0.902368	-0.233638	0.331151
ENSG00000163125	RPRD2	1	150363091	150476566	-0.38292	0.684087	-0.355854	0.660886
ENSG00000143374	TARS2	1	150487364	150507609	-0.0660092	0.887448	-0.105858	0.723747
ENSG00000143369	ECM1	1	150508062	150513789	-0.646054	0.726415	-0.811211	0.556852
ENSG00000143382	ADAMTSL4	1	150549369	150560937	0.730385	0.364262	0.633366	0.164501
ENSG00000143384	MCL1	1	150574551	150579738	0.064045	0.899506	-0.166732	0.533798
ENSG00000143420	ENSA	1	150600851	150629612	0.147929	0.680842	-0.0494392	0.915857
ENSG00000143457	GOLPH3L	1	150646225	150697144	-0.17191	0.811048	-0.214989	0.61331
ENSG00000143387	CTSK	1	150796208	150808323	-0.00364409	0.999144	-0.327734	0.77685
ENSG00000143437	ARNT	1	150809705	150876768	0.0364667	0.964156	0.0551372	0.937399
ENSG00000143379	SETDB1	1	150926263	150964744	-0.120349	0.872533	-0.111449	0.878534
ENSG00000143418	CERS2	1	150960583	150975004	0.0722899	0.854837	-0.00180337	0.99498
ENSG00000143412	ANXA9	1	150982017	150995634	-0.46352	0.824859	-0.0317388	0.990164
ENSG00000143409	MINDY1	1	150996086	151008375	0.150333	0.878052	0.327422	0.536645
ENSG00000143363	PRUNE1	1	151008420	151035713	-0.0591128	0.944133	-0.00775218	0.992742
ENSG00000143443	C1orf56	1	151047740	151051986	0.0975934	0.94527	-0.208753	0.87649
ENSG00000197622	CDC42SE1	1	151050971	151070325	-0.0732561	0.930544	0.0310228	0.976788
ENSG00000213190	MLLT11	1	151057758	151068497	-0.153554	0.907994	-0.215893	0.825031
ENSG00000143458	GABPB2	1	151070578	151125542	.	.	0.101943	0.97922
ENSG00000143434	SEMA6C	1	151131685	151146664	-0.383082	0.409553	-0.0100193	0.99244
ENSG00000163156	SCNM1	1	151156664	151170297	-0.136448	0.821614	-0.160097	0.740891
ENSG00000163155	LYSMD1	1	151159748	151165948	-0.121351	0.92591	-0.0356418	0.984187
ENSG00000163159	VPS72	1	151169987	151195321	-0.141225	0.822202	-0.146887	0.748931
ENSG00000143398	PIP5K1A	1	151197949	151249536	0.0553935	0.89149	0.0468574	0.888156
ENSG00000159352	PSMD4	1	151254703	151267479	-0.0960353	0.899506	-0.137092	0.823919
ENSG00000232671	AL391069.2	1	151280024	151281929	-0.643112	0.759389	0.0496487	0.986217
ENSG00000143373	ZNF687	1	151281618	151292180	-0.0977646	0.897873	-0.160123	0.780569
ENSG00000143393	PI4KB	1	151291797	151327715	-0.00505758	0.997213	-0.0132574	0.986217
ENSG00000143390	RFX5	1	151340640	151347357	-0.138662	0.799221	-0.109294	0.823919
ENSG00000237976	AL391069.3	1	151346967	151348027	-0.387896	0.743776	-0.287163	0.78809
ENSG00000143416	SELENBP1	1	151364302	151372733	-0.320051	0.309452	-0.277937	0.318687
ENSG00000143442	POGZ	1	151402724	151459465	-0.0502342	0.966497	-0.0366064	0.977744
ENSG00000143375	CGN	1	151510510	151538692	0.43431	0.601225	0.26994	0.727209
ENSG00000143367	TUFT1	1	151540305	151583583	0.0979412	0.922845	0.000188178	0.999829
ENSG00000143376	SNX27	1	151612006	151699091	0.245349	0.609598	0.100857	0.866459
ENSG00000159409	CELF3	1	151702404	151716814	.	.	-0.270478	0.930299
ENSG00000143436	MRPL9	1	151759643	151763564	0.0342018	0.971739	0.0349234	0.971659
ENSG00000143450	OAZ3	1	151762899	151771334	-0.305132	0.894353	-0.424574	0.825902
ENSG00000249602	AL589765.4	1	151763384	151769501	-0.121824	0.910166	-0.0141879	0.991262
ENSG00000182134	TDRKH	1	151770107	151791416	-0.205268	0.744222	-0.1127	0.890065
ENSG00000225556	C2CD4D	1	151837819	151840557	.	.	-0.0114466	0.99498
ENSG00000159445	THEM4	1	151873584	151909808	0.189095	0.805915	0.104396	0.876834
ENSG00000197747	S100A10	1	151982915	151994390	0.0418225	0.965862	0.223062	0.461666
ENSG00000163191	S100A11	1	152032506	152047907	0.268061	0.601225	0.241309	0.395641
ENSG00000197956	S100A6	1	153534599	153536244	0.334599	0.836328	0.151792	0.93817
ENSG00000196154	S100A4	1	153543613	153550136	0.175075	0.894353	0.0669892	0.970651
ENSG00000196754	S100A2	1	153561108	153567890	.	.	-0.375392	0.891404
ENSG00000188643	S100A16	1	153606886	153613145	-0.0696338	0.958716	-0.0601693	0.960188
ENSG00000189334	S100A14	1	153614255	153616986	0.0332539	0.995921	0.25822	0.931056
ENSG00000189171	S100A13	1	153618787	153631360	-0.299743	0.768257	-0.217769	0.846876
ENSG00000160678	S100A1	1	153627926	153632039	.	.	-0.861706	0.680661
ENSG00000272030	AL162258.2	1	153631438	153634397	.	.	0.379617	0.8788
ENSG00000160679	CHTOP	1	153633982	153646306	0.0726997	0.929535	-0.0576715	0.941573
ENSG00000143553	SNAPIN	1	153658654	153661830	-0.276786	0.481557	-0.0699608	0.899635
ENSG00000143621	ILF2	1	153661788	153671048	-0.0517779	0.956303	-0.112046	0.890065
ENSG00000169418	NPR1	1	153678637	153693992	-0.165728	0.909135	-0.486501	0.459666
ENSG00000143624	INTS3	1	153728067	153774808	0.110408	0.89324	-0.00147214	0.998718
ENSG00000143554	SLC27A3	1	153774354	153780157	0.0804706	0.942146	-0.0335759	0.979231
ENSG00000143614	GATAD2B	1	153789030	153923360	0.0974413	0.881424	-0.0741505	0.905208
ENSG00000284738	AL358472.5	1	153923337	153935240	.	.	0.44333	0.788289
ENSG00000198837	DENND4B	1	153929501	153946696	0.0822181	0.885008	0.14799	0.64853
ENSG00000160741	CRTC2	1	153947669	153958625	0.0924046	0.930544	0.151275	0.856665
ENSG00000143570	SLC39A1	1	153959099	153968184	0.0635935	0.954626	-0.255092	0.714437
ENSG00000273026	AL358472.3	1	153966516	153966930	.	.	0.67739	0.70617
ENSG00000143578	CREB3L4	1	153967534	153974363	-0.408521	0.349206	-0.284622	0.300181
ENSG00000143543	JTB	1	153974269	153977688	.	.	0.250088	0.892423
ENSG00000272654	AL358472.2	1	153977743	153979160	-0.159269	0.944449	0.542081	0.686039
ENSG00000143545	RAB13	1	153981617	153986358	0.235513	0.764889	-0.108234	0.909335
ENSG00000177954	RPS27	1	153990755	153992155	0.0530759	0.96456	-0.112217	0.91069
ENSG00000143549	TPM3	1	154155304	154194648	0.102246	0.884722	0.0381328	0.964352
ENSG00000143612	C1orf43	1	154206696	154220637	-0.0927127	0.894353	-0.0205033	0.981771
ENSG00000143569	UBAP2L	1	154220179	154271510	0.260002	0.769368	0.145766	0.883764
ENSG00000143575	HAX1	1	154272511	154275875	-0.205371	0.756777	-0.123378	0.892783
ENSG00000143515	ATP8B2	1	154325553	154351307	0.143745	0.816307	0.185715	0.621946
ENSG00000160712	IL6R	1	154405193	154469450	-0.180143	0.949773	0.0406364	0.988048
ENSG00000169291	SHE	1	154469772	154502113	-0.341673	0.903323	0.0962276	0.979303
ENSG00000160714	UBE2Q1	1	154548577	154559028	0.0457663	0.950196	-0.0130524	0.986994
ENSG00000160710	ADAR	1	154582057	154628013	0.0264662	0.971739	0.0486535	0.927001
ENSG00000143603	KCNN3	1	154697455	154870280	-0.358296	0.787623	0.268924	0.855058
ENSG00000163344	PMVK	1	154924734	154936991	-0.250174	0.546744	-0.0425662	0.94015
ENSG00000163346	PBXIP1	1	154944076	154956123	-0.489976	0.418057	-0.0970594	0.933112
ENSG00000163348	PYGO2	1	154957026	154963853	-0.232269	0.491519	-0.140933	0.724142
ENSG00000160691	SHC1	1	154962298	154974395	0.0668604	0.895383	-0.116532	0.747056
ENSG00000173207	CKS1B	1	154974653	154979249	-0.0378156	0.962035	0.0277919	0.976788
ENSG00000264349	MIR4258	1	154975693	154975783	.	.	-0.0281512	0.99244
ENSG00000160688	FLAD1	1	154983338	154993111	-0.0346523	0.971888	-0.0977928	0.896722
ENSG00000160685	ZBTB7B	1	155002630	155018522	.	.	-1.09632	0.202466
ENSG00000163354	DCST2	1	155018520	155033781	.	.	0.849453	0.812846
ENSG00000143537	ADAM15	1	155050566	155062775	-0.126057	0.878317	-0.0898102	0.908676
ENSG00000243364	EFNA4	1	155063731	155069553	-0.11214	0.924246	-0.116998	0.915661
ENSG00000169242	EFNA1	1	155127460	155134857	.	.	0.829165	0.570331
ENSG00000169241	SLC50A1	1	155135344	155138857	0.0849749	0.912913	0.203806	0.596311
ENSG00000163463	KRTCAP2	1	155169408	155173475	-0.122202	0.948151	0.301071	0.792525
ENSG00000273088	AL713999.1	1	155169409	155187272	.	.	0.363177	0.87514
ENSG00000163462	TRIM46	1	155173787	155184971	0.520573	0.204629	0.374339	0.275257
ENSG00000185499	MUC1	1	155185824	155192916	-0.534679	0.727614	-0.275015	0.888156
ENSG00000231064	AC234582.1	1	155195004	155205495	0.196916	0.859284	-0.272291	0.670432
ENSG00000169231	THBS3	1	155195588	155209051	-0.446921	0.767444	-0.312755	0.814172
ENSG00000177628	GBA	1	155234452	155244699	0.367187	0.605653	0.127488	0.895787
ENSG00000160767	FAM189B	1	155247205	155255483	-0.0110724	0.988843	0.0511176	0.933802
ENSG00000116521	SCAMP3	1	155255979	155262430	0.245568	0.613308	-0.0267433	0.976855
ENSG00000176444	CLK2	1	155262868	155278491	0.0293717	0.977586	0.0763253	0.927001
ENSG00000143630	HCN3	1	155277583	155289848	-0.228246	0.787623	0.110357	0.905886
ENSG00000160752	FDPS	1	155308748	155320666	-0.126575	0.835376	-0.164639	0.536938
ENSG00000160753	RUSC1	1	155320896	155331114	0.0687604	0.90992	0.0311557	0.960875
ENSG00000116539	ASH1L	1	155335268	155562807	0.175322	0.792289	0.20547	0.687697
ENSG00000125459	MSTO1	1	155610205	155614967	0.10799	0.892168	-0.0395106	0.964352
ENSG00000163374	YY1AP1	1	155659443	155689000	-0.119127	0.863475	-0.154443	0.760786
ENSG00000132676	DAP3	1	155687960	155739010	-0.00407918	0.997922	-0.0595904	0.930994
ENSG00000203761	MSTO2P	1	155745829	155750137	0.0815421	0.937019	0.0692322	0.942191
ENSG00000116580	GON4L	1	155749662	155859400	-0.0564303	0.914041	-0.000545966	0.999748
ENSG00000143622	RIT1	1	155897808	155911404	-0.0595074	0.95394	0.16961	0.785095
ENSG00000132680	KHDC4	1	155913043	155934400	0.18112	0.708903	0.19781	0.560857
ENSG00000116584	ARHGEF2	1	155946851	156007070	-0.0344608	0.974342	-0.282308	0.477355
ENSG00000273002	AL355388.2	1	155978799	155982986	.	.	0.601627	0.660886
ENSG00000163479	SSR2	1	156009048	156020959	0.0338696	0.978552	-0.0289614	0.984295
ENSG00000160803	UBQLN4	1	156035301	156053794	0.143647	0.876443	-0.00127448	0.999743
ENSG00000132698	RAB25	1	156061160	156070514	0.0466531	0.98309	0.495396	0.621946
ENSG00000254726	MEX3A	1	156072013	156081998	-0.4139	0.52442	-0.311554	0.587653
ENSG00000160789	LMNA	1	156082573	156140089	0.232112	0.741505	-0.166353	0.789464
ENSG00000260238	PMF1-BGLAP	1	156212982	156243332	-0.293031	0.869906	-0.360376	0.794682
ENSG00000160781	PAQR6	1	156243321	156248117	-0.641096	0.498915	0.188025	0.891443
ENSG00000198952	SMG5	1	156249224	156282825	0.322276	0.467869	0.0809995	0.911077
ENSG00000163472	TMEM79	1	156282935	156293185	0.595032	0.646177	0.288168	0.8741
ENSG00000198715	GLMP	1	156290089	156295689	0.150204	0.807338	0.0350869	0.96352
ENSG00000163468	CCT3	1	156308968	156367873	0.119291	0.895383	0.00457517	0.995351
ENSG00000132677	RHBG	1	156369212	156385219	.	.	0.330447	0.938828
ENSG00000236947	AL139412.1	1	156446412	156456577	.	.	0.608167	0.722307
ENSG00000116604	MEF2D	1	156463727	156500828	-0.165262	0.870805	-0.309596	0.617036
ENSG00000183856	IQGAP3	1	156525405	156572604	-0.0915706	0.896811	-0.124411	0.820446
ENSG00000160818	GPATCH4	1	156594487	156601496	0.302172	0.760632	-0.0304021	0.986217
ENSG00000132692	BCAN	1	156641390	156659532	0.352294	0.741505	0.325939	0.817419
ENSG00000132688	NES	1	156668763	156677397	0.263155	0.824859	-0.179208	0.881134
ENSG00000143320	CRABP2	1	156699606	156705816	0.207186	0.836297	-0.883355	0.000282448
ENSG00000143319	ISG20L2	1	156721891	156728799	0.108398	0.881218	-0.269423	0.480132
ENSG00000143314	MRPL24	1	156737303	156741590	0.0666741	0.954626	0.174763	0.820446
ENSG00000143321	HDGF	1	156742107	156766925	0.00697152	0.992209	-0.0567191	0.92908
ENSG00000143294	PRCC	1	156750610	156800817	0.188195	0.680842	-0.00850075	0.991366
ENSG00000027869	SH2D2A	1	156806243	156816862	0.287514	0.827075	0.336374	0.734649
ENSG00000187800	PEAR1	1	156893698	156916434	0.173539	0.913785	0.345264	0.720423
ENSG00000160838	LRRC71	1	156920650	156933094	.	.	0.849937	0.717497
ENSG00000132694	ARHGEF11	1	156934840	157045370	0.0280204	0.971739	0.0400984	0.949711
ENSG00000253831	ETV3L	1	157092044	157099808	.	.	-1.30061	0.4762
ENSG00000117036	ETV3	1	157121191	157138474	-0.2594	0.837714	-0.318455	0.749671
ENSG00000143297	FCRL5	1	157513377	157552520	0.0533364	0.987065	0.224181	0.91069
ENSG00000183853	KIRREL1	1	157993273	158100262	-0.0290854	0.987065	0.0504506	0.981771
ENSG00000158473	CD1D	1	158179947	158184896	.	.	-0.0130283	0.995191
ENSG00000158481	CD1C	1	158289786	158293630	.	.	0.206201	0.935546
ENSG00000229849	PYHIN5P	1	158878746	158883500	.	.	-0.502153	0.744433
ENSG00000163565	IFI16	1	158999968	159055155	-0.359725	0.887549	-0.91565	0.415396
ENSG00000163568	AIM2	1	159062484	159147096	0.0916346	0.960671	0.535858	0.445958
ENSG00000162706	CADM3	1	159171609	159203313	-0.147761	0.938487	0.206142	0.892217
ENSG00000158716	DUSP23	1	159780932	159782543	0.107384	0.911727	-0.0442858	0.964285
ENSG00000213085	CFAP45	1	159872364	159900163	.	.	0.345136	0.878882
ENSG00000158710	TAGLN2	1	159918107	159925732	0.272234	0.709169	-0.0703406	0.938551
ENSG00000085552	IGSF9	1	159927039	159945604	0.258509	0.836328	0.0793008	0.960875
ENSG00000177807	KCNJ10	1	159998651	160070483	-0.0724857	0.978814	-0.290788	0.895266
ENSG00000143315	PIGM	1	160024953	160031991	0.0576581	0.954626	0.0217916	0.984506
ENSG00000162729	IGSF8	1	160091340	160098943	0.0474909	0.94527	-0.131275	0.762826
ENSG00000018625	ATP1A2	1	160115759	160143591	0.164654	0.893343	-0.332003	0.477355
ENSG00000143318	CASQ1	1	160190556	160201886	-0.218194	0.893671	-0.642415	0.379478
ENSG00000162734	PEA15	1	160205337	160215376	0.419418	0.38857	-0.133834	0.876561
ENSG00000132716	DCAF8	1	160215715	160262531	-0.0144447	0.987065	0.011074	0.987605
ENSG00000258465	AL139011.2	1	160216800	160285130	0.163793	0.751054	-0.0313912	0.963024
ENSG00000228606	AL139011.1	1	160261744	160262778	.	.	-0.312048	0.932809
ENSG00000162735	PEX19	1	160276812	160286348	.	.	-0.104326	0.970651
ENSG00000122218	COPA	1	160288686	160343400	0.0107283	0.987065	-0.0878827	0.795428
ENSG00000162736	NCSTN	1	160343272	160358952	0.0784534	0.893604	0.0444834	0.93247
ENSG00000162738	VANGL2	1	160400586	160428678	0.0642255	0.96456	-0.175342	0.873732
ENSG00000158764	ITLN2	1	160945025	160954799	0.130948	0.972264	-0.800169	0.727703
ENSG00000270149	AL591806.3	1	160997957	161038962	-0.023034	0.987342	0.066713	0.961155
ENSG00000215845	TSTD1	1	161037631	161038990	-0.401746	0.706081	0.0210256	0.991156
ENSG00000162755	KLHDC9	1	161098361	161100346	-0.78588	0.167761	0.00656167	0.99498
ENSG00000143256	PFDN2	1	161100556	161118111	0.0275728	0.976929	-0.0279968	0.97551
ENSG00000158793	NIT1	1	161118086	161125445	0.0796971	0.893499	0.0668274	0.917815
ENSG00000158796	DEDD	1	161120974	161132688	0.00480278	0.997213	0.00825438	0.991288
ENSG00000143222	UFC1	1	161152776	161158856	-0.0994359	0.910932	-0.161931	0.825902
ENSG00000224985	AL590714.1	1	161153760	161159349	.	.	-0.632111	0.784797
ENSG00000143258	USP21	1	161159450	161165723	0.32598	0.384384	0.326071	0.214896
ENSG00000143224	PPOX	1	161166410	161178013	-0.396276	0.545383	-0.00716337	0.993796
ENSG00000158850	B4GALT3	1	161171310	161177968	0.270908	0.515832	0.153947	0.734345
ENSG00000158859	ADAMTS4	1	161184308	161199056	-0.277252	0.885008	-0.696411	0.482702
ENSG00000158864	NDUFS2	1	161197104	161214395	0.120749	0.824859	0.17706	0.560857
ENSG00000158882	TOMM40L	1	161225939	161230744	0.518153	0.358229	0.3739	0.449219
ENSG00000158887	MPZ	1	161304735	161309972	-0.651305	0.422767	-0.437298	0.514595
ENSG00000143252	SDHC	1	161314257	161375340	0.0304185	0.965782	0.0146444	0.984506
ENSG00000162746	FCRLB	1	161721563	161728143	.	.	-0.782843	0.775126
ENSG00000081721	DUSP12	1	161749758	161757238	0.0791425	0.940513	-0.189249	0.799195
ENSG00000118217	ATF6	1	161766294	161964070	0.00816608	0.992086	0.0849526	0.87514
ENSG00000162745	OLFML2B	1	161983192	162023854	0.307032	0.708903	0.779461	0.00222491
ENSG00000198929	NOS1AP	1	162069774	162370475	.	.	-0.947071	0.479209
ENSG00000254706	AL512785.2	1	162365407	162383531	-0.0956094	0.962035	-0.238158	0.877005
ENSG00000152332	UHMK1	1	162497251	162529629	0.14647	0.863415	0.341709	0.332809
ENSG00000117143	UAP1	1	162561506	162599842	0.068572	0.890666	0.154714	0.396877
ENSG00000162733	DDR2	1	162631373	162787400	.	.	-1.02934	0.498222
ENSG00000132196	HSD17B7	1	162790702	162812817	-0.470123	0.799221	-0.456987	0.762422
ENSG00000117152	RGS4	1	163068775	163076802	.	.	-0.322231	0.92908
ENSG00000143248	RGS5	1	163111121	163321791	0.225526	0.780535	0.0991131	0.92908
ENSG00000232995	RGS5	1	163244505	163321894	.	.	0.0820816	0.979231
ENSG00000143228	NUF2	1	163266576	163355764	-0.417257	0.250226	-0.237889	0.621406
ENSG00000185630	PBX1	1	164555584	164899296	0.0762342	0.924246	-0.0870734	0.896539
ENSG00000143198	MGST3	1	165630861	165661796	-0.122201	0.863181	-0.00915728	0.992158
ENSG00000143149	ALDH9A1	1	165662216	165698863	-0.0379557	0.954181	0.119896	0.622019
ENSG00000206990	RF00019	1	165662585	165662687	-0.17177	0.759389	-0.0598732	0.927001
ENSG00000143183	TMCO1	1	165724293	165827755	-0.00181456	0.999144	-0.182202	0.716032
ENSG00000224358	AL451074.2	1	165768929	165775176	.	.	0.284773	0.920469
ENSG00000143179	UCK2	1	165827531	165911618	0.116008	0.89188	0.0986098	0.905208
ENSG00000188859	FAM78B	1	166057426	166166969	.	.	-0.299643	0.911077
ENSG00000152382	TADA1	1	166856510	166876327	0.0176286	0.981184	-0.0402019	0.949825
ENSG00000143195	ILDR2	1	166895711	166975482	.	.	-0.831277	0.687481
ENSG00000198842	DUSP27	1	167094045	167129165	.	.	-0.392272	0.910291
ENSG00000143190	POU2F1	1	167220829	167427345	0.226434	0.824859	0.121048	0.920469
ENSG00000198821	CD247	1	167430640	167518610	.	.	-0.0268467	0.99244
ENSG00000143162	CREG1	1	167529117	167553805	-0.301518	0.727942	-0.0485833	0.972954
ENSG00000198771	RCSD1	1	167630093	167706249	.	.	1.02836	0.19542
ENSG00000197965	MPZL1	1	167721192	167791919	0.0117678	0.987065	0.0115759	0.986217
ENSG00000143158	MPC2	1	167916729	167937040	-0.0776156	0.920777	-0.00705671	0.99295
ENSG00000143164	DCAF6	1	167935783	168075843	-0.0514193	0.943007	-0.0781007	0.889987
ENSG00000143147	GPR161	1	168079543	168137667	-0.395221	0.583023	0.0867268	0.92908
ENSG00000143155	TIPRL	1	168178933	168202114	-0.203139	0.539949	-0.104746	0.727818
ENSG00000213064	SFT2D2	1	168225938	168253025	0.0541502	0.976929	0.279644	0.844739
ENSG00000143178	TBX19	1	168281040	168314426	-0.40818	0.824859	-0.285711	0.866162
ENSG00000227777	AL031736.1	1	168542737	168543354	.	.	0.618824	0.725289
ENSG00000143184	XCL1	1	168576473	168582077	-0.182643	0.942146	-0.510172	0.74252
ENSG00000143153	ATP1B1	1	169105697	169132722	-0.0280818	0.959665	0.0904193	0.801237
ENSG00000143156	NME7	1	169132531	169367967	0.0520075	0.94527	-0.0864336	0.896278
ENSG00000117475	BLZF1	1	169367970	169396540	-0.142038	0.857271	-0.0646306	0.938981
ENSG00000117479	SLC19A2	1	169463909	169486003	0.200253	0.824859	0.2007	0.793398
ENSG00000000460	C1orf112	1	169662007	169854080	0.135939	0.898759	-0.0928079	0.933802
ENSG00000171806	METTL18	1	169792529	169794966	-0.115069	0.893671	-0.277019	0.557467
ENSG00000000457	SCYL3	1	169849631	169894267	-0.20267	0.709169	-0.197424	0.670432
ENSG00000075945	KIFAP3	1	169921326	170085208	-0.157157	0.893604	-0.227145	0.831469
ENSG00000120370	GORAB	1	170532129	170553446	-0.167299	0.799045	-0.405668	0.0440855
ENSG00000076258	FMO4	1	171314208	171342084	.	.	0.152826	0.949711
ENSG00000117523	PRRC2C	1	171485551	171593511	0.172755	0.673598	-4.13889e-05	0.999829
ENSG00000117533	VAMP4	1	171700160	171742247	-0.391451	0.622212	-0.0943504	0.942371
ENSG00000010165	METTL13	1	171781664	171814023	0.161948	0.857304	-0.108943	0.919103
ENSG00000197959	DNM3	1	171841498	172418466	.	.	-0.188486	0.936763
ENSG00000135845	PIGC	1	172370189	172444086	-0.393499	0.787623	-0.428769	0.727818
ENSG00000094975	SUCO	1	172532349	172611833	.	.	0.131695	0.964432
ENSG00000117586	TNFSF4	1	173183734	173207313	0.0940247	0.948803	-0.0654806	0.964891
ENSG00000203739	AL645568.1	1	173417793	173461362	.	.	0.694392	0.687697
ENSG00000117592	PRDX6	1	173477266	173488807	0.00694587	0.997842	-0.217385	0.73453
ENSG00000183831	ANKRD45	1	173609561	173669862	.	.	0.10674	0.976305
ENSG00000076321	KLHL20	1	173714941	173786702	-0.201427	0.863833	-0.122366	0.920469
ENSG00000120334	CENPL	1	173799550	173824720	-0.316529	0.569989	-0.175521	0.781969
ENSG00000117593	DARS2	1	173824568	173858808	0.307732	0.552576	0.10409	0.881278
ENSG00000234741	GAS5	1	173863900	173868882	0.299452	0.519259	0.0569306	0.949711
ENSG00000185278	ZBTB37	1	173868082	173903549	0.0515408	0.962035	0.0971733	0.917961
ENSG00000135870	RC3H1	1	173931214	174022297	0.198578	0.757715	-0.105284	0.899953
ENSG00000152061	RABGAP1L	1	174159410	174995308	-0.0294911	0.978552	-0.254235	0.653107
ENSG00000116161	CACYBP	1	174999163	175011715	0.0535313	0.95671	-0.0352817	0.977062
ENSG00000120333	MRPS14	1	175010789	175023425	0.0402552	0.965716	0.0894187	0.901733
ENSG00000120332	TNN	1	175067858	175148066	-0.636692	0.727942	-1.25456	0.11233
ENSG00000143207	COP1	1	175944831	176207493	-0.113725	0.761443	-0.0589282	0.87514
ENSG00000116183	PAPPA2	1	176463171	176845605	.	.	0.00054535	0.999829
ENSG00000152092	ASTN1	1	176857302	177164973	-0.109048	0.958833	0.237601	0.891096
ENSG00000224687	RASAL2-AS1	1	178091508	178093984	-0.306236	0.853525	0.235876	0.868854
ENSG00000075391	RASAL2	1	178094141	178484147	0.0687237	0.94527	-0.0511958	0.960901
ENSG00000116191	RALGPS2	1	178725147	178921841	-0.0519168	0.934954	0.158179	0.649958
ENSG00000116199	FAM20B	1	179025804	179076562	-0.106121	0.870757	0.0350669	0.962783
ENSG00000186283	TOR3A	1	179081377	179098023	-0.0879787	0.878317	-0.201635	0.392434
ENSG00000143322	ABL2	1	179099327	179229684	-0.0194125	0.978552	-0.0806025	0.896539
ENSG00000057252	SOAT1	1	179293714	179358680	-0.254414	0.849338	-1.21554	0.00037798
ENSG00000162779	AXDND1	1	179365720	179554735	.	.	-0.641721	0.827882
ENSG00000143340	FAM163A	1	179743163	179816198	.	.	-0.303544	0.92908
ENSG00000169905	TOR1AIP2	1	179839967	179877803	0.142116	0.837473	0.0190252	0.986217
ENSG00000143337	TOR1AIP1	1	179882042	179925000	0.0837556	0.915619	0.216588	0.622019
ENSG00000135837	CEP350	1	179954738	180114880	-0.144176	0.780535	-0.175653	0.615414
ENSG00000116260	QSOX1	1	180154834	180204030	-0.113773	0.835376	0.0195589	0.979231
ENSG00000230124	ACBD6	1	180269653	180502954	0.115557	0.889622	0.0371321	0.966449
ENSG00000143324	XPR1	1	180632004	180890251	0.119934	0.824859	0.10462	0.84723
ENSG00000135835	KIAA1614	1	180913154	180951614	.	.	0.144738	0.949825
ENSG00000243155	AL162431.2	1	180944042	180976482	-0.299893	0.846531	-0.333925	0.771838
ENSG00000232586	KIAA1614-AS1	1	180949699	180954887	-0.605525	0.583023	-0.676388	0.336576
ENSG00000135823	STX6	1	180972712	181023121	0.165898	0.727942	0.216396	0.450194
ENSG00000153029	MR1	1	181033425	181061938	.	.	-0.209964	0.958707
ENSG00000162783	IER5	1	181088712	181092899	0.00420847	0.999144	-0.0105547	0.991262
ENSG00000198216	CACNA1E	1	181317690	181808084	.	.	-0.62722	0.674
ENSG00000135821	GLUL	1	182381704	182392206	0.075973	0.902752	-0.103545	0.869184
ENSG00000135828	RNASEL	1	182573634	182589256	-0.576786	0.552373	0.0532913	0.976623
ENSG00000135838	NPL	1	182789293	182830384	-0.290871	0.727942	-0.338176	0.561967
ENSG00000135829	DHX9	1	182839369	182887751	0.145887	0.896214	-0.132245	0.90685
ENSG00000135862	LAMC1	1	183023460	183145592	0.0239623	0.976737	0.192622	0.608099
ENSG00000058085	LAMC2	1	183186238	183244900	0.167737	0.916619	0.881916	0.0322426
ENSG00000157064	NMNAT2	1	183248237	183418602	.	.	0.70103	0.573825
ENSG00000116698	SMG7	1	183472216	183598246	0.126987	0.838533	-0.080321	0.891817
ENSG00000162704	ARPC5	1	183620846	183635757	-0.0858747	0.885008	-0.0874957	0.835651
ENSG00000143344	RGL1	1	183636085	183928531	.	.	0.125467	0.980098
ENSG00000198756	COLGALT2	1	183929854	184037729	.	.	-0.443332	0.815525
ENSG00000198860	TSEN15	1	184051651	184123978	-0.0580662	0.942262	0.0402082	0.962964
ENSG00000271387	AL445228.2	1	184385753	184386704	.	.	-0.323277	0.91358
ENSG00000116667	C1orf21	1	184387058	184629020	-0.0124246	0.996183	-0.0807267	0.952771
ENSG00000116406	EDEM3	1	184690231	184754913	-0.103998	0.953304	-0.0556275	0.976996
ENSG00000135842	FAM129A	1	184790724	184974550	0.339107	0.760175	0.314042	0.737301
ENSG00000121481	RNF2	1	185045364	185102608	0.0233958	0.976835	-0.0484456	0.939925
ENSG00000121486	TRMT1L	1	185118098	185157072	-0.336603	0.358229	-0.101941	0.825031
ENSG00000116668	SWT1	1	185157080	185291765	-0.165058	0.837714	-0.0200892	0.986217
ENSG00000116679	IVNS1ABP	1	185296388	185317329	-0.0498456	0.956786	0.15117	0.809451
ENSG00000273004	AL078644.1	1	185317779	185318530	.	.	0.638009	0.402469
ENSG00000143341	HMCN1	1	185734551	186190949	0.143165	0.818962	0.238555	0.482702
ENSG00000047410	TPR	1	186311652	186375693	0.105916	0.836297	0.156718	0.560788
ENSG00000157181	ODR4	1	186375838	186421378	0.027806	0.975247	-0.179631	0.699059
ENSG00000073756	PTGS2	1	186671791	186680427	.	.	0.714246	0.635263
ENSG00000116711	PLA2G4A	1	186828953	186988981	0.197601	0.91968	0.391328	0.789805
ENSG00000116741	RGS2	1	192809039	192812283	-0.135517	0.896544	-0.129611	0.895266
ENSG00000116750	UCHL5	1	193012250	193060080	0.102076	0.814743	-0.0650758	0.899552
ENSG00000116747	TROVE2	1	193059422	193091777	0.317006	0.546744	0.26097	0.684121
ENSG00000023572	GLRX2	1	193090866	193106114	0.0353073	0.972264	-0.221536	0.622697
ENSG00000134371	CDC73	1	193121800	193254815	0.14993	0.632971	0.00105831	0.999028
ENSG00000162687	KCNT2	1	196225779	196609225	-0.166352	0.863475	0.0586258	0.958707
ENSG00000000971	CFH	1	196651878	196747504	0.486069	0.942146	0.266417	0.979231
ENSG00000116785	CFHR3	1	196774795	196795406	-0.434243	0.850972	-0.343812	0.8773
ENSG00000143278	F13B	1	197038741	197067267	-0.466316	0.856513	0.27075	0.897509
ENSG00000066279	ASPM	1	197084128	197146694	-0.0420797	0.954359	0.0966223	0.861259
ENSG00000177888	ZBTB41	1	197153680	197200542	-0.158394	0.894353	0.117391	0.910938
ENSG00000213047	DENND1B	1	197504748	197775696	-0.402017	0.757334	-0.432646	0.621946
ENSG00000203724	C1orf53	1	197902647	197907367	-0.156109	0.951024	-0.449784	0.809432
ENSG00000151414	NEK7	1	198156963	198322420	-0.164842	0.812207	0.0619255	0.934739
ENSG00000116833	NR5A2	1	200027602	200177424	.	.	0.393314	0.883764
ENSG00000203721	LINC00862	1	200253419	200400705	-0.318452	0.862623	-0.075612	0.975944
ENSG00000230623	AC104461.1	1	200333193	200478360	0.0184769	0.986843	0.123092	0.858026
ENSG00000162702	ZNF281	1	200404940	200410056	0.0398964	0.960427	-0.0753977	0.903245
ENSG00000118193	KIF14	1	200551497	200620734	-0.166501	0.821614	-0.0517799	0.954235
ENSG00000118197	DDX59	1	200623896	200669969	-0.345487	0.552373	-0.132088	0.830523
ENSG00000118200	CAMSAP2	1	200739558	200860704	-0.0222451	0.980472	-0.0713234	0.923294
ENSG00000163362	INAVA	1	200891048	200915735	-0.0587152	0.962314	-0.112078	0.902662
ENSG00000116852	KIF21B	1	200969390	201023700	-0.234083	0.599817	-0.210547	0.515383
ENSG00000229191	AL358473.1	1	201023949	201028792	-0.30155	0.769573	0.00221229	0.999225
ENSG00000116857	TMEM9	1	201134772	201171574	-0.0771574	0.885008	-0.138528	0.636555
ENSG00000118194	TNNT2	1	201359008	201377762	0.871723	0.456834	1.04011	0.0863207
ENSG00000159166	LAD1	1	201373244	201399915	0.60785	0.836297	0.6788	0.748549
ENSG00000282221	AC119427.1	1	201399633	201401190	.	.	0.887986	0.64853
ENSG00000174307	PHLDA3	1	201464383	201469237	.	.	-0.0687697	0.983866
ENSG00000159176	CSRP1	1	201483530	201509456	0.343006	0.756772	0.498878	0.433526
ENSG00000134369	NAV1	1	201622885	201826969	0.0991045	0.914041	-0.113805	0.85849
ENSG00000231871	IPO9-AS1	1	201688259	201829559	0.0268912	0.988843	-0.298309	0.861726
ENSG00000198700	IPO9	1	201829141	201884294	0.0153905	0.987065	0.0952122	0.861436
ENSG00000198892	SHISA4	1	201888680	201892306	-0.341286	0.824859	0.0411304	0.985599
ENSG00000134375	TIMM17A	1	201955491	201970661	0.0540389	0.94859	-0.166654	0.812846
ENSG00000176393	RNPEP	1	201982372	202006147	0.0823182	0.916619	0.0987714	0.898134
ENSG00000234678	ELF3-AS1	1	201995696	202010463	.	.	-0.631008	0.753587
ENSG00000143862	ARL8A	1	202133404	202144743	0.126518	0.833173	0.19989	0.514386
ENSG00000143851	PTPN7	1	202147013	202161588	.	.	-1.33036	0.554067
ENSG00000243323	PTPRVP	1	202168051	202189455	.	.	-0.278762	0.960901
ENSG00000133067	LGR6	1	202193901	202319781	.	.	0.260262	0.92908
ENSG00000077152	UBE2T	1	202331657	202341980	-0.310029	0.532294	-0.258453	0.449219
ENSG00000077157	PPP1R12B	1	202348699	202592706	0.0157789	0.987927	-0.0192912	0.986994
ENSG00000143858	SYT2	1	202590596	202710417	0.131748	0.917751	-0.0750325	0.950867
ENSG00000117139	KDM5B	1	202724495	202809470	-0.0495837	0.956882	0.050446	0.953916
ENSG00000214796	AC098934.1	1	202851828	202861620	-0.0742145	0.942598	0.217162	0.753654
ENSG00000234996	AC098934.2	1	202861754	202875241	-0.459969	0.686531	-0.0615397	0.976855
ENSG00000183155	RABIF	1	202878957	202889135	-0.0578794	0.955847	-0.172861	0.810625
ENSG00000117153	KLHL12	1	202891100	202928636	-0.0491028	0.93616	-0.00835715	0.991288
ENSG00000159346	ADIPOR1	1	202940823	202958572	-0.0486277	0.929535	-0.0015557	0.996965
ENSG00000159348	CYB5R1	1	202961869	202967280	-0.147671	0.879155	-0.221254	0.749938
ENSG00000163444	TMEM183A	1	203007386	203024848	0.0221264	0.970829	0.0422066	0.930606
ENSG00000143847	PPFIA4	1	203026498	203078740	-0.205271	0.896214	-0.00405117	0.99871
ENSG00000163485	ADORA1	1	203090654	203167405	.	.	-0.244496	0.92908
ENSG00000159388	BTG2	1	203305491	203309602	-0.873804	0.387524	-0.659901	0.452543
ENSG00000188770	OPTC	1	203494143	203508864	-0.285302	0.849434	-0.484159	0.570331
ENSG00000058668	ATP2B4	1	203626561	203744081	-0.415736	0.549331	-0.22808	0.820446
ENSG00000058673	ZC3H11A	1	203795654	203854999	0.169506	0.741096	0.288446	0.275146
ENSG00000182004	SNRPE	1	203861603	203870550	-0.0201598	0.987065	-0.207654	0.795428
ENSG00000143842	SOX13	1	204073115	204127743	0.136405	0.65947	-0.159187	0.426431
ENSG00000143845	ETNK2	1	204131062	204152003	0.104989	0.94859	0.169938	0.897514
ENSG00000261065	AL592146.1	1	204131062	204131966	.	.	-0.767261	0.665384
ENSG00000174567	GOLT1A	1	204198160	204214092	-0.0199922	0.996855	0.433891	0.800041
ENSG00000143850	PLEKHA6	1	204218851	204377665	0.443005	0.626071	0.135822	0.920836
ENSG00000158615	PPP1R15B	1	204403387	204411791	0.0814679	0.945165	0.130365	0.855644
ENSG00000133056	PIK3C2B	1	204422628	204494724	-0.152305	0.824859	-0.160472	0.774767
ENSG00000198625	MDM4	1	204516379	204558120	0.265659	0.785405	0.149195	0.895266
ENSG00000170382	LRRN2	1	204617170	204685733	1.0246	0.000127035	0.572376	0.116035
ENSG00000163531	NFASC	1	204828651	205022822	0.463165	0.545383	0.317037	0.666983
ENSG00000117222	RBBP5	1	205086142	205122015	0.00336219	0.997961	-0.119185	0.771465
ENSG00000133059	DSTYK	1	205142505	205211566	0.00200531	0.999144	-0.0793623	0.891441
ENSG00000133069	TMCC2	1	205228176	205285632	-0.243512	0.881218	-0.234765	0.884979
ENSG00000163545	NUAK2	1	205302059	205321791	-0.0314669	0.990549	-0.742531	0.374138
ENSG00000162873	KLHDC8A	1	205336065	205357090	-0.0487358	0.983796	0.170239	0.912277
ENSG00000186007	LEMD1	1	205381378	205457091	-0.440956	0.75299	-0.0536487	0.978778
ENSG00000224717	AC098936.1	1	205455929	205469024	0.0550636	0.976929	-0.318128	0.674229
ENSG00000117266	CDK18	1	205504595	205532793	0.112303	0.921615	0.205061	0.822968
ENSG00000158711	ELK4	1	205597556	205631962	-0.00427875	0.999144	-0.0134142	0.99244
ENSG00000158715	SLC45A3	1	205657851	205680459	0.193824	0.787623	0.0716437	0.933191
ENSG00000069275	NUCKS1	1	205712819	205750276	0.00376309	0.997842	0.0818693	0.847226
ENSG00000117280	RAB29	1	205767986	205775460	-0.0698487	0.958833	-0.121463	0.903167
ENSG00000133065	SLC41A1	1	205789093	205813748	0.179031	0.766564	0.157978	0.755058
ENSG00000196550	FAM72A	1	206186179	206204414	-0.484482	0.577554	-0.0530662	0.977613
ENSG00000266028	SRGAP2	1	206203345	206464443	-0.113685	0.921398	-0.21331	0.820446
ENSG00000263528	IKBKE	1	206470476	206496889	0.163886	0.830777	0.163805	0.785138
ENSG00000143486	EIF2D	1	206571292	206612463	0.0401514	0.962035	0.016851	0.982451
ENSG00000143479	DYRK3	1	206635536	206684419	-0.018967	0.986827	-0.172266	0.737245
ENSG00000162889	MAPKAPK2	1	206684944	206734283	-0.0321197	0.96942	-0.177256	0.59909
ENSG00000182795	C1orf116	1	207018521	207032756	-4.34897e-05	0.999964	0.623639	0.519515
ENSG00000123836	PFKFB2	1	207034366	207081024	-0.112247	0.959431	0.0295138	0.989066
ENSG00000180667	YOD1	1	207043849	207052980	0.0468425	0.978552	0.0338593	0.985879
ENSG00000196352	CD55	1	207321376	207386804	-0.0578469	0.959665	0.167746	0.830523
ENSG00000117322	CR2	1	207454230	207489895	0.377986	0.835376	0.42654	0.77685
ENSG00000203710	CR1	1	207496147	207641765	.	.	0.114701	0.974553
ENSG00000117335	CD46	1	207752057	207795513	-0.099373	0.876455	0.0895898	0.891443
ENSG00000076356	PLXNA2	1	208022242	208244320	0.0587924	0.982275	-0.0722837	0.97922
ENSG00000008118	CAMK1G	1	209583717	209613938	.	.	-0.935638	0.561967
ENSG00000196878	LAMB3	1	209614870	209652466	.	.	-0.274119	0.942907
ENSG00000123689	G0S2	1	209675420	209676388	-0.483811	0.895383	-0.919941	0.750365
ENSG00000162757	C1orf74	1	209779208	209784559	-0.407985	0.732588	-0.184925	0.895435
ENSG00000117595	IRF6	1	209785623	209806175	0.0202543	0.997922	0.536948	0.829704
ENSG00000117597	UTP25	1	209828007	209857565	0.165833	0.857271	-0.191944	0.784356
ENSG00000143469	SYT14	1	209938174	210171389	0.0881262	0.94859	0.195644	0.835651
ENSG00000203706	SERTAD4-AS1	1	210231456	210234047	.	.	0.197283	0.936822
ENSG00000082497	SERTAD4	1	210232799	210246631	0.55281	0.596611	-0.269967	0.831469
ENSG00000054392	HHAT	1	210328252	210676296	.	.	-0.423083	0.846876
ENSG00000117625	RCOR3	1	211258377	211316385	.	.	-0.236439	0.930994
ENSG00000082512	TRAF5	1	211326615	211374946	0.185893	0.75299	0.221458	0.686039
ENSG00000153363	LINC00467	1	211382803	211435333	0.337682	0.853525	0.619214	0.500276
ENSG00000198570	RD3	1	211476522	211492917	.	.	0.0802012	0.985879
ENSG00000170385	SLC30A1	1	211571568	211578742	0.0250326	0.995652	-0.283825	0.875823
ENSG00000117650	NEK2	1	211658657	211675630	-0.266887	0.697897	-0.0381481	0.970651
ENSG00000123684	LPGAT1	1	211743457	211830772	-0.11699	0.914722	-0.000305876	0.999829
ENSG00000143493	INTS7	1	211940399	212035542	0.14392	0.769573	0.0143091	0.985404
ENSG00000143476	DTL	1	212035553	212107400	-0.130398	0.835376	-0.142524	0.812846
ENSG00000066027	PPP2R5A	1	212285537	212361863	-0.0182383	0.978552	-0.102382	0.788046
ENSG00000065600	TMEM206	1	212363931	212414901	-0.286706	0.502032	-0.0824935	0.905208
ENSG00000260805	AC092803.2	1	212557833	212559731	0.257618	0.893669	0.518266	0.597874
ENSG00000162772	ATF3	1	212565334	212620777	-0.834533	0.720975	-0.759029	0.683523
ENSG00000123685	BATF3	1	212686418	212699985	0.448877	0.684093	0.813789	0.0678359
ENSG00000117697	NSL1	1	212726153	212791782	-0.0931176	0.881597	-0.112859	0.802355
ENSG00000203705	TATDN3	1	212791828	212816626	-0.368703	0.635468	0.0870995	0.934033
ENSG00000198468	FLVCR1-DT	1	212852108	212858088	0.0277588	0.991473	-0.223525	0.91578
ENSG00000162769	FLVCR1	1	212858255	212899363	0.222503	0.853525	-0.205013	0.866162
ENSG00000143494	VASH2	1	212950520	212992037	0.133812	0.835376	-0.0283551	0.972954
ENSG00000174606	ANGEL2	1	212992182	213015826	-0.305883	0.564769	-0.408264	0.123111
ENSG00000136643	RPS6KC1	1	213051233	213274773	0.0857458	0.896214	0.10916	0.853254
ENSG00000143499	SMYD2	1	214281102	214337131	0.312969	0.724422	-0.039027	0.979287
ENSG00000152104	PTPN14	1	214348696	214552449	0.2907	0.295503	0.195754	0.559178
ENSG00000117724	CENPF	1	214603195	214664588	-0.0733752	0.899506	-0.0615195	0.910291
ENSG00000136636	KCTD3	1	215567392	215621807	0.148678	0.632186	0.119747	0.687697
ENSG00000042781	USH2A	1	215622894	216423396	0.533584	0.824859	0.579556	0.820446
ENSG00000196482	ESRRG	1	216503246	217137755	-0.712069	0.550424	0.460605	0.64853
ENSG00000092978	GPATCH2	1	217426992	217631082	0.0991599	0.885359	0.20227	0.428402
ENSG00000067533	RRP15	1	218285287	218337983	-0.0197768	0.981522	-0.18284	0.714437
ENSG00000277007	AC096642.1	1	219270774	219273387	.	.	-0.372092	0.925392
ENSG00000136628	EPRS	1	219968601	220046658	-0.137221	0.652949	-0.0385562	0.940638
ENSG00000162813	BPNT1	1	220057482	220090462	0.136119	0.820692	0.208801	0.536938
ENSG00000067704	IARS2	1	220094102	220148041	0.0358635	0.962526	-0.0431039	0.939158
ENSG00000118873	RAB3GAP2	1	220148293	220272454	0.0644013	0.896214	-0.0423753	0.933802
ENSG00000116141	MARK1	1	220528183	220664461	0.0993111	0.838915	0.156401	0.608889
ENSG00000162817	C1orf115	1	220689845	220699157	-0.179208	0.89712	0.131702	0.929105
ENSG00000117791	2021-03-02	1	220748225	220784815	0.132956	0.879155	0.0487263	0.960875
ENSG00000186205	2021-03-01	1	220786759	220819657	0.296575	0.732287	0.413667	0.420293
ENSG00000136630	HLX	1	220879400	220885059	.	.	0.0756506	0.984187
ENSG00000143507	DUSP10	1	221701424	221742176	0.209121	0.904758	-0.371989	0.757317
ENSG00000143498	TAF1A	1	222557902	222589933	0.116301	0.876633	-0.0133491	0.98914
ENSG00000225265	TAF1A-AS1	1	222589825	222593032	-0.901629	0.420721	-0.331497	0.836839
ENSG00000154305	MIA3	1	222618086	222668012	-0.152241	0.809873	-0.144295	0.745361
ENSG00000272750	AL592148.3	1	222658867	222661512	.	.	-0.188837	0.942787
ENSG00000186063	AIDA	1	222668013	222713210	0.00476981	0.99411	0.0250182	0.959118
ENSG00000162819	BROX	1	222712553	222735196	0.37688	0.377829	0.147871	0.755058
ENSG00000228106	AL392172.1	1	222815022	222837384	.	.	-0.336174	0.910938
ENSG00000278610	AC093152.1	1	222815064	222994906	.	.	-0.740625	0.670432
ENSG00000154309	DISP1	1	222872271	223005995	-0.102368	0.928566	-0.288086	0.555343
ENSG00000187554	TLR5	1	223109406	223143282	.	.	-0.235703	0.938551
ENSG00000143502	SUSD4	1	223220819	223364202	0.286622	0.787623	-0.0317917	0.986217
ENSG00000162909	CAPN2	1	223701593	223776018	-0.218542	0.858584	-0.107476	0.92908
ENSG00000143514	TP53BP2	1	223779899	223845972	0.0278773	0.976835	-0.0619571	0.93907
ENSG00000272645	GTF2IP20	1	223951394	223992594	-0.503356	0.741505	-0.235003	0.885678
ENSG00000185495	AC138393.1	1	223992743	224010612	-0.480768	0.613606	-0.421558	0.588914
ENSG00000143756	FBXO28	1	224114087	224162047	0.102073	0.844384	-0.100218	0.846876
ENSG00000143753	DEGS1	1	224175756	224193441	0.238154	0.764434	0.117998	0.902316
ENSG00000143748	NVL	1	224227334	224330387	0.022631	0.98028	-0.0879274	0.89664
ENSG00000143771	CNIH4	1	224356850	224379459	-0.0462075	0.925561	-0.131536	0.678279
ENSG00000162923	WDR26	1	224385143	224437033	-0.0631823	0.956187	-0.182062	0.815207
ENSG00000143786	CNIH3	1	224434660	224740549	0.633762	0.609598	-0.133222	0.936572
ENSG00000233384	AC096537.1	1	224611404	224616220	.	.	0.856535	0.366815
ENSG00000185842	DNAH14	1	224896262	225399292	0.199641	0.684562	0.454484	0.000611253
ENSG00000143815	LBR	1	225401502	225428925	-0.18141	0.565977	-0.105737	0.740026
ENSG00000154380	ENAH	1	225486835	225653142	0.121782	0.824859	0.0368797	0.9623
ENSG00000143742	SRP9	1	225777813	225790466	-0.161764	0.621879	-0.0822729	0.827643
ENSG00000143819	EPHX1	1	225810092	225845563	0.158151	0.806021	0.161784	0.744256
ENSG00000242861	AL591895.1	1	225840883	225846522	.	.	0.0138293	0.994945
ENSG00000196187	TMEM63A	1	225845536	225882369	0.15612	0.915619	0.145223	0.918426
ENSG00000243709	LEFTY1	1	225886282	225911382	-0.297298	0.945254	-0.575164	0.86995
ENSG00000255835	AL117348.2	1	225886696	225924278	-0.101026	0.943741	-0.149178	0.903245
ENSG00000143811	PYCR2	1	225919877	225924340	-0.0519957	0.967906	-0.112706	0.910291
ENSG00000284519	MIR6741	1	225922080	225922142	.	.	0.0406359	0.989285
ENSG00000143768	LEFTY2	1	225936598	225941489	0.889404	0.709169	-0.149652	0.967648
ENSG00000143751	SDE2	1	225982702	225999331	-0.235754	0.867831	-0.426997	0.614454
ENSG00000225518	LINC01703	1	226083639	226090292	.	.	0.0578018	0.986217
ENSG00000182827	ACBD3	1	226144679	226186730	-0.182306	0.850045	-0.23363	0.758126
ENSG00000183814	LIN9	1	226231149	226309869	-0.118268	0.878317	-0.161444	0.759058
ENSG00000143799	PARP1	1	226360691	226408079	0.0508288	0.916619	-0.02562	0.958707
ENSG00000143772	ITPKB	1	226631690	226739323	0.224536	0.884737	0.128457	0.935922
ENSG00000143801	PSEN2	1	226870184	226896105	-0.0118264	0.988843	0.0927962	0.896539
ENSG00000163050	COQ8A	1	226897536	226987545	0.137282	0.756777	-0.115502	0.78809
ENSG00000143776	CDC42BPA	1	226989865	227318474	0.0609812	0.93015	-0.112374	0.827882
ENSG00000181450	ZNF678	1	227563543	227677443	-0.823073	0.610287	-0.154827	0.951016
ENSG00000143740	SNAP47	1	227728539	227781231	0.121299	0.797782	-0.047634	0.927001
ENSG00000081692	JMJD4	1	227730425	227735411	0.243977	0.766764	-0.244249	0.734345
ENSG00000143816	WNT9A	1	227918656	227947898	0.186293	0.898641	-0.126043	0.936572
ENSG00000143793	C1orf35	1	228100726	228105411	-0.0560667	0.927049	-0.0683127	0.899635
ENSG00000162910	MRPL55	1	228106679	228109312	-0.0908867	0.916619	-0.176093	0.777643
ENSG00000143774	GUK1	1	228139962	228148984	-0.179128	0.664626	-0.188172	0.50331
ENSG00000198835	GJC2	1	228149852	228159826	0.474905	0.729215	0.325716	0.820446
ENSG00000181873	IBA57	1	228165815	228182257	-0.0958062	0.933363	-0.241846	0.734345
ENSG00000162913	OBSCN-AS1	1	228203506	228213664	0.521956	0.799221	0.254997	0.919103
ENSG00000154358	OBSCN	1	228208130	228378874	-0.158321	0.626071	0.0667945	0.886538
ENSG00000154370	TRIM11	1	228393673	228406840	0.0325131	0.978552	-0.0906135	0.920615
ENSG00000162931	TRIM17	1	228407940	228416861	-0.328607	0.821614	-0.130809	0.931056
ENSG00000116574	RHOU	1	228735077	228746669	0.323729	0.787623	0.32034	0.72164
ENSG00000168118	RAB4A	1	229271062	229305894	-0.0540073	0.939655	0.0221583	0.97922
ENSG00000154429	CCSAP	1	229321005	229343294	-0.271739	0.830777	0.0803196	0.960411
ENSG00000143632	ACTA1	1	229431245	229434098	1.68803	0.154386	1.89114	0.000124435
ENSG00000069248	NUP133	1	229440260	229508341	-0.0247821	0.971354	-0.0326395	0.951819
ENSG00000135776	ABCB10	1	229516582	229558695	-0.135668	0.879155	-0.120166	0.883764
ENSG00000135801	TAF5L	1	229593111	229626047	-0.131718	0.824859	-0.227407	0.550691
ENSG00000135763	URB2	1	229626234	229660199	0.410445	0.720154	0.0786248	0.964863
ENSG00000143641	GALNT2	1	230057990	230282124	0.105382	0.889827	0.135671	0.807417
ENSG00000224407	AL136988.1	1	230280312	230281893	.	.	-0.554223	0.858026
ENSG00000177614	PGBD5	1	230314482	230426371	-0.137095	0.909388	-0.229402	0.775126
ENSG00000135775	COG2	1	230642489	230693982	-0.00293088	0.998032	-0.131754	0.714437
ENSG00000119280	C1orf198	1	230837119	230869589	0.0298565	0.974074	-0.0451673	0.958707
ENSG00000223393	AL118511.1	1	230874846	230879015	.	.	0.118805	0.9733
ENSG00000143643	TTC13	1	230906243	230978875	0.0759303	0.955073	-0.186985	0.859312
ENSG00000173409	ARV1	1	230978981	231000595	-0.211306	0.724863	-0.21395	0.680143
ENSG00000143633	C1orf131	1	231223763	231241187	-0.112087	0.915619	-0.267671	0.686039
ENSG00000116906	GNPAT	1	231241207	231277973	-0.0183067	0.983599	0.130516	0.789805
ENSG00000116903	EXOC8	1	231332753	231337852	-0.0342785	0.986843	-0.120238	0.933802
ENSG00000010072	SPRTN	1	231337104	231355023	0.00764476	0.996821	-0.0656403	0.943414
ENSG00000135766	EGLN1	1	231363751	231425044	-0.426988	0.533323	-0.539042	0.149362
ENSG00000116918	TSNAX	1	231528653	231566524	0.019999	0.979131	-0.0361885	0.960875
ENSG00000235152	AL353052.1	1	232160091	232185643	-0.0348784	0.987065	-0.398266	0.664519
ENSG00000116991	SIPA1L2	1	232397965	232561558	0.510902	0.601225	-0.0537262	0.978861
ENSG00000212916	MAP10	1	232804892	232808407	-0.207288	0.893671	-0.171191	0.908676
ENSG00000135778	NTPCR	1	232950605	232983882	0.0961592	0.835376	0.0123128	0.986217
ENSG00000135749	PCNX2	1	232983435	233295713	0.0856831	0.843688	0.13044	0.590881
ENSG00000251508	AL133380.1	1	233295325	233295727	0.256912	0.909761	0.482313	0.753593
ENSG00000143674	MAP3K21	1	233327768	233385148	0.257242	0.786995	0.267042	0.70901
ENSG00000135750	KCNK1	1	233614004	233672512	-0.0169972	0.991988	0.253606	0.80607
ENSG00000183780	SLC35F3	1	233904933	234324516	0.0574445	0.982275	0.201669	0.927889
ENSG00000233332	AL122008.3	1	234212606	234215088	.	.	0.114197	0.980676
ENSG00000231663	AL355472.1	1	234372807	234373593	-0.509434	0.777359	-0.366122	0.796281
ENSG00000059588	TARBP1	1	234391313	234479103	0.194695	0.802675	0.137039	0.832899
ENSG00000168264	IRF2BP2	1	234604269	234609525	.	.	-0.536001	0.813653
ENSG00000173726	TOMM20	1	235109336	235128936	-0.0959559	0.824859	0.0274358	0.956194
ENSG00000207181	SNORA14B	1	235127803	235127937	.	.	-0.383955	0.801404
ENSG00000188739	RBM34	1	235131183	235161457	.	.	0.0765985	0.972954
ENSG00000054267	ARID4B	1	235131634	235328219	-0.0396111	0.959903	0.0365548	0.958707
ENSG00000152904	GGPS1	1	235327350	235344532	0.0950914	0.942749	0.409952	0.467849
ENSG00000285053	TBCE	1	235328570	235448952	-0.150997	0.806021	-0.00326324	0.995218
ENSG00000284770	TBCE	1	235367360	235452443	-0.183832	0.893604	-0.349729	0.729116
ENSG00000162885	B3GALNT2	1	235449923	235504481	-0.189985	0.75299	0.0511983	0.948749
ENSG00000168243	GNG4	1	235547687	235650754	-0.0798963	0.942749	0.0751219	0.915661
ENSG00000143669	LYST	1	235661041	235883640	-1.29244	0.440565	-0.573515	0.817398
ENSG00000116962	NID1	1	235975830	236065162	-0.0985727	0.953303	-0.0225512	0.991156
ENSG00000077585	GPR137B	1	236142505	236221865	-0.41141	0.692417	-0.117405	0.927001
ENSG00000086619	ERO1B	1	236215555	236281985	-0.723793	0.398084	-0.360094	0.746617
ENSG00000186197	EDARADD	1	236348257	236502915	-0.153544	0.935724	-0.0761049	0.972954
ENSG00000116977	LGALS8	1	236518000	236552981	-0.303871	0.809462	-0.180883	0.883936
ENSG00000119285	HEATR1	1	236549005	236604504	0.118266	0.863559	-0.0734573	0.920836
ENSG00000077522	ACTN2	1	236686454	236764631	0.343219	0.727942	0.142665	0.912164
ENSG00000116984	MTR	1	236795281	236903981	-0.000179106	0.999931	0.071063	0.960188
ENSG00000198626	RYR2	1	237042205	237833988	1.17518	0.000216953	0.559998	0.246969
ENSG00000215808	LINC01139	1	238476542	238486054	0.457692	0.773688	0.608164	0.533493
ENSG00000133019	CHRM3	1	239386565	239915452	-0.179429	0.909761	-0.31869	0.77685
ENSG00000155816	FMN2	1	240014348	240475189	.	.	-0.842773	0.658495
ENSG00000182901	RGS7	1	240775515	241357230	.	.	0.480437	0.758478
ENSG00000091483	FH	1	241497603	241519761	-0.126971	0.665159	-0.169475	0.383796
ENSG00000054277	OPN3	1	241590102	241677376	-0.0589755	0.981508	0.586567	0.582183
ENSG00000203668	CHML	1	241628853	241640254	0.0746351	0.965359	-0.129448	0.92948
ENSG00000174371	EXO1	1	241847967	241895148	-0.17931	0.754848	-0.112496	0.847515
ENSG00000197769	MAP1LC3C	1	241995490	241999073	.	.	-0.711174	0.645055
ENSG00000180287	PLD5	1	242082986	242524696	0.100077	0.972264	-0.814676	0.503328
ENSG00000143702	CEP170	1	243124428	243255348	0.0139085	0.980434	0.0081473	0.986994
ENSG00000054282	SDCCAG8	1	243256034	243500092	-0.238011	0.769573	-0.195817	0.78727
ENSG00000117020	AKT3	1	243488233	243851079	-0.0636988	0.964445	0.284595	0.723952
ENSG00000179456	ZBTB18	1	244048939	244057476	-0.156394	0.943892	0.0578453	0.984003
ENSG00000240963	AL645465.1	1	244375100	244409592	0.101309	0.909185	0.173014	0.77685
ENSG00000035687	ADSS	1	244408494	244452134	0.232208	0.727942	0.215548	0.652401
ENSG00000121644	DESI2	1	244652935	244709033	-0.063522	0.958833	0.123243	0.898684
ENSG00000153187	HNRNPU	1	244840638	244864560	0.158321	0.808038	0.0803662	0.910938
ENSG00000272195	AL356512.1	1	244969350	244971088	-0.874796	0.613186	0.337115	0.888193
ENSG00000203666	EFCAB2	1	244969705	245127164	-0.0587447	0.951646	-0.108519	0.899174
ENSG00000162849	KIF26B	1	245154985	245709431	0.338897	0.89348	-0.289557	0.905208
ENSG00000185420	SMYD3	1	245749342	246507312	-0.0824135	0.896961	0.0792878	0.879072
ENSG00000162851	TFB2M	1	246540560	246566324	0.0346819	0.970613	-0.104903	0.891817
ENSG00000162852	CNST	1	246566444	246668584	-0.182276	0.824859	0.00134138	0.999743
ENSG00000143653	SCCPDH	1	246724047	246768137	-0.134208	0.873975	-0.0739513	0.932809
ENSG00000153207	AHCTF1	1	246839098	246931967	0.236663	0.58167	0.0535154	0.940525
ENSG00000197472	ZNF695	1	246945547	247008093	-0.177135	0.85341	-0.0260227	0.98508
ENSG00000277462	ZNF670	1	247036784	247078755	-0.438263	0.613839	-0.349974	0.676189
ENSG00000188295	ZNF669	1	247099962	247104372	0.0518375	0.957874	0.0268571	0.979303
ENSG00000196418	ZNF124	1	247121975	247172016	-0.232698	0.898641	-0.594433	0.570882
ENSG00000259865	AL390728.6	1	247187281	247188526	0.13016	0.896961	-0.0469672	0.965513
ENSG00000227671	AL390728.4	1	247189851	247210856	0.149259	0.863475	-0.00777155	0.99295
ENSG00000162714	ZNF496	1	247297412	247331846	0.0595134	0.876455	0.0417373	0.925392
ENSG00000162722	TRIM58	1	247857199	247878205	0.313146	0.813713	0.185464	0.855644
ENSG00000229703	CR589904.1	1	248691760	248716755	.	.	0.115087	0.97551
ENSG00000175137	SH3BP5L	1	248810446	248826633	-0.0277671	0.976929	-0.106829	0.879072
ENSG00000171161	ZNF672	1	248838210	248849517	-0.0539578	0.937294	-0.0078937	0.991366
ENSG00000171163	ZNF692	1	248850006	248859144	0.311432	0.65163	0.155669	0.862188
ENSG00000185220	PGBD2	1	248906196	248919946	0.0725451	0.952975	0.0901344	0.933802
ENSG00000261456	TUBB8	10	46892	74163	0.313169	0.766564	0.014473	0.99244
ENSG00000015171	ZMYND11	10	134465	254637	-0.118207	0.926559	0.0166825	0.991262
ENSG00000151240	DIP2C	10	274190	689668	-0.103834	0.881427	-0.0607197	0.932026
ENSG00000107929	LARP4B	10	806914	931705	0.0913021	0.885008	0.0363134	0.958707
ENSG00000205740	AL359878.1	10	971146	988341	-0.33278	0.824859	0.489664	0.570331
ENSG00000107937	GTPBP4	10	988019	1019936	0.0695369	0.94572	-0.135769	0.884108
ENSG00000232656	IDI2-AS1	10	1022666	1044201	-0.599639	0.65187	-0.5403	0.539478
ENSG00000047056	WDR37	10	1049538	1132384	-0.0244733	0.981508	-0.0631314	0.941573
ENSG00000185736	ADARB2	10	1177318	1737476	.	.	0.431423	0.73453
ENSG00000067057	PFKP	10	3066333	3137712	0.350381	0.377829	0.485194	0.000948506
ENSG00000107959	PITRM1	10	3137728	3172841	0.139068	0.894353	-0.123246	0.899263
ENSG00000067082	KLF6	10	3775996	3785281	-0.126009	0.916619	-0.462671	0.289323
ENSG00000165568	AKR1E2	10	4786629	4848062	-0.293742	0.836297	-0.403304	0.699059
ENSG00000187134	AKR1C1	10	4963253	4983283	-0.424986	0.824859	-0.424424	0.786746
ENSG00000151632	AKR1C2	10	4987400	5018031	-0.709766	0.639025	-0.53258	0.717497
ENSG00000196139	AKR1C3	10	5035354	5107686	-0.373809	0.896811	-0.0749092	0.986217
ENSG00000173848	NET1	10	5412551	5458463	0.0741273	0.930544	-0.0654125	0.910938
ENSG00000196372	ASB13	10	5638867	5666595	-0.795407	0.0518038	-0.267566	0.683128
ENSG00000108021	FAM208B	10	5684838	5763740	0.126101	0.895034	-0.0597013	0.958707
ENSG00000057608	GDI2	10	5765223	5842132	-0.0307864	0.979096	-0.0179458	0.987248
ENSG00000134461	ANKRD16	10	5861617	5889906	-0.0508219	0.962959	0.209876	0.684248
ENSG00000240180	RPL12P28	10	5861805	5862594	.	.	0.0721285	0.978488
ENSG00000134452	FBH1	10	5890203	5937594	0.14694	0.863475	-0.0756399	0.933112
ENSG00000134470	IL15RA	10	5943639	5978187	.	.	0.126852	0.977613
ENSG00000134453	RBM17	10	6088987	6117457	-0.21621	0.837714	-0.158494	0.879072
ENSG00000170525	PFKFB3	10	6144934	6254644	0.204115	0.835376	-0.0160095	0.991262
ENSG00000065675	PRKCQ	10	6427143	6580301	0.202472	0.790017	0.355445	0.352201
ENSG00000237943	PRKCQ-AS1	10	6580419	6616452	0.270235	0.725418	0.33749	0.512452
ENSG00000285988	AL392086.3	10	6737418	6840712	.	.	0.397851	0.869184
ENSG00000198879	SFMBT2	10	7158624	7411486	-0.102283	0.931848	-0.102212	0.927001
ENSG00000123243	ITIH5	10	7559270	7666998	-0.693026	0.706081	0.329378	0.855644
ENSG00000151657	KIN	10	7750962	7787981	0.0121573	0.988287	-0.0664691	0.920836
ENSG00000165629	ATP5F1C	10	7788129	7807815	-0.182389	0.833173	-0.164719	0.837485
ENSG00000165632	TAF3	10	7818504	8016627	0.258039	0.631649	0.0849841	0.920837
ENSG00000225383	SFTA1P	10	10784437	10794980	.	.	0.860619	0.828543
ENSG00000048740	CELF2	10	10798397	11336675	-0.112504	0.942887	0.0509317	0.97922
ENSG00000148429	USP6NL	10	11453946	11611754	-0.0953216	0.905598	-0.13814	0.825031
ENSG00000148426	PROSER2	10	11823339	11872277	-0.190492	0.894353	-0.327205	0.753593
ENSG00000151461	UPF2	10	11920022	12043170	0.0850484	0.916425	-0.0569934	0.932809
ENSG00000181192	DHTKD1	10	12068972	12123225	-0.285586	0.656487	-0.0781782	0.933112
ENSG00000065665	SEC61A2	10	12129637	12169961	-0.0551937	0.93214	0.146174	0.60975
ENSG00000165609	NUDT5	10	12165325	12196144	0.00775732	0.991473	-0.0388786	0.949718
ENSG00000151465	CDC123	10	12195965	12250589	-0.069215	0.943965	-0.0834116	0.92948
ENSG00000228302	AL512770.1	10	12244751	12247845	0.379511	0.858584	0.326598	0.866476
ENSG00000183049	CAMK1D	10	12349482	12835545	0.169738	0.9303	0.220556	0.888457
ENSG00000151468	CCDC3	10	12896625	13099652	0.647337	0.421983	0.60314	0.32221
ENSG00000123240	OPTN	10	13099449	13138308	-0.154598	0.84877	0.127142	0.866162
ENSG00000065328	MCM10	10	13161554	13211104	0.0874172	0.935724	0.0222753	0.986217
ENSG00000165623	UCMA	10	13221767	13234334	.	.	0.77549	0.621946
ENSG00000107537	PHYH	10	13277796	13302412	-0.41734	0.475419	0.0839734	0.930283
ENSG00000086475	SEPHS1	10	13317424	13348298	0.184595	0.836297	0.000549661	0.999829
ENSG00000165626	BEND7	10	13438484	13528974	-0.196031	0.858066	-0.229445	0.800962
ENSG00000165630	PRPF18	10	13586927	13630868	0.113804	0.934954	-0.227446	0.831544
ENSG00000282246	AL157392.5	10	13610047	13655929	-0.821718	0.657107	-0.67374	0.716027
ENSG00000239665	AL157392.3	10	13631143	13668445	-0.239251	0.937283	-0.480069	0.840549
ENSG00000151474	FRMD4A	10	13643706	14462142	-0.0149265	0.995652	-0.076756	0.963292
ENSG00000065809	FAM107B	10	14518557	14774897	-0.33395	0.632551	0.0711714	0.956408
ENSG00000185267	CDNF	10	14819250	14838575	-0.223383	0.889141	-0.522301	0.630764
ENSG00000284024	HSPA14	10	14838160	14847018	0.0622495	0.948151	0.0743181	0.930994
ENSG00000187522	HSPA14	10	14838164	14871741	-0.268162	0.652578	-0.380079	0.224887
ENSG00000152455	SUV39H2	10	14878820	14904315	-0.0389143	0.97268	-0.0849023	0.92908
ENSG00000152457	DCLRE1C	10	14897359	14954432	-0.0452213	0.976929	-0.385138	0.568457
ENSG00000176244	ACBD7	10	15077523	15088776	-0.566325	0.557521	-0.176845	0.896539
ENSG00000152464	RPP38	10	15097180	15139818	-0.34032	0.592605	-0.444061	0.233356
ENSG00000152465	NMT2	10	15102584	15168693	-0.0167075	0.986364	-0.0463106	0.949718
ENSG00000148468	FAM171A1	10	15211643	15371062	0.0294184	0.978552	0.000373622	0.999829
ENSG00000148481	MINDY3	10	15778170	15860520	-0.0343374	0.965359	0.0240478	0.977613
ENSG00000165983	PTER	10	16436943	16513745	-0.0817014	0.941099	0.2532	0.627657
ENSG00000148484	RSU1	10	16590611	16817528	0.152485	0.851121	0.00352604	0.99659
ENSG00000107611	CUBN	10	16823966	17129817	.	.	0.100386	0.985642
ENSG00000107614	TRDMT1	10	17142254	17202054	-0.0509245	0.952975	-0.0792979	0.908312
ENSG00000229124	VIM-AS1	10	17214239	17229985	0.184436	0.915619	0.0133453	0.992534
ENSG00000026025	VIM	10	17228259	17237593	0.271376	0.843432	0.0178244	0.991366
ENSG00000234961	AL133415.1	10	17233325	17234833	.	.	-0.791853	0.820446
ENSG00000148488	ST8SIA6	10	17318383	17454330	.	.	0.0741386	0.986217
ENSG00000165996	HACD1	10	17589032	17617377	0.230054	0.646017	0.137057	0.834929
ENSG00000260589	STAM-AS1	10	17641284	17643878	-0.331223	0.869906	-0.554372	0.687481
ENSG00000136738	STAM	10	17644125	17715914	0.0226503	0.981603	-0.0792478	0.923164
ENSG00000148483	TMEM236	10	17752252	17800868	.	.	-1.36696	0.75382
ENSG00000260314	MRC1	10	17809344	17911170	.	.	-0.0666056	0.986217
ENSG00000165995	CACNB2	10	18140677	18543557	0.0133711	0.995652	0.0785013	0.958707
ENSG00000240291	AL450384.2	10	18513115	18545651	-0.709066	0.686148	-0.331012	0.883237
ENSG00000241058	NSUN6	10	18545561	18659285	-0.248028	0.809462	-0.189852	0.842419
ENSG00000165997	ARL5B	10	18659405	18681639	-0.288289	0.652578	-0.22765	0.687481
ENSG00000285852	AL353147.1	10	19812372	19816278	.	.	-0.806094	0.803776
ENSG00000120594	PLXDC2	10	19816239	20289856	-0.154631	0.799221	0.063021	0.930994
ENSG00000078114	NEBL	10	20779973	21174187	-0.0187315	0.992209	0.235761	0.857796
ENSG00000204682	CASC10	10	21492658	21497262	-0.099961	0.976835	-0.472856	0.826697
ENSG00000180592	SKIDA1	10	21513478	21526368	-1.13036	0.430667	-1.16573	0.242141
ENSG00000078403	MLLT10	10	21524675	21743630	-0.0852847	0.9303	-0.176658	0.795428
ENSG00000136770	DNAJC1	10	21756537	22003769	-0.0401944	0.98028	-0.0282204	0.986217
ENSG00000269897	COMMD3-BMI1	10	22316388	22329542	-0.153866	0.946647	0.418256	0.777643
ENSG00000150867	PIP4K2A	10	22534849	22714555	-0.302095	0.310719	-0.303985	0.0278474
ENSG00000165309	ARMC3	10	22928024	23038523	.	.	0.333438	0.803464
ENSG00000148450	MSRB2	10	23095506	23122013	-0.595883	0.624026	-0.139848	0.941573
ENSG00000120549	KIAA1217	10	23694746	24547848	0.1319	0.881393	-0.314197	0.509149
ENSG00000107863	ARHGAP21	10	24583609	24723668	-0.150799	0.893604	-0.125101	0.904483
ENSG00000099256	PRTFDC1	10	24848607	24952604	0.0539951	0.96942	-0.1963	0.835464
ENSG00000185875	THNSL1	10	25016658	25026664	-0.0534308	0.943965	0.165579	0.768114
ENSG00000280809	LINC00836	10	25651712	25732935	.	.	1.79136	0.267511
ENSG00000095777	MYO3A	10	25934071	26212536	0.221851	0.846798	0.104513	0.936763
ENSG00000148459	PDSS1	10	26697659	26746798	0.215217	0.881218	-0.0197118	0.992158
ENSG00000136754	ABI1	10	26746593	26861087	-0.129991	0.835376	-0.105318	0.861726
ENSG00000283709	FAM238C	10	26931206	26944418	0.437921	0.800606	-0.48225	0.768114
ENSG00000107890	ANKRD26	10	26991914	27100498	0.0419268	0.970613	0.0209796	0.986217
ENSG00000136758	YME1L1	10	27110112	27155266	-0.0588082	0.915619	-0.0792318	0.865088
ENSG00000120539	MASTL	10	27154824	27186924	-0.0805249	0.897074	0.0101458	0.990164
ENSG00000107897	ACBD5	10	27195214	27242130	-0.164367	0.824859	0.00036565	0.999829
ENSG00000230445	LRRC37A6P	10	27246350	27259455	-0.380058	0.787623	-0.186555	0.911042
ENSG00000238021	ARMC4P1	10	27258762	27288824	-0.173806	0.920221	0.442091	0.683774
ENSG00000099246	RAB18	10	27504174	27542237	-0.17975	0.708903	-0.182813	0.608099
ENSG00000150051	MKX	10	27672875	27746060	-0.341679	0.897873	-0.201653	0.942371
ENSG00000169126	ARMC4	10	27812164	27999048	-0.581174	0.605343	-0.436056	0.64964
ENSG00000150054	MPP7	10	28050993	28334486	-0.347148	0.622212	-0.107888	0.92639
ENSG00000254635	WAC-AS1	10	28522652	28532743	0.157339	0.893604	0.444004	0.342659
ENSG00000095787	WAC	10	28532493	28623112	-0.0620945	0.936748	-0.087589	0.901445
ENSG00000197321	SVIL	10	29457338	29736781	0.181431	0.914041	-0.26551	0.850557
ENSG00000165757	JCAD	10	30012800	30115494	0.119274	0.943741	0.00366889	0.99871
ENSG00000259994	AL353796.1	10	30302826	30306066	-0.460815	0.849338	-0.556448	0.781969
ENSG00000107951	MTPAP	10	30309801	30374448	0.0743616	0.916619	-0.130958	0.815207
ENSG00000107968	MAP3K8	10	30433937	30461833	-0.346479	0.780535	-0.0529036	0.978831
ENSG00000183621	ZNF438	10	30820207	31031937	-0.600702	0.530821	-0.528951	0.461666
ENSG00000165322	ARHGAP12	10	31805404	31928876	-0.0488123	0.962035	-0.0143121	0.990164
ENSG00000170759	KIF5B	10	32009010	32056431	-0.0453872	0.966022	0.0024357	0.99871
ENSG00000120616	EPC1	10	32267751	32378798	-0.549257	0.462069	-0.415496	0.469586
ENSG00000216937	CCDC7	10	32446140	32882874	.	.	-0.236325	0.952771
ENSG00000273038	AL365203.2	10	32887255	32889311	.	.	0.380834	0.92948
ENSG00000150093	ITGB1	10	32900319	33005792	0.0550041	0.971739	0.125791	0.92206
ENSG00000099250	NRP1	10	33177492	33336262	0.271398	0.936748	-0.222142	0.954597
ENSG00000148498	PARD3	10	34109560	34815325	0.121173	0.896214	-0.14249	0.866162
ENSG00000108094	CUL2	10	35008551	35090642	0.0219175	0.98028	-0.0329979	0.967285
ENSG00000095794	CREM	10	35126791	35212958	-0.0517169	0.976737	-0.431608	0.541981
ENSG00000108100	CCNY	10	35247025	35572669	-0.0427987	0.960507	-0.023132	0.979706
ENSG00000271335	AL117336.3	10	35314552	35336401	.	.	-0.64661	0.687481
ENSG00000198105	ZNF248	10	37776526	37858106	0.233523	0.847816	0.312941	0.737301
ENSG00000175395	ZNF25	10	37949572	37976633	-0.522609	0.756772	0.648362	0.455186
ENSG00000189180	ZNF33A	10	38010650	38065088	-0.0659928	0.925561	0.188805	0.426431
ENSG00000234420	ZNF37BP	10	42513510	42552822	-0.00190136	0.999144	-0.0771175	0.940888
ENSG00000196693	ZNF33B	10	42574185	42638568	-0.063208	0.972264	0.0472372	0.980676
ENSG00000165733	BMS1	10	42782801	42834937	0.117277	0.892576	-0.0681505	0.941998
ENSG00000165731	RET	10	43077027	43130351	-0.00849927	0.997842	-0.019113	0.991262
ENSG00000273008	AC010864.1	10	43136824	43138334	-0.414033	0.829488	0.322547	0.847515
ENSG00000169826	CSGALNACT2	10	43138486	43185308	-0.135744	0.902368	-0.0736964	0.952475
ENSG00000198915	RASGEF1A	10	43194535	43266919	-0.0217799	0.987065	-0.0551574	0.962964
ENSG00000169813	HNRNPF	10	43385617	43409166	-0.00697239	0.997842	-0.114485	0.908426
ENSG00000230555	AL450326.1	10	43420738	43422100	.	.	0.542656	0.823919
ENSG00000243660	ZNF487	10	43436841	43483179	-0.0648367	0.971686	-0.0631447	0.972592
ENSG00000198298	ZNF485	10	43606407	43617903	0.0690744	0.95376	-0.0538089	0.964285
ENSG00000230565	ZNF32-AS2	10	43645942	43648019	.	.	-0.794261	0.714437
ENSG00000107562	CXCL12	10	44370165	44386493	-0.24405	0.769368	-0.548107	0.0672366
ENSG00000107551	RASSF4	10	44959407	44995891	-0.313647	0.824859	-0.248295	0.883764
ENSG00000165507	DEPP1	10	44970981	44978810	.	.	-0.0650975	0.991156
ENSG00000165511	C10orf25	10	44997698	45000888	.	.	0.0992868	0.978861
ENSG00000165512	ZNF22	10	45000475	45005326	-0.0120747	0.997982	-0.0926465	0.974058
ENSG00000165406	2021-03-08	10	45454585	45594906	-0.299471	0.618738	-0.183638	0.77685
ENSG00000172671	ZFAND4	10	45615501	45672780	-0.315148	0.552373	-0.123951	0.879072
ENSG00000230869	AGAP10P	10	45678692	45700532	-0.148701	0.863475	-0.18998	0.800962
ENSG00000239883	PARGP1	10	45854093	45972154	-0.0604368	0.94527	-0.142215	0.825902
ENSG00000265354	TIMM23	10	45972449	46003734	-0.0020057	0.999144	-0.214695	0.813694
ENSG00000266412	NCOA4	10	46005088	46030714	0.00486856	0.997922	-0.0341293	0.968191
ENSG00000204177	BMS1P1	10	46786674	46811989	-0.281051	0.716713	0.0298728	0.981771
ENSG00000243289	AGAP13P	10	46816516	46832476	.	.	-0.42175	0.805715
ENSG00000265763	ZNF488	10	47365496	47384273	.	.	-0.0263174	0.99295
ENSG00000204172	AGAP9	10	47501854	47523638	.	.	-0.169211	0.932717
ENSG00000107643	MAPK8	10	48306639	48439360	-0.228632	0.38857	-0.162299	0.357921
ENSG00000279822	AC016397.2	10	48443836	48445820	.	.	-0.0320767	0.99244
ENSG00000128805	ARHGAP22	10	48446034	48656265	0.463919	0.583023	0.080018	0.961348
ENSG00000165633	VSTM4	10	49014245	49115509	-0.341469	0.812207	-0.123367	0.943904
ENSG00000225830	ERCC6	10	49455368	49539538	0.0869943	0.91968	-0.271153	0.292818
ENSG00000197444	OGDHL	10	49734643	49762379	0.0928417	0.937294	0.125783	0.866686
ENSG00000227345	PARG	10	49818279	49970203	0.0184444	0.985289	-0.114764	0.846876
ENSG00000204152	TIMM23B	10	49942033	49974850	-0.0448541	0.976929	-0.11434	0.929105
ENSG00000178440	LINC00843	10	49972763	49982053	-0.0994534	0.965359	0.391762	0.738181
ENSG00000099290	WASHC2A	10	50067888	50133506	0.0763066	0.949284	-0.177069	0.84314
ENSG00000188611	ASAH2	10	50182778	50248610	.	.	0.316011	0.923959
ENSG00000198964	SGMS1	10	50305586	50625163	-0.219823	0.756772	-0.00459085	0.99498
ENSG00000185532	PRKG1	10	50990891	52298350	0.101832	0.896214	0.0956448	0.895787
ENSG00000177613	CSTF2T	10	51695487	51699591	-0.0230049	0.979307	-0.0242954	0.979231
ENSG00000107984	DKK1	10	52314296	52318042	.	.	-0.880724	0.699059
ENSG00000150275	PCDH15	10	53802771	55627942	0.158233	0.959431	0.243544	0.924026
ENSG00000122952	ZWINT	10	56357228	56361275	0.14415	0.919532	-0.0711745	0.964242
ENSG00000151151	IPMK	10	58191517	58267934	-0.126388	0.89724	-0.0920381	0.92908
ENSG00000072401	UBE2D1	10	58334975	58370753	-0.231669	0.53312	-0.249315	0.393637
ENSG00000108064	TFAM	10	58385022	58399221	-0.0511863	0.962035	-0.139915	0.84281
ENSG00000122870	BICC1	10	58513140	58831437	-0.0661224	0.978552	-0.0481332	0.986217
ENSG00000148541	FAM13C	10	59246129	59363181	-0.0273487	0.992209	0.0588888	0.98518
ENSG00000165449	SLC16A9	10	59650761	59736002	0.067685	0.956482	0.0943055	0.92908
ENSG00000108091	CCDC6	10	59788763	59906656	0.245883	0.65947	-0.0420681	0.967285
ENSG00000151150	ANK3	10	60026298	60733490	-0.0118589	0.991988	0.0619521	0.952618
ENSG00000170312	CDK1	10	60778331	60794852	-0.163978	0.760175	0.0898155	0.891443
ENSG00000072422	RHOBTB1	10	60869438	61001440	-0.223515	0.824859	0.192502	0.832121
ENSG00000196932	TMEM26	10	61406643	61453450	-0.277286	0.824859	0.397952	0.614938
ENSG00000150347	ARID5B	10	61901300	62096944	-0.704662	0.601174	-0.322339	0.844739
ENSG00000182010	RTKN2	10	62183035	62268707	-0.281132	0.395367	-0.090312	0.870127
ENSG00000122877	EGR2	10	62811996	62919900	-0.133426	0.965359	-0.576675	0.732528
ENSG00000148572	NRBF2	10	63133247	63155031	-0.306005	0.671224	-0.281375	0.666983
ENSG00000171988	JMJD1C	10	63167221	63521850	-0.0141503	0.987065	-0.0272129	0.969395
ENSG00000272767	JMJD1C-AS1	10	63465229	63466563	0.120925	0.962035	0.574893	0.608099
ENSG00000165476	REEP3	10	63521363	63625123	-0.0263442	0.987065	0.148431	0.89664
ENSG00000224714	AC024600.1	10	64901136	64924518	.	.	0.707726	0.698971
ENSG00000228065	LINC01515	10	65570338	65768835	.	.	0.278522	0.921463
ENSG00000183230	CTNNA3	10	65912518	67696169	-0.11638	0.916619	0.190675	0.830523
ENSG00000108176	DNAJC12	10	67796665	67838166	.	.	-0.835168	0.509395
ENSG00000272892	AL133551.1	10	67849525	67850746	.	.	0.588279	0.843546
ENSG00000096717	SIRT1	10	67884669	67918390	-0.0521434	0.945165	-0.220179	0.527299
ENSG00000148634	HERC4	10	67921899	68075348	0.134799	0.886053	-0.083855	0.92908
ENSG00000226318	RPS3AP38	10	67960702	67961464	.	.	-0.0438759	0.98914
ENSG00000108187	PBLD	10	68282660	68333049	0.152055	0.881218	0.464759	0.298298
ENSG00000204130	RUFY2	10	68341107	68407294	-0.114076	0.916619	-0.0394561	0.970288
ENSG00000138346	DNA2	10	68414064	68472121	0.0383437	0.978552	0.109199	0.920837
ENSG00000122912	SLC25A16	10	68477999	68527474	-0.148954	0.857271	-0.0648234	0.949942
ENSG00000138336	TET1	10	68560656	68694482	0.237372	0.841783	-0.086734	0.950407
ENSG00000260400	AL513534.1	10	68698500	68700794	-0.146583	0.88378	-0.252608	0.714437
ENSG00000060339	CCAR1	10	68721012	68792377	0.298795	0.741996	-0.11408	0.930299
ENSG00000221184	MIR1254-1	10	68759318	68759414	.	.	0.0362708	0.987619
ENSG00000165730	STOX1	10	68827541	68895432	-0.340624	0.778484	-0.0951489	0.951783
ENSG00000107625	DDX50	10	68901278	68946847	-0.356603	0.54527	-0.131061	0.861819
ENSG00000165732	DDX21	10	68956128	68985073	0.210255	0.787623	-0.0974446	0.927001
ENSG00000198954	KIF1BP	10	68988721	69043544	-0.0692503	0.902368	-0.0532398	0.92908
ENSG00000122862	SRGN	10	69088106	69104811	0.551276	0.937294	-0.0985151	0.992742
ENSG00000156502	SUPV3L1	10	69180232	69209099	-0.119819	0.846531	-0.253847	0.37829
ENSG00000156515	HK1	10	69269984	69401884	-0.0156552	0.985425	0.110249	0.825902
ENSG00000099282	TSPAN15	10	69451473	69507669	-0.129351	0.929921	-0.0950751	0.94858
ENSG00000171224	FAM241B	10	69630251	69633599	-0.370042	0.409865	-0.238507	0.341317
ENSG00000197467	COL13A1	10	69801867	69964275	0.296564	0.815493	-0.119989	0.90671
ENSG00000099284	H2AFY2	10	70052796	70112280	-0.428625	0.640707	-0.295556	0.727703
ENSG00000042286	AIFM2	10	70098223	70132934	-0.151878	0.903658	-0.350439	0.618674
ENSG00000156521	TYSND1	10	70137981	70146676	-0.0400387	0.976929	0.165217	0.861726
ENSG00000079332	SAR1A	10	70147289	70170523	0.0272907	0.971354	-0.0576798	0.925674
ENSG00000180817	PPA1	10	70202830	70233911	-0.121965	0.894353	-0.167201	0.831469
ENSG00000172731	LRRC20	10	70298970	70382650	-0.272136	0.593392	-0.0151806	0.986994
ENSG00000148730	EIF4EBP2	10	70404379	70428618	-0.0982487	0.871156	-0.0880903	0.86757
ENSG00000156574	NODAL	10	70432315	70447951	0.689677	0.830777	-0.380448	0.91069
ENSG00000107719	PALD1	10	70478821	70568449	0.427628	0.210669	0.241933	0.509395
ENSG00000138316	ADAMTS14	10	70672803	70762441	-0.142841	0.95376	-0.429569	0.805001
ENSG00000166224	SGPL1	10	70815961	70881173	-0.135627	0.824859	-0.0815258	0.896539
ENSG00000166228	PCBD1	10	70882280	70888784	-0.263422	0.295503	-0.205697	0.287526
ENSG00000107731	UNC5B	10	71212570	71302864	0.210397	0.652578	-0.201119	0.501486
ENSG00000237512	UNC5B-AS1	10	71217224	71218228	.	.	0.418916	0.823919
ENSG00000198246	SLC29A3	10	71319258	71381423	-0.295001	0.65947	-0.227309	0.649313
ENSG00000279406	AL359183.1	10	71364243	71366374	.	.	-0.800665	0.70617
ENSG00000107736	CDH23	10	71396934	71815947	-0.127779	0.9303	-0.385838	0.657953
ENSG00000214688	C10orf105	10	71711702	71737824	-1.16115	0.302714	-1.01142	0.113867
ENSG00000107738	VSIR	10	71747559	71773498	.	.	-0.364791	0.866754
ENSG00000197746	PSAP	10	71816298	71851375	-0.0413842	0.962035	-0.113632	0.858026
ENSG00000122863	CHST3	10	71964365	72013564	-0.102854	0.970829	0.220018	0.91417
ENSG00000107742	SPOCK2	10	72059035	72089032	-0.453228	0.824859	-0.0533571	0.986217
ENSG00000138303	ASCC1	10	72096032	72217134	-0.14826	0.748738	-0.0466421	0.936572
ENSG00000166295	ANAPC16	10	72216000	72235860	-0.247973	0.613839	-0.148422	0.795428
ENSG00000168209	DDIT4	10	72273920	72276036	-1.88488	0.436999	-1.42705	0.511513
ENSG00000148719	DNAJB12	10	72332830	72355230	-0.032568	0.970829	-0.189372	0.663632
ENSG00000107745	MICU1	10	72367327	72626191	-0.135588	0.835376	-0.0655137	0.932717
ENSG00000156026	MCU	10	72692131	72887694	0.00979069	0.987065	0.0888132	0.74908
ENSG00000122884	P4HA1	10	73007217	73096974	-0.0798341	0.916619	-0.0143425	0.986994
ENSG00000166321	NUDT13	10	73110375	73131828	0.0816633	0.916619	0.208527	0.560823
ENSG00000272599	AC016394.1	10	73124573	73125532	-0.735801	0.0951319	-0.503908	0.181953
ENSG00000122882	ECD	10	73130155	73169055	-0.0662963	0.917966	-0.154778	0.703406
ENSG00000138286	FAM149B1	10	73168166	73244504	-0.716628	0.0457293	-0.297644	0.59909
ENSG00000213551	DNAJC9	10	73183362	73248862	-0.0979373	0.914824	-0.274631	0.597911
ENSG00000182180	MRPS16	10	73248843	73252693	-0.111358	0.860769	-0.0978324	0.865203
ENSG00000227540	DNAJC9-AS1	10	73252791	73254349	-0.34678	0.732533	0.0773639	0.960463
ENSG00000156042	CFAP70	10	73253759	73358859	-0.439577	0.849609	-0.0933722	0.97922
ENSG00000138279	ANXA7	10	73375101	73414076	-0.0376911	0.971739	-0.101432	0.901445
ENSG00000166343	MSS51	10	73423579	73433561	-0.231823	0.935724	-0.372366	0.886538
ENSG00000107758	PPP3CB	10	73436428	73496024	-0.111499	0.894353	-0.011905	0.991262
ENSG00000221817	PPP3CB-AS1	10	73495525	73520070	-0.305928	0.860769	0.0784657	0.967285
ENSG00000166348	USP54	10	73497538	73625953	-0.0080658	0.995175	-0.12441	0.813653
ENSG00000242338	BMS1P4	10	73715843	73730469	.	.	0.380569	0.873167
ENSG00000250959	GLUD1P3	10	73730562	73737311	-0.0934064	0.945254	0.00523968	0.997062
ENSG00000235316	DUSP8P5	10	73731824	73733638	-0.242449	0.913341	0.0423293	0.985831
ENSG00000279088	AC022400.7	10	73742995	73744230	-0.101959	0.896811	-0.0243375	0.981771
ENSG00000176986	SEC24C	10	73744384	73772161	-0.0450321	0.965625	-0.107575	0.895266
ENSG00000196968	FUT11	10	73772291	73780251	-0.174696	0.863415	-0.149107	0.880321
ENSG00000172586	CHCHD1	10	73782047	73783652	-0.0752354	0.9291	-0.177578	0.74321
ENSG00000214655	ZSWIM8	10	73785582	73801797	0.0795962	0.95235	0.0270566	0.986217
ENSG00000148660	CAMK2G	10	73812501	73874591	0.0386099	0.965359	0.0384182	0.960875
ENSG00000122861	PLAU	10	73909177	73917497	0.342972	0.835376	0.282903	0.814172
ENSG00000035403	VCL	10	73995193	74121363	0.327654	0.53236	-0.00781251	0.99295
ENSG00000185009	AP3M1	10	74120255	74151063	-0.173429	0.757715	-0.235928	0.473204
ENSG00000156110	ADK	10	74151185	74709303	-0.00350991	0.999144	0.00389358	0.995656
ENSG00000156650	KAT6B	10	74824927	75032624	0.0544669	0.962959	-0.356066	0.366815
ENSG00000079393	DUSP13	10	75094432	75109221	-0.177137	0.914041	-0.440277	0.60128
ENSG00000156671	SAMD8	10	75099586	75182123	-0.20071	0.889622	-0.276758	0.799706
ENSG00000165637	VDAC2	10	75210154	75231448	0.0439659	0.956364	-0.0774602	0.905208
ENSG00000165644	COMTD1	10	75233969	75236030	-0.0453401	0.978552	-0.0903861	0.952475
ENSG00000156113	KCNMA1	10	76869601	77638369	0.24716	0.891668	-0.260779	0.866162
ENSG00000151208	DLG5	10	77790791	77926526	0.23039	0.724275	0.0983833	0.901825
ENSG00000148606	POLR3A	10	77969251	78029545	0.0881754	0.915619	-0.102476	0.874028
ENSG00000138326	RPS24	10	78033732	78056813	-0.126684	0.894353	-0.202791	0.789805
ENSG00000108175	ZMIZ1	10	79069035	79316528	-0.180866	0.893499	-0.653942	0.155319
ENSG00000108179	PPIF	10	79347469	79355337	0.215267	0.845465	0.199171	0.858026
ENSG00000165424	ZCCHC24	10	79382325	79445627	-0.242928	0.799344	-0.123085	0.905208
ENSG00000219430	MBL3P	10	79582298	79584877	.	.	0.0598048	0.986217
ENSG00000280355	AL132656.4	10	79681973	79684094	0.016186	0.996429	-0.444938	0.642042
ENSG00000278616	BEND3P3	10	79682997	79685436	.	.	-0.140962	0.969395
ENSG00000224886	AL132656.1	10	79684494	79684983	.	.	-0.613175	0.658495
ENSG00000228570	NUTM2E	10	79841358	79850878	.	.	0.186186	0.940888
ENSG00000230091	TMEM254-AS1	10	80046860	80078912	.	.	-0.247854	0.905208
ENSG00000133678	TMEM254	10	80078646	80092557	-0.265776	0.559354	-0.284419	0.0352462
ENSG00000189129	PLAC9	10	80131682	80145359	0.0526421	0.986364	0.405431	0.825902
ENSG00000122359	ANXA11	10	80150889	80205572	0.2872	0.562377	0.375325	0.16612
ENSG00000151224	MAT1A	10	80271820	80289684	-0.852869	0.553248	-0.0125893	0.994596
ENSG00000133665	DYDC2	10	80344745	80368073	-0.255673	0.769573	-0.29341	0.617036
ENSG00000122378	PRXL2A	10	80407829	80437115	-0.131815	0.842761	-0.192465	0.61291
ENSG00000108219	TSPAN14	10	80454166	80533123	-0.0959367	0.915619	-0.138859	0.840572
ENSG00000165678	GHITM	10	84139440	84153245	-0.0948683	0.894353	-0.243151	0.501486
ENSG00000148600	CDHR1	10	84194635	84219621	0.478532	0.708903	0.413502	0.687481
ENSG00000148602	LRIT1	10	84231593	84241461	-0.713081	0.692309	-1.01348	0.322748
ENSG00000229404	LINC00858	10	84279980	84294659	.	.	-0.125257	0.975096
ENSG00000107771	CCSER2	10	84328558	84518521	-0.155401	0.824859	-0.053757	0.951016
ENSG00000062650	WAPL	10	86435256	86521815	-0.0238625	0.976737	-0.168474	0.645208
ENSG00000122367	LDB3	10	86668449	86736068	0.580283	0.583023	0.586601	0.468877
ENSG00000272631	AC067750.1	10	86749754	86756298	-0.0885541	0.945254	0.297348	0.737245
ENSG00000107779	BMPR1A	10	86756601	86932838	0.191259	0.687837	-0.00931616	0.991156
ENSG00000173269	MMRN2	10	86935540	86969481	-0.0103281	0.997982	0.130986	0.960188
ENSG00000173267	SNCG	10	86958618	86963260	-0.35341	0.779777	-0.525306	0.445958
ENSG00000272734	ADIRF-AS1	10	86965345	86971311	-0.145355	0.967531	-0.352718	0.891817
ENSG00000148672	GLUD1	10	87050486	87094866	-0.00329686	0.999144	0.0156315	0.986994
ENSG00000214562	NUTM2D	10	87357668	87370695	.	.	-0.591123	0.820446
ENSG00000107789	MINPP1	10	87504875	87553460	-0.285864	0.613308	-0.179512	0.77478
ENSG00000225913	AL138767.3	10	87607985	87659279	.	.	-0.829829	0.714437
ENSG00000198682	PAPSS2	10	87659613	87747705	-0.309387	0.809526	-0.223872	0.856665
ENSG00000138138	ATAD1	10	87751512	87841343	-0.141719	0.824859	-0.114832	0.847515
ENSG00000227268	KLLN	10	87859161	87863437	.	.	0.497032	0.748124
ENSG00000171862	PTEN	10	87863113	87971930	-0.0722291	0.933363	-0.0299997	0.976349
ENSG00000184719	RNLS	10	88273864	88584530	0.0235195	0.991473	-0.147462	0.910938
ENSG00000138134	STAMBPL1	10	88879734	88975153	-0.104798	0.945254	0.000718666	0.999829
ENSG00000107796	ACTA2	10	88935074	88991339	0.562508	0.94859	0.490331	0.970651
ENSG00000107798	LIPA	10	89213569	89414557	0.231194	0.71891	0.280721	0.321302
ENSG00000152778	IFIT5	10	89414586	89421001	.	.	-0.17823	0.933802
ENSG00000152779	SLC16A12	10	89430299	89556641	-0.128409	0.966824	0.703429	0.659594
ENSG00000152782	PANK1	10	89579497	89645572	-0.0554019	0.965359	-0.0250844	0.986217
ENSG00000249962	AL157400.5	10	89644603	89645223	0.13123	0.942749	0.357698	0.737086
ENSG00000232936	AL157400.2	10	89645282	89650667	.	.	-0.122189	0.963056
ENSG00000235100	AL157400.3	10	89667181	89699671	0.234321	0.910473	0.354172	0.829416
ENSG00000240996	AL157400.4	10	89694295	89697928	0.191938	0.915774	0.563577	0.489011
ENSG00000138182	KIF20B	10	89701610	89774939	0.0600079	0.945254	-0.0178176	0.986217
ENSG00000148680	HTR7	10	90740823	90857698	-0.25514	0.874851	-0.595341	0.366815
ENSG00000148688	RPP30	10	90871716	90908553	0.0588899	0.951896	-0.193833	0.774978
ENSG00000148677	ANKRD1	10	90912096	90921276	0.164099	0.978552	0.354053	0.938922
ENSG00000224851	LINC00502	10	91033157	91062164	.	.	0.197281	0.917525
ENSG00000180628	PCGF5	10	91163012	91284331	-0.0649025	0.944133	0.137941	0.861726
ENSG00000165338	HECTD2	10	91409280	91514829	-0.157771	0.885008	-0.215953	0.789805
ENSG00000119938	PPP1R3C	10	91628442	91633054	-0.408726	0.831204	-0.716593	0.488728
ENSG00000228701	TNKS2-AS1	10	91782839	91798291	.	.	-0.0134541	0.99498
ENSG00000107854	TNKS2	10	91798312	91865276	0.0430575	0.967988	0.0224369	0.98508
ENSG00000174721	FGFBP3	10	91906589	91909483	0.0376554	0.986364	-0.430165	0.566292
ENSG00000095564	BTAF1	10	91923769	92030325	-0.295856	0.636126	-0.135387	0.883237
ENSG00000107864	CPEB3	10	92046692	92291087	-0.144339	0.95376	-0.357827	0.831544
ENSG00000119912	IDE	10	92451684	92574076	-0.176696	0.8621	-0.244927	0.747056
ENSG00000138160	KIF11	10	92593286	92655395	-0.166468	0.75299	-0.0590989	0.92639
ENSG00000138190	EXOC6	10	92834713	93059493	-0.49824	0.26914	-0.163729	0.823919
ENSG00000279607	AL358613.2	10	93071972	93073466	.	.	-0.896587	0.661704
ENSG00000095596	CYP26A1	10	93073475	93077890	0.251608	0.947952	0.150949	0.972494
ENSG00000138119	MYOF	10	93306429	93482317	0.217082	0.942262	0.0625421	0.986217
ENSG00000138180	CEP55	10	93496632	93529092	-0.047448	0.962959	-0.0651194	0.949711
ENSG00000148690	FRA10AC1	10	93667883	93702572	-0.174743	0.756772	-0.112276	0.838048
ENSG00000176273	SLC35G1	10	93893973	93956062	.	.	0.065401	0.97922
ENSG00000138193	PLCE1	10	94030812	94332823	.	.	-0.112571	0.986217
ENSG00000273450	AL139124.1	10	94314907	94315327	.	.	0.13926	0.96352
ENSG00000173145	NOC3L	10	94333226	94362959	0.10711	0.913341	-0.0678826	0.94263
ENSG00000108239	TBC1D12	10	94402504	94535930	-0.51792	0.748738	-0.67629	0.480324
ENSG00000119969	HELLS	10	94501434	94613905	0.0892887	0.927915	0.0702203	0.942787
ENSG00000138109	CYP2C9	10	94938658	94989391	.	.	0.674255	0.606343
ENSG00000138115	CYP2C8	10	95036772	95069497	-0.44582	0.700621	-0.128518	0.931056
ENSG00000231829	AL157834.1	10	95141925	95168425	0.183874	0.924246	0.13872	0.950407
ENSG00000234026	AL157834.2	10	95228243	95231144	0.185621	0.927915	0.157537	0.933802
ENSG00000095637	SORBS1	10	95311771	95561414	-0.105594	0.915619	0.0517757	0.961563
ENSG00000059573	ALDH18A1	10	95605929	95656706	-0.0815212	0.910545	-0.184114	0.665384
ENSG00000119977	TCTN3	10	95663396	95694143	-0.0686	0.942262	-0.178734	0.714437
ENSG00000138185	ENTPD1	10	95711779	95869695	-0.000193998	0.999931	0.269038	0.886638
ENSG00000107443	CCNJ	10	96043394	96060870	-0.344455	0.456834	-0.293783	0.424762
ENSG00000177853	ZNF518A	10	96129715	96205288	-0.344202	0.686822	-0.344637	0.557228
ENSG00000197430	OPALIN	10	96343216	96359365	.	.	-0.422114	0.855644
ENSG00000095587	TLL2	10	96364606	96513918	0.144264	0.903323	0.227473	0.765826
ENSG00000077147	TM9SF3	10	96518109	96587452	-0.0410861	0.950723	-0.20771	0.491922
ENSG00000155629	PIK3AP1	10	96593312	96720514	0.159767	0.896289	0.045207	0.980496
ENSG00000196233	LCOR	10	96832282	96995959	-0.341092	0.741096	-0.194775	0.865059
ENSG00000187122	SLIT1	10	96998038	97185920	-0.445331	0.646017	-0.398078	0.658495
ENSG00000213390	ARHGAP19	10	97222173	97292673	-0.224137	0.632253	0.00420574	0.99498
ENSG00000181274	FRAT2	10	97332497	97334709	-0.00509903	0.997922	-0.314088	0.531936
ENSG00000225850	AL355490.1	10	97334564	97343203	.	.	0.321734	0.884108
ENSG00000052749	RRP12	10	97356358	97426076	0.233792	0.849781	-0.167435	0.895266
ENSG00000171314	PGAM1	10	97426160	97433441	0.0268213	0.979481	0.00983041	0.99244
ENSG00000171311	EXOSC1	10	97436142	97446017	-0.0584707	0.94527	-0.122726	0.87514
ENSG00000171307	ZDHHC16	10	97446131	97457370	0.0540046	0.962959	-0.191173	0.794682
ENSG00000155229	MMS19	10	97458324	97498794	-0.0812014	0.893499	0.0285276	0.966449
ENSG00000165886	UBTD1	10	97498868	97571209	0.0165615	0.987065	-0.222624	0.613493
ENSG00000171160	MORN4	10	97614553	97633500	-0.186969	0.894353	0.19995	0.873202
ENSG00000155252	PI4K2A	10	97640686	97676434	-0.339759	0.384384	-0.397289	0.0536661
ENSG00000119986	AVPI1	10	97677424	97687323	-0.309442	0.727942	-0.184233	0.825902
ENSG00000155254	MARVELD1	10	97713173	97718152	0.184605	0.892225	0.190568	0.876007
ENSG00000155256	ZFYVE27	10	97737121	97760907	-0.141288	0.878317	-0.407052	0.240362
ENSG00000120057	SFRP5	10	97766751	97771952	0.649738	0.610113	0.111304	0.958707
ENSG00000095713	CRTAC1	10	97865000	98030828	-0.12947	0.923242	-0.118092	0.927889
ENSG00000166024	R3HCC1L	10	98134624	98244897	-0.0803964	0.9303	-0.22795	0.639757
ENSG00000138131	LOXL4	10	98247690	98268250	.	.	-0.529327	0.886263
ENSG00000119943	PYROXD2	10	98383565	98415184	-0.292742	0.756772	0.00930979	0.99295
ENSG00000107521	HPS1	10	98416198	98446947	-0.134528	0.799221	-0.122525	0.787619
ENSG00000120053	GOT1	10	99396870	99431569	-0.0827372	0.900709	-0.142109	0.740026
ENSG00000198018	ENTPD7	10	99659506	99706240	-0.0618076	0.94859	-0.434576	0.169462
ENSG00000119929	CUTC	10	99702558	99756134	-0.0371902	0.962035	-0.0803368	0.899953
ENSG00000023839	ABCC2	10	99782640	99852594	-0.0235187	0.995494	-0.120464	0.952475
ENSG00000107554	DNMBP	10	99875577	100009919	0.012733	0.991988	0.0307339	0.979706
ENSG00000120054	CPN1	10	100042193	100081877	.	.	0.153173	0.943754
ENSG00000107566	ERLIN1	10	100150094	100188334	-0.287417	0.507656	-0.244712	0.433299
ENSG00000213341	CHUK	10	100188298	100229619	0.0376809	0.970829	-0.102372	0.891443
ENSG00000095485	CWF19L1	10	100232298	100267680	-0.0968193	0.835826	-0.204704	0.343293
ENSG00000196072	BLOC1S2	10	100273280	100286712	-0.0494132	0.96582	-0.130515	0.8788
ENSG00000099194	SCD	10	100347124	100364834	0.0351948	0.961565	-0.0954011	0.862479
ENSG00000235823	OLMALINC	10	100373513	100454043	-0.316256	0.751889	-0.0512517	0.974303
ENSG00000075290	WNT8B	10	100463041	100483744	0.196065	0.942146	0.264075	0.908426
ENSG00000075826	SEC31B	10	100486642	100519864	-0.126621	0.9372	-0.126076	0.936737
ENSG00000166136	NDUFB8	10	100523740	100530000	0.0459737	0.987065	0.732075	0.258949
ENSG00000166135	HIF1AN	10	100529072	100559998	0.0624273	0.911727	-0.0329126	0.938937
ENSG00000272572	AL138762.1	10	100911103	100912739	.	.	0.325785	0.871763
ENSG00000119906	SLF2	10	100912569	100965136	0.140249	0.895383	0.0808906	0.943754
ENSG00000055950	MRPL43	10	100969458	100987515	-0.0747559	0.9303	-0.130042	0.847515
ENSG00000095539	SEMA4G	10	100969518	100985871	-0.444782	0.773395	0.434232	0.734649
ENSG00000107815	TWNK	10	100987367	100994401	0.144218	0.824859	-0.16251	0.781969
ENSG00000107816	LZTS2	10	100996618	101007836	-0.153569	0.787623	0.00169954	0.99871
ENSG00000186862	PDZD7	10	101007683	101032295	-0.299387	0.88302	0.239859	0.905208
ENSG00000107819	SFXN3	10	101031234	101041244	-0.56524	0.630919	0.137012	0.934739
ENSG00000107821	KAZALD1	10	101061841	101068131	-0.814984	0.71891	-0.335156	0.90414
ENSG00000166167	BTRC	10	101354033	101557321	-0.0693228	0.950196	-0.15658	0.847515
ENSG00000166171	DPCD	10	101570560	101609668	0.278437	0.633902	-0.0352257	0.973325
ENSG00000166169	POLL	10	101578882	101588270	-0.145237	0.837473	-0.0896218	0.908048
ENSG00000107829	FBXW4	10	101610664	101695295	-0.185153	0.724863	0.0695787	0.925682
ENSG00000107833	NPM3	10	101781325	101783413	-0.0485199	0.950196	-0.190935	0.66257
ENSG00000198408	OGA	10	101784443	101818465	-0.269726	0.514722	-0.106954	0.847515
ENSG00000120049	KCNIP2	10	101825974	101843920	0.187122	0.915821	0.355672	0.763227
ENSG00000120029	ARMH3	10	101845599	102056193	0.0428561	0.976929	-0.105471	0.92908
ENSG00000198728	LDB1	10	102107560	102120453	0.0887411	0.90992	-0.0321411	0.972954
ENSG00000148840	PPRC1	10	102132994	102150331	0.153762	0.878359	-0.0491352	0.964382
ENSG00000166197	NOLC1	10	102152176	102163871	0.120252	0.892405	-0.152622	0.849953
ENSG00000107862	GBF1	10	102245532	102382899	-0.000244629	0.99992	-0.0580723	0.949711
ENSG00000077150	NFKB2	10	102394110	102402529	-0.0414702	0.965906	-0.278546	0.449219
ENSG00000059915	PSD	10	102402617	102421539	-0.401017	0.798287	-0.57764	0.460969
ENSG00000107874	CUEDC2	10	102423245	102432661	-0.238774	0.517733	-0.101022	0.876677
ENSG00000269609	RPARP-AS1	10	102449817	102461106	-0.288954	0.799221	0.163727	0.897988
ENSG00000138111	MFSD13A	10	102461395	102477045	0.0295889	0.987065	0.120637	0.931056
ENSG00000138107	ACTR1A	10	102461881	102502711	-0.127643	0.872522	-0.0601254	0.941573
ENSG00000107882	SUFU	10	102503987	102633535	-0.188422	0.849338	-0.35349	0.495461
ENSG00000171206	TRIM8	10	102642310	102660680	-0.34799	0.760175	-0.556276	0.337546
ENSG00000138175	ARL3	10	102673731	102714407	-0.393315	0.522928	-0.448357	0.196418
ENSG00000156398	SFXN2	10	102714538	102743492	-0.0859751	0.942635	-0.326862	0.587054
ENSG00000148842	CNNM2	10	102918293	103090221	.	.	-0.380063	0.856028
ENSG00000076685	NT5C2	10	103088017	103193306	0.187327	0.824859	-0.0158526	0.990164
ENSG00000148798	INA	10	103277163	103290351	0.670118	0.0369021	0.408508	0.343293
ENSG00000156374	PCGF6	10	103302796	103351144	-0.137737	0.837714	-0.150691	0.809147
ENSG00000148835	TAF5	10	103367967	103389065	-0.232591	0.519448	-0.196201	0.419811
ENSG00000173915	ATP5MD	10	103389041	103396492	-0.112985	0.902368	-0.107423	0.905208
ENSG00000148843	PDCD11	10	103396626	103446292	0.141439	0.863475	-0.107265	0.891817
ENSG00000185933	CALHM1	10	103453387	103458888	.	.	-0.156535	0.939158
ENSG00000107957	SH3PXD2A	10	103594027	103855543	-0.642397	0.425841	-0.739991	0.0896079
ENSG00000260461	AL133355.1	10	103877374	103879761	-0.325423	0.89188	-0.33178	0.884108
ENSG00000107960	STN1	10	103882542	103918205	-0.438165	0.583023	-0.228545	0.823919
ENSG00000065613	SLK	10	103967201	104029233	-0.205128	0.836035	-0.241376	0.76041
ENSG00000065618	COL17A1	10	104031286	104085957	0.225682	0.935724	-0.440233	0.768074
ENSG00000156384	SFR1	10	104122058	104126385	-0.761023	0.365352	-0.421839	0.638319
ENSG00000197748	CFAP43	10	104129888	104232362	-0.459427	0.795956	-0.260947	0.890065
ENSG00000148834	GSTO1	10	104235356	104267459	-0.218921	0.785334	-0.227889	0.717497
ENSG00000266852	MIR4482	10	104268336	104268405	.	.	0.245621	0.92652
ENSG00000065621	GSTO2	10	104268873	104304945	-0.0335663	0.984545	0.2391	0.835865
ENSG00000148841	ITPRIP	10	104309698	104338448	-0.306082	0.787623	-0.430362	0.485792
ENSG00000231233	CFAP58-DT	10	104351591	104353575	.	.	0.182274	0.936572
ENSG00000120051	CFAP58	10	104353764	104455090	-0.10431	0.965906	0.282724	0.873732
ENSG00000108018	SORCS1	10	106573663	107164534	0.156041	0.933363	0.255637	0.866162
ENSG00000108039	XPNPEP1	10	109864766	109923553	0.0227579	0.965625	0.0625074	0.875823
ENSG00000148700	ADD3	10	109996368	110135565	-0.156188	0.646017	0.0445629	0.929105
ENSG00000119950	MXI1	10	110207605	110287365	0.151901	0.945254	0.0261495	0.991366
ENSG00000119953	SMNDC1	10	110290730	110304951	0.227441	0.710077	-0.122613	0.883701
ENSG00000138166	DUSP5	10	110497838	110511544	-0.217916	0.918858	0.0176701	0.99295
ENSG00000108055	SMC3	10	110567691	110604636	-0.0102855	0.991988	-0.0924916	0.897509
ENSG00000203867	RBM20	10	110644397	110839469	0.956933	0.53312	-0.00194405	0.999829
ENSG00000203497	PDCD4-AS1	10	110869868	110872233	.	.	-0.273536	0.936245
ENSG00000150593	PDCD4	10	110871795	110900006	-0.704942	0.389796	-0.358611	0.734345
ENSG00000284482	MIR4680	10	110898090	110898155	-0.20242	0.925561	-0.0901042	0.968988
ENSG00000214413	BBIP1	10	110898730	110919274	-0.23167	0.751749	-0.146548	0.823919
ENSG00000108061	SHOC2	10	110919547	111013667	-0.145492	0.836942	-0.16071	0.784688
ENSG00000150594	ADRA2A	10	111077163	111080907	.	.	-0.0528593	0.988645
ENSG00000119927	GPAM	10	112149864	112215377	0.0331139	0.965625	-0.133445	0.820107
ENSG00000023041	ZDHHC6	10	112424428	112446917	-0.0340087	0.971408	-0.155599	0.783465
ENSG00000151532	VTI1A	10	112446998	112818744	0.0350505	0.959431	-0.113369	0.803916
ENSG00000148737	TCF7L2	10	112950250	113167678	-0.111416	0.956882	-0.240322	0.879176
ENSG00000165806	CASP7	10	113679162	113730907	0.133822	0.856806	0.0660827	0.934739
ENSG00000198924	DCLRE1A	10	113834725	113854383	-0.300273	0.722644	-0.130136	0.905208
ENSG00000196865	NHLRC2	10	113854661	113917194	-0.0272376	0.976929	0.0435821	0.961557
ENSG00000165813	CCDC186	10	114120862	114174232	0.139874	0.849338	0.0849592	0.915829
ENSG00000165816	VWA2	10	114239330	114291513	0.203617	0.950269	0.268008	0.929105
ENSG00000169129	AFAP1L2	10	114294824	114404756	0.728418	0.263407	0.655829	0.366447
ENSG00000099204	ABLIM1	10	114431113	114685003	-0.0589437	0.936748	-0.0464909	0.950407
ENSG00000151553	FAM160B1	10	114821744	114899832	-0.261754	0.583989	-0.00573567	0.99295
ENSG00000165832	TRUB1	10	114938193	114977676	-0.0758973	0.822196	-0.140241	0.261274
ENSG00000107518	ATRNL1	10	115093365	115948992	0.110448	0.916619	0.315382	0.478777
ENSG00000151892	GFRA1	10	116056925	116273467	-0.0631473	0.986291	0.0814499	0.98291
ENSG00000182645	CCDC172	10	116324428	116380029	0.407691	0.824859	-0.537787	0.725289
ENSG00000266200	PNLIPRP2	10	116620953	116645143	.	.	0.0669526	0.991366
ENSG00000165863	C10orf82	10	116663696	116670264	0.0261608	0.987065	0.427675	0.389282
ENSG00000165868	HSPA12A	10	116671192	116850236	0.0230093	0.987065	-0.0889474	0.933946
ENSG00000188316	ENO4	10	116849512	116911788	.	.	0.798005	0.660886
ENSG00000187164	SHTN1	10	116881482	117126586	0.282347	0.636878	0.375576	0.250473
ENSG00000165646	SLC18A2	10	117241073	117279430	.	.	0.891615	0.525218
ENSG00000165650	PDZD8	10	117277274	117375467	-0.204612	0.767698	-0.21736	0.694427
ENSG00000107560	RAB11FIP2	10	118004916	118046603	0.0103226	0.988287	-0.0301534	0.967285
ENSG00000165669	FAM204A	10	118297930	118342328	-0.0235872	0.978552	-0.284723	0.337546
ENSG00000151893	CACUL1	10	118674167	118755249	-0.0856316	0.916619	-0.0821873	0.920836
ENSG00000277687	AL139407.1	10	118692361	118693535	.	.	0.0587031	0.985599
ENSG00000107581	EIF3A	10	119033670	119080823	0.176048	0.824859	0.0156641	0.98914
ENSG00000119979	FAM45A	10	119104086	119137984	0.11709	0.887401	0.0184166	0.986217
ENSG00000183605	SFXN4	10	119140767	119165667	0.00709645	0.997929	-0.121907	0.931056
[truncated: 12,698 more rows]
